# Supplementary material for: A General Signal Pathway to Regulate Multiple Detoxification Genes Drives the Evolution of Helicoverpa armigera Adaptation to Xenobiotics
Source: Int J Mol Sci. 2022 Dec 17;23(24):16126. doi: 10.3390/ijms232416126 (PMC9788003; doi:10.3390/ijms232416126)
Supplement: Supplementary file 1 [file ijms-23-16126-s001.zip]

Archive with 8 entries (8 files):
- Figure S1.jpg
- Figure S2.jpg
- Table S1.pdf
- Table S2.xls
- Table S3.xls
- Table S4.xls
- Table S5.xls
- Table S6.pdf
