# Supplementary material for: A General Signal Pathway to Regulate Multiple Detoxification Genes Drives the Evolution of Helicoverpa armigera Adaptation to Xenobiotics
Source: Int J Mol Sci. 2022 Dec 17;23(24):16126. doi: 10.3390/ijms232416126 (PMC9788003; doi:10.3390/ijms232416126)
Supplement: Supplementary file 1 [file ijms-23-16126-s001.zip › Table S2.xls]

## Sheet: Ha-P450.motif.stat
Name	Gene	Motif	number	Start	End	MatchSequence
Ha-P450	HaOG200001	AhRe:NCACGCNNN	1	146	154	ACACGCCCC
Ha-P450	HaOG200001	AhRe.RefCom:NNNGCGTGN	1	1466	1474	CGAGCGTGG
Ha-P450	HaOG200001	Nrf2.c:WCAGHAW	1	625	631	TCAGAAA
Ha-P450	HaOG200001	Nrf2.c:WCAGHAW	2	1190	1196	TCAGAAA
Ha-P450	HaOG200001	Nrf2.c:WCAGHAW	3	1823	1829	ACAGAAA
Ha-P450	HaOG200001	Nrf2.c.RefCom:WTDCTGW	1	920	926	TTACTGT
Ha-P450	HaOG200001	Nrf2.c.RefCom:WTDCTGW	2	1384	1390	ATTCTGA
Ha-P450	HaOG200001	Nrf2.c.RefCom:WTDCTGW	3	1621	1627	TTGCTGA
Ha-P450	HaOG200001	Nrf2.c.RefCom:WTDCTGW	4	1778	1784	TTACTGA
Ha-P450	HaOG200002	AhR.d.RefCom:CACGCNA	1	1826	1832	CACGCCA
Ha-P450	HaOG200002	AhR.d.RefCom:CACGCNA	2	1862	1868	CACGCGA
Ha-P450	HaOG200002	AhRe:NCACGCNNN	1	1825	1833	CCACGCCAG
Ha-P450	HaOG200002	AhRe:NCACGCNNN	2	1861	1869	GCACGCGAT
Ha-P450	HaOG200002	AhRe.RefCom:NNNGCGTGN	1	389	397	TCAGCGTGC
Ha-P450	HaOG200002	AhRe.RefCom:NNNGCGTGN	2	1786	1794	CCTGCGTGC
Ha-P450	HaOG200002	Nrf2.c.RefCom:WTDCTGW	1	1939	1945	TTACTGA
Ha-P450	HaOG200003	AhRe.RefCom:NNNGCGTGN	1	139	147	AATGCGTGA
Ha-P450	HaOG200003	Nrf2.c:WCAGHAW	1	457	463	TCAGTAA
Ha-P450	HaOG200003	Nrf2.c:WCAGHAW	2	1483	1489	ACAGAAA
Ha-P450	HaOG200003	Nrf2.c:WCAGHAW	3	1653	1659	TCAGCAA
Ha-P450	HaOG200003	Nrf2.c.RefCom:WTDCTGW	1	1257	1263	TTACTGA
Ha-P450	HaOG200004	AhR.d.RefCom:CACGCNA	1	245	251	CACGCAA
Ha-P450	HaOG200004	AhRe:NCACGCNNN	1	244	252	TCACGCAAA
Ha-P450	HaOG200004	AhRe:NCACGCNNN	2	1660	1668	CCACGCAGA
Ha-P450	HaOG200004	AhRe.RefCom:NNNGCGTGN	1	659	667	TAAGCGTGA
Ha-P450	HaOG200004	Nrf2.c:WCAGHAW	1	911	917	ACAGAAT
Ha-P450	HaOG200004	Nrf2.c:WCAGHAW	2	1872	1878	TCAGAAA
Ha-P450	HaOG200004	Nrf2.c:WCAGHAW	3	1915	1921	TCAGAAA
Ha-P450	HaOG200004	Nrf2.c.RefCom:WTDCTGW	1	679	685	TTTCTGT
Ha-P450	HaOG200005	Nrf2.c:WCAGHAW	1	1054	1060	TCAGTAT
Ha-P450	HaOG200005	Nrf2.c.RefCom:WTDCTGW	1	1510	1516	TTACTGT
Ha-P450	HaOG200005	Nrf2.c.RefCom:WTDCTGW	2	1906	1912	ATTCTGA
Ha-P450	HaOG200006	Nrf2.c:WCAGHAW	1	11	17	ACAGCAA
Ha-P450	HaOG200006	Nrf2.c:WCAGHAW	2	170	176	ACAGCAA
Ha-P450	HaOG200006	Nrf2.c:WCAGHAW	3	1294	1300	ACAGAAA
Ha-P450	HaOG200006	Nrf2.c.RefCom:WTDCTGW	1	213	219	TTGCTGT
Ha-P450	HaOG200007	AhR.d.RefCom:CACGCNA	1	1296	1302	CACGCAA
Ha-P450	HaOG200007	AhRe:NCACGCNNN	1	993	1001	ACACGCTTG
Ha-P450	HaOG200007	AhRe:NCACGCNNN	2	1295	1303	CCACGCAAC
Ha-P450	HaOG200007	AhRe:NCACGCNNN	3	1349	1357	ACACGCTTG
Ha-P450	HaOG200007	Nrf2.c:WCAGHAW	1	1146	1152	ACAGCAT
Ha-P450	HaOG200007	Nrf2.c.RefCom:WTDCTGW	1	139	145	ATACTGA
Ha-P450	HaOG200007	Nrf2.c.RefCom:WTDCTGW	2	907	913	ATGCTGT
Ha-P450	HaOG200008	Nrf2.c:WCAGHAW	1	1026	1032	TCAGAAA
Ha-P450	HaOG200008	Nrf2.c:WCAGHAW	2	1946	1952	TCAGTAA
Ha-P450	HaOG200009	AhR.d:TNGCGTG	1	397	403	TGGCGTG
Ha-P450	HaOG200009	AhRe.RefCom:NNNGCGTGN	1	396	404	CTGGCGTGC
Ha-P450	HaOG200009	Nrf2.b.RefCom:ACWMAGCATKH	1	706	716	ACAAAGCATTT
Ha-P450	HaOG200009	Nrf2.c:WCAGHAW	1	1064	1070	TCAGCAA
Ha-P450	HaOG200009	Nrf2.c:WCAGHAW	2	1173	1179	ACAGTAA
Ha-P450	HaOG200009	Nrf2.c.RefCom:WTDCTGW	1	1343	1349	ATACTGA
Ha-P450	HaOG200011	AhRe.RefCom:NNNGCGTGN	1	711	719	CGTGCGTGG
Ha-P450	HaOG200011	Nrf2.b.RefCom:ACWMAGCATKH	1	1816	1826	ACACAGCATTT
Ha-P450	HaOG200011	Nrf2.c:WCAGHAW	1	594	600	ACAGAAA
Ha-P450	HaOG200011	Nrf2.c:WCAGHAW	2	1164	1170	TCAGAAA
Ha-P450	HaOG200011	Nrf2.c:WCAGHAW	3	1818	1824	ACAGCAT
Ha-P450	HaOG200011	Nrf2.c.RefCom:WTDCTGW	1	427	433	TTTCTGT
Ha-P450	HaOG200011	Nrf2.c.RefCom:WTDCTGW	2	434	440	ATTCTGA
Ha-P450	HaOG200011	Nrf2.c.RefCom:WTDCTGW	3	1212	1218	TTACTGA
Ha-P450	HaOG200011	Nrf2.c.RefCom:WTDCTGW	4	1323	1329	ATGCTGT
Ha-P450	HaOG200012	AhR.d:TNGCGTG	1	1479	1485	TCGCGTG
Ha-P450	HaOG200012	AhR.d.RefCom:CACGCNA	1	43	49	CACGCCA
Ha-P450	HaOG200012	AhRe:NCACGCNNN	1	42	50	ACACGCCAA
Ha-P450	HaOG200012	AhRe.RefCom:NNNGCGTGN	1	1478	1486	TTCGCGTGA
Ha-P450	HaOG200012	AhRe.RefCom:NNNGCGTGN	2	1745	1753	AGAGCGTGA
Ha-P450	HaOG200012	AhRe.RefCom:NNNGCGTGN	3	1953	1961	GCGGCGTGT
Ha-P450	HaOG200012	Nrf2.c:WCAGHAW	1	719	725	ACAGAAA
Ha-P450	HaOG200012	Nrf2.c.RefCom:WTDCTGW	1	1074	1080	ATTCTGA
Ha-P450	HaOG200012	Nrf2.c.RefCom:WTDCTGW	2	1282	1288	TTACTGA
Ha-P450	HaOG200012	Nrf2.c.RefCom:WTDCTGW	3	1700	1706	TTGCTGT
Ha-P450	HaOG200013	AhR.d:TNGCGTG	1	842	848	TAGCGTG
Ha-P450	HaOG200013	AhRe.RefCom:NNNGCGTGN	1	841	849	CTAGCGTGC
Ha-P450	HaOG200013	Nrf2.c:WCAGHAW	1	1110	1116	ACAGCAT
Ha-P450	HaOG200013	Nrf2.c:WCAGHAW	2	1563	1569	TCAGTAA
Ha-P450	HaOG200013	Nrf2.c.RefCom:WTDCTGW	1	292	298	ATTCTGT
Ha-P450	HaOG200013	Nrf2.c.RefCom:WTDCTGW	2	1028	1034	ATACTGT
Ha-P450	HaOG200014	AhR.d:TNGCGTG	1	1203	1209	TCGCGTG
Ha-P450	HaOG200014	AhR.d.RefCom:CACGCNA	1	1450	1456	CACGCCA
Ha-P450	HaOG200014	AhRe:NCACGCNNN	1	1449	1457	ACACGCCAT
Ha-P450	HaOG200014	AhRe.RefCom:NNNGCGTGN	1	1202	1210	TTCGCGTGA
Ha-P450	HaOG200014	AhRe.RefCom:NNNGCGTGN	2	1605	1613	GATGCGTGT
Ha-P450	HaOG200014	Nrf2.b.RefCom:ACWMAGCATKH	1	1588	1598	ACTAAGCATTT
Ha-P450	HaOG200014	Nrf2.c:WCAGHAW	1	1500	1506	ACAGAAA
Ha-P450	HaOG200014	Nrf2.c:WCAGHAW	2	1775	1781	ACAGTAA
Ha-P450	HaOG200014	Nrf2.c.RefCom:WTDCTGW	1	330	336	ATACTGT
Ha-P450	HaOG200015	AhR.d:TNGCGTG	1	529	535	TGGCGTG
Ha-P450	HaOG200015	AhRe:NCACGCNNN	1	1414	1422	ACACGCCTC
Ha-P450	HaOG200015	AhRe.RefCom:NNNGCGTGN	1	528	536	GTGGCGTGC
Ha-P450	HaOG200015	Nrf2.c:WCAGHAW	1	645	651	ACAGTAA
Ha-P450	HaOG200015	Nrf2.c:WCAGHAW	2	1031	1037	TCAGTAT
Ha-P450	HaOG200015	Nrf2.c.RefCom:WTDCTGW	1	445	451	TTACTGA
Ha-P450	HaOG200015	Nrf2.c.RefCom:WTDCTGW	2	1171	1177	ATGCTGA
Ha-P450	HaOG200016	AhR.d.RefCom:CACGCNA	1	1385	1391	CACGCTA
Ha-P450	HaOG200016	AhR.d.RefCom:CACGCNA	2	1716	1722	CACGCAA
Ha-P450	HaOG200016	AhRe:NCACGCNNN	1	1384	1392	GCACGCTAA
Ha-P450	HaOG200016	AhRe:NCACGCNNN	2	1715	1723	ACACGCAAC
Ha-P450	HaOG200016	Nrf2.c:WCAGHAW	1	724	730	ACAGAAA
Ha-P450	HaOG200016	Nrf2.c:WCAGHAW	2	807	813	ACAGCAA
Ha-P450	HaOG200016	Nrf2.c:WCAGHAW	3	909	915	ACAGCAA
Ha-P450	HaOG200016	Nrf2.c.RefCom:WTDCTGW	1	285	291	TTACTGT
Ha-P450	HaOG200016	Nrf2.c.RefCom:WTDCTGW	2	469	475	ATACTGT
Ha-P450	HaOG200016	Nrf2.c.RefCom:WTDCTGW	3	1251	1257	TTGCTGT
Ha-P450	HaOG200016	Nrf2.c.RefCom:WTDCTGW	4	1402	1408	ATACTGA
Ha-P450	HaOG200017	Nrf2.c:WCAGHAW	1	501	507	TCAGCAA
Ha-P450	HaOG200017	Nrf2.c:WCAGHAW	2	1279	1285	TCAGTAT
Ha-P450	HaOG200017	Nrf2.c:WCAGHAW	3	1848	1854	ACAGCAA
Ha-P450	HaOG200017	Nrf2.c.RefCom:WTDCTGW	1	270	276	TTTCTGT
Ha-P450	HaOG200017	Nrf2.c.RefCom:WTDCTGW	2	944	950	TTTCTGT
Ha-P450	HaOG200017	Nrf2.c.RefCom:WTDCTGW	3	1583	1589	ATGCTGA
Ha-P450	HaOG200018	AhR.d:TNGCGTG	1	1916	1922	TAGCGTG
Ha-P450	HaOG200018	AhRe:NCACGCNNN	1	1616	1624	GCACGCGGT
Ha-P450	HaOG200018	AhRe.RefCom:NNNGCGTGN	1	1915	1923	GTAGCGTGG
Ha-P450	HaOG200018	Nrf2.c:WCAGHAW	1	806	812	ACAGAAA
Ha-P450	HaOG200018	Nrf2.c:WCAGHAW	2	1064	1070	TCAGAAT
Ha-P450	HaOG200018	Nrf2.c:WCAGHAW	3	1379	1385	ACAGCAA
Ha-P450	HaOG200018	Nrf2.c:WCAGHAW	4	1677	1683	ACAGAAA
Ha-P450	HaOG200018	Nrf2.c:WCAGHAW	5	1931	1937	TCAGAAA
Ha-P450	HaOG200018	Nrf2.c:WCAGHAW	6	1955	1961	TCAGTAA
Ha-P450	HaOG200018	Nrf2.c.RefCom:WTDCTGW	1	327	333	TTGCTGT
Ha-P450	HaOG200018	Nrf2.c.RefCom:WTDCTGW	2	739	745	ATGCTGT
Ha-P450	HaOG200019	AhR.d:TNGCGTG	1	1807	1813	TCGCGTG
Ha-P450	HaOG200019	AhRe.RefCom:NNNGCGTGN	1	427	435	TGCGCGTGC
Ha-P450	HaOG200019	AhRe.RefCom:NNNGCGTGN	2	1806	1814	GTCGCGTGC
Ha-P450	HaOG200019	Nrf2.c:WCAGHAW	1	126	132	ACAGTAA
Ha-P450	HaOG200019	Nrf2.c:WCAGHAW	2	635	641	ACAGAAA
Ha-P450	HaOG200019	Nrf2.c:WCAGHAW	3	1885	1891	TCAGCAT
Ha-P450	HaOG200019	Nrf2.c.RefCom:WTDCTGW	1	696	702	TTTCTGT
Ha-P450	HaOG200019	Nrf2.c.RefCom:WTDCTGW	2	780	786	TTTCTGA
Ha-P450	HaOG200019	Nrf2.c.RefCom:WTDCTGW	3	871	877	ATTCTGA
Ha-P450	HaOG200019	Nrf2.c.RefCom:WTDCTGW	4	1851	1857	TTTCTGA
Ha-P450	HaOG200020	AhR.d:TNGCGTG	1	1837	1843	TAGCGTG
Ha-P450	HaOG200020	AhRe.RefCom:NNNGCGTGN	1	1836	1844	TTAGCGTGT
Ha-P450	HaOG200020	Nrf2.c:WCAGHAW	1	1195	1201	TCAGCAT
Ha-P450	HaOG200020	Nrf2.c:WCAGHAW	2	1825	1831	ACAGAAT
Ha-P450	HaOG200020	Nrf2.c:WCAGHAW	3	1893	1899	ACAGCAA
Ha-P450	HaOG200020	Nrf2.c:WCAGHAW	4	1927	1933	TCAGTAT
Ha-P450	HaOG200020	Nrf2.c.RefCom:WTDCTGW	1	1913	1919	ATACTGT
Ha-P450	HaOG200021	AhRe:NCACGCNNN	1	1973	1981	GCACGCGCA
Ha-P450	HaOG200021	AhRe.RefCom:NNNGCGTGN	1	1496	1504	CATGCGTGC
Ha-P450	HaOG200021	AhRe.RefCom:NNNGCGTGN	2	1642	1650	GATGCGTGA
Ha-P450	HaOG200021	AhRe.RefCom:NNNGCGTGN	3	1718	1726	TCCGCGTGC
Ha-P450	HaOG200022	AhR.d:TNGCGTG	1	505	511	TAGCGTG
Ha-P450	HaOG200022	AhRe.RefCom:NNNGCGTGN	1	295	303	GATGCGTGA
Ha-P450	HaOG200022	AhRe.RefCom:NNNGCGTGN	2	504	512	TTAGCGTGT
Ha-P450	HaOG200022	AhRe.RefCom:NNNGCGTGN	3	1210	1218	TCGGCGTGC
Ha-P450	HaOG200022	AhRe.RefCom:NNNGCGTGN	4	1293	1301	ACTGCGTGC
Ha-P450	HaOG200022	Nrf2.c:WCAGHAW	1	581	587	ACAGAAT
Ha-P450	HaOG200022	Nrf2.c.RefCom:WTDCTGW	1	451	457	ATACTGA
Ha-P450	HaOG200022	Nrf2.c.RefCom:WTDCTGW	2	887	893	ATACTGA
Ha-P450	HaOG200022	Nrf2.c.RefCom:WTDCTGW	3	1194	1200	TTTCTGA
Ha-P450	HaOG200022	Nrf2.c.RefCom:WTDCTGW	4	1359	1365	TTTCTGT
Ha-P450	HaOG200023	Nrf2.c:WCAGHAW	1	304	310	ACAGAAA
Ha-P450	HaOG200023	Nrf2.c:WCAGHAW	2	597	603	TCAGAAT
Ha-P450	HaOG200023	Nrf2.c:WCAGHAW	3	855	861	TCAGTAA
Ha-P450	HaOG200023	Nrf2.c.RefCom:WTDCTGW	1	12	18	ATTCTGT
Ha-P450	HaOG200024	Nrf2.c:WCAGHAW	1	1177	1183	ACAGCAA
Ha-P450	HaOG200024	Nrf2.c.RefCom:WTDCTGW	1	1756	1762	ATTCTGT
Ha-P450	HaOG200025	AhR.d.RefCom:CACGCNA	1	490	496	CACGCTA
Ha-P450	HaOG200025	AhRe:NCACGCNNN	1	489	497	ACACGCTAC
Ha-P450	HaOG200025	AhRe:NCACGCNNN	2	716	724	CCACGCTCA
Ha-P450	HaOG200025	AhRe:NCACGCNNN	3	722	730	TCACGCACT
Ha-P450	HaOG200025	Nrf2.c:WCAGHAW	1	877	883	ACAGAAA
Ha-P450	HaOG200025	Nrf2.c:WCAGHAW	2	1024	1030	ACAGAAT
Ha-P450	HaOG200025	Nrf2.c:WCAGHAW	3	1093	1099	ACAGAAT
Ha-P450	HaOG200025	Nrf2.c.RefCom:WTDCTGW	1	215	221	ATGCTGA
Ha-P450	HaOG200025	Nrf2.c.RefCom:WTDCTGW	2	405	411	ATGCTGA
Ha-P450	HaOG200025	Nrf2.c.RefCom:WTDCTGW	3	1284	1290	ATTCTGA
Ha-P450	HaOG200026	Nrf2.c:WCAGHAW	1	887	893	ACAGAAA
Ha-P450	HaOG200027	AhRe:NCACGCNNN	1	70	78	TCACGCCCA
Ha-P450	HaOG200027	AhRe:NCACGCNNN	2	86	94	TCACGCGCG
Ha-P450	HaOG200027	AhRe:NCACGCNNN	3	277	285	CCACGCACT
Ha-P450	HaOG200027	AhRe.RefCom:NNNGCGTGN	1	150	158	GGTGCGTGT
Ha-P450	HaOG200027	AhRe.RefCom:NNNGCGTGN	2	172	180	TGTGCGTGA
Ha-P450	HaOG200027	AhRe.RefCom:NNNGCGTGN	3	222	230	TATGCGTGT
Ha-P450	HaOG200027	Nrf2.c:WCAGHAW	1	529	535	TCAGAAA
Ha-P450	HaOG200027	Nrf2.c:WCAGHAW	2	1261	1267	ACAGCAA
Ha-P450	HaOG200027	Nrf2.c:WCAGHAW	3	1423	1429	TCAGAAA
Ha-P450	HaOG200027	Nrf2.c:WCAGHAW	4	1439	1445	TCAGCAT
Ha-P450	HaOG200027	Nrf2.c:WCAGHAW	5	1588	1594	ACAGAAT
Ha-P450	HaOG200027	Nrf2.c.RefCom:WTDCTGW	1	1068	1074	TTTCTGA
Ha-P450	HaOG200027	Nrf2.c.RefCom:WTDCTGW	2	1231	1237	TTTCTGA
Ha-P450	HaOG200027	Nrf2.c.RefCom:WTDCTGW	3	1617	1623	ATTCTGT
Ha-P450	HaOG200027	Nrf2.c.RefCom:WTDCTGW	4	1651	1657	TTACTGT
Ha-P450	HaOG200028	Nrf2.c:WCAGHAW	1	438	444	TCAGAAT
Ha-P450	HaOG200028	Nrf2.c:WCAGHAW	2	1838	1844	TCAGTAT
Ha-P450	HaOG200028	Nrf2.c.RefCom:WTDCTGW	1	356	362	TTTCTGT
Ha-P450	HaOG200028	Nrf2.c.RefCom:WTDCTGW	2	610	616	TTACTGA
Ha-P450	HaOG200028	Nrf2.c.RefCom:WTDCTGW	3	659	665	ATACTGA
Ha-P450	HaOG200028	Nrf2.c.RefCom:WTDCTGW	4	825	831	ATGCTGT
Ha-P450	HaOG200029	AhR.d:TNGCGTG	1	1304	1310	TGGCGTG
Ha-P450	HaOG200029	AhRe:NCACGCNNN	1	751	759	TCACGCTGC
Ha-P450	HaOG200029	AhRe.RefCom:NNNGCGTGN	1	141	149	GGCGCGTGT
Ha-P450	HaOG200029	AhRe.RefCom:NNNGCGTGN	2	755	763	GCTGCGTGA
Ha-P450	HaOG200029	AhRe.RefCom:NNNGCGTGN	3	1303	1311	GTGGCGTGC
Ha-P450	HaOG200029	Nrf2.c:WCAGHAW	1	49	55	ACAGAAA
Ha-P450	HaOG200029	Nrf2.c:WCAGHAW	2	261	267	TCAGTAA
Ha-P450	HaOG200029	Nrf2.c:WCAGHAW	3	982	988	ACAGTAA
Ha-P450	HaOG200029	Nrf2.c.RefCom:WTDCTGW	1	199	205	TTTCTGT
Ha-P450	HaOG200030	AhRe:NCACGCNNN	1	1062	1070	CCACGCGCG
Ha-P450	HaOG200030	AhRe:NCACGCNNN	2	1452	1460	ACACGCACC
Ha-P450	HaOG200030	Nrf2.c:WCAGHAW	1	278	284	ACAGTAT
Ha-P450	HaOG200030	Nrf2.c:WCAGHAW	2	1132	1138	ACAGTAT
Ha-P450	HaOG200030	Nrf2.c:WCAGHAW	3	1753	1759	ACAGTAT
Ha-P450	HaOG200030	Nrf2.c.RefCom:WTDCTGW	1	912	918	TTACTGT
Ha-P450	HaOG200031	Nrf2.c:WCAGHAW	1	1370	1376	ACAGCAA
Ha-P450	HaOG200031	Nrf2.c.RefCom:WTDCTGW	1	198	204	ATACTGA
Ha-P450	HaOG200031	Nrf2.c.RefCom:WTDCTGW	2	1519	1525	ATTCTGA
Ha-P450	HaOG200032	Nrf2.c:WCAGHAW	1	340	346	TCAGAAA
Ha-P450	HaOG200033	AhRe:NCACGCNNN	1	293	301	ACACGCGCG
Ha-P450	HaOG200033	AhRe.RefCom:NNNGCGTGN	1	711	719	AGCGCGTGC
Ha-P450	HaOG200033	Nrf2.c.RefCom:WTDCTGW	1	567	573	TTTCTGT
Ha-P450	HaOG200034	AhRe.RefCom:NNNGCGTGN	1	945	953	AAAGCGTGT
Ha-P450	HaOG200035	Nrf2.c.RefCom:WTDCTGW	1	783	789	ATTCTGT
Ha-P450	HaOG200035	Nrf2.c.RefCom:WTDCTGW	2	1668	1674	ATTCTGT
Ha-P450	HaOG200035	Nrf2.c.RefCom:WTDCTGW	3	1903	1909	TTGCTGT
Ha-P450	HaOG200036	AhRe:NCACGCNNN	1	1407	1415	TCACGCACA
Ha-P450	HaOG200036	AhRe.RefCom:NNNGCGTGN	1	839	847	TACGCGTGC
Ha-P450	HaOG200036	Nrf2.c:WCAGHAW	1	358	364	ACAGAAA
Ha-P450	HaOG200036	Nrf2.c:WCAGHAW	2	501	507	TCAGCAA
Ha-P450	HaOG200036	Nrf2.c:WCAGHAW	3	1013	1019	TCAGTAA
Ha-P450	HaOG200036	Nrf2.c.RefCom:WTDCTGW	1	523	529	TTACTGT
Ha-P450	HaOG200036	Nrf2.c.RefCom:WTDCTGW	2	1034	1040	TTACTGA
Ha-P450	HaOG200037	AhRe:NCACGCNNN	1	773	781	ACACGCACA
Ha-P450	HaOG200037	Nrf2.c:WCAGHAW	1	177	183	TCAGAAT
Ha-P450	HaOG200037	Nrf2.c:WCAGHAW	2	1017	1023	TCAGAAA
Ha-P450	HaOG200037	Nrf2.c:WCAGHAW	3	1125	1131	ACAGTAA
Ha-P450	HaOG200037	Nrf2.c:WCAGHAW	4	1409	1415	TCAGTAT
Ha-P450	HaOG200037	Nrf2.c:WCAGHAW	5	1432	1438	ACAGAAA
Ha-P450	HaOG200037	Nrf2.c:WCAGHAW	6	1645	1651	TCAGAAT
Ha-P450	HaOG200037	Nrf2.c.RefCom:WTDCTGW	1	1161	1167	TTTCTGT
Ha-P450	HaOG200037	Nrf2.c.RefCom:WTDCTGW	2	1353	1359	TTTCTGT
Ha-P450	HaOG200038	AhRe:NCACGCNNN	1	849	857	TCACGCTCC
Ha-P450	HaOG200038	AhRe.RefCom:NNNGCGTGN	1	973	981	TACGCGTGT
Ha-P450	HaOG200038	Nrf2.c:WCAGHAW	1	717	723	ACAGAAA
Ha-P450	HaOG200038	Nrf2.c:WCAGHAW	2	1152	1158	TCAGAAA
Ha-P450	HaOG200038	Nrf2.c:WCAGHAW	3	1302	1308	TCAGTAA
Ha-P450	HaOG200038	Nrf2.c.RefCom:WTDCTGW	1	626	632	TTACTGA
Ha-P450	HaOG200040	Nrf2.c:WCAGHAW	1	617	623	TCAGAAA
Ha-P450	HaOG200040	Nrf2.c:WCAGHAW	2	927	933	TCAGAAT
Ha-P450	HaOG200041	AhRe.RefCom:NNNGCGTGN	1	1475	1483	TATGCGTGG
Ha-P450	HaOG200041	Nrf2.a.RefCom:WWWYGCNNNRTCAYNNTKA	1	977	995	TATTGCTAAGTCACTATGA
Ha-P450	HaOG200041	Nrf2.c:WCAGHAW	1	153	159	ACAGCAT
Ha-P450	HaOG200041	Nrf2.c:WCAGHAW	2	1806	1812	ACAGAAA
Ha-P450	HaOG200041	Nrf2.c:WCAGHAW	3	1967	1973	ACAGAAA
Ha-P450	HaOG200041	Nrf2.c.RefCom:WTDCTGW	1	70	76	TTACTGA
Ha-P450	HaOG200041	Nrf2.c.RefCom:WTDCTGW	2	341	347	TTTCTGT
Ha-P450	HaOG200041	Nrf2.c.RefCom:WTDCTGW	3	1367	1373	ATACTGT
Ha-P450	HaOG200042	Nrf2.c:WCAGHAW	1	721	727	TCAGTAA
Ha-P450	HaOG200042	Nrf2.c:WCAGHAW	2	917	923	ACAGTAA
Ha-P450	HaOG200042	Nrf2.c.RefCom:WTDCTGW	1	124	130	TTTCTGT
Ha-P450	HaOG200042	Nrf2.c.RefCom:WTDCTGW	2	527	533	ATGCTGA
Ha-P450	HaOG200042	Nrf2.c.RefCom:WTDCTGW	3	852	858	ATGCTGT
Ha-P450	HaOG200043	AhR.d:TNGCGTG	1	1816	1822	TTGCGTG
Ha-P450	HaOG200043	AhRe:NCACGCNNN	1	1986	1994	ACACGCAGG
Ha-P450	HaOG200043	AhRe.RefCom:NNNGCGTGN	1	1815	1823	TTTGCGTGT
Ha-P450	HaOG200043	Nrf2.c:WCAGHAW	1	283	289	TCAGAAT
Ha-P450	HaOG200043	Nrf2.c:WCAGHAW	2	676	682	TCAGTAT
Ha-P450	HaOG200043	Nrf2.c.RefCom:WTDCTGW	1	1201	1207	TTTCTGA
Ha-P450	HaOG200043	Nrf2.c.RefCom:WTDCTGW	2	1404	1410	TTACTGA
Ha-P450	HaOG200043	Nrf2.c.RefCom:WTDCTGW	3	1862	1868	ATACTGA
Ha-P450	HaOG200044	Nrf2.c:WCAGHAW	1	1237	1243	ACAGTAT
Ha-P450	HaOG200044	Nrf2.c:WCAGHAW	2	1427	1433	ACAGCAT
Ha-P450	HaOG200044	Nrf2.c:WCAGHAW	3	1622	1628	ACAGTAA
Ha-P450	HaOG200044	Nrf2.c.RefCom:WTDCTGW	1	812	818	ATTCTGA
Ha-P450	HaOG200045	AhR.d:TNGCGTG	1	1031	1037	TGGCGTG
Ha-P450	HaOG200045	AhRe:NCACGCNNN	1	1300	1308	ACACGCACA
Ha-P450	HaOG200045	AhRe.RefCom:NNNGCGTGN	1	232	240	CAAGCGTGC
Ha-P450	HaOG200045	AhRe.RefCom:NNNGCGTGN	2	1030	1038	ATGGCGTGA
Ha-P450	HaOG200045	Nrf2.c:WCAGHAW	1	377	383	TCAGAAA
Ha-P450	HaOG200045	Nrf2.c:WCAGHAW	2	1131	1137	ACAGTAT
Ha-P450	HaOG200045	Nrf2.c:WCAGHAW	3	1479	1485	ACAGAAA
Ha-P450	HaOG200045	Nrf2.c.RefCom:WTDCTGW	1	917	923	ATTCTGA
Ha-P450	HaOG200046	AhR.d.RefCom:CACGCNA	1	250	256	CACGCAA
Ha-P450	HaOG200046	AhR.d.RefCom:CACGCNA	2	1720	1726	CACGCCA
Ha-P450	HaOG200046	AhRe:NCACGCNNN	1	249	257	CCACGCAAG
Ha-P450	HaOG200046	AhRe:NCACGCNNN	2	1719	1727	CCACGCCAC
Ha-P450	HaOG200046	AhRe.RefCom:NNNGCGTGN	1	829	837	AGCGCGTGG
Ha-P450	HaOG200046	Nrf2.c.RefCom:WTDCTGW	1	1655	1661	TTTCTGT
Ha-P450	HaOG200047	AhRe:NCACGCNNN	1	787	795	CCACGCTTG
Ha-P450	HaOG200048	AhR.d:TNGCGTG	1	361	367	TTGCGTG
Ha-P450	HaOG200048	AhRe.RefCom:NNNGCGTGN	1	360	368	CTTGCGTGG
Ha-P450	HaOG200048	Nrf2.c:WCAGHAW	1	1860	1866	TCAGAAA
Ha-P450	HaOG200048	Nrf2.c.RefCom:WTDCTGW	1	1295	1301	TTACTGA
Ha-P450	HaOG200048	Nrf2.c.RefCom:WTDCTGW	2	1624	1630	ATTCTGA
Ha-P450	HaOG200048	Nrf2.c.RefCom:WTDCTGW	3	1833	1839	TTTCTGT
Ha-P450	HaOG200049	AhRe.RefCom:NNNGCGTGN	1	1763	1771	AACGCGTGA
Ha-P450	HaOG200049	Nrf2.c.RefCom:WTDCTGW	1	584	590	TTGCTGT
Ha-P450	HaOG200049	Nrf2.c.RefCom:WTDCTGW	2	1919	1925	ATTCTGA
Ha-P450	HaOG200050	AhRe:NCACGCNNN	1	604	612	TCACGCGTT
Ha-P450	HaOG200050	Nrf2.c:WCAGHAW	1	172	178	ACAGCAA
Ha-P450	HaOG200050	Nrf2.c:WCAGHAW	2	450	456	TCAGAAT
Ha-P450	HaOG200050	Nrf2.c:WCAGHAW	3	1785	1791	ACAGCAA
Ha-P450	HaOG200051	AhRe.RefCom:NNNGCGTGN	1	520	528	CCGGCGTGC
Ha-P450	HaOG200051	Nrf2.c:WCAGHAW	1	265	271	ACAGAAA
Ha-P450	HaOG200051	Nrf2.c:WCAGHAW	2	956	962	TCAGAAA
Ha-P450	HaOG200051	Nrf2.c:WCAGHAW	3	1026	1032	TCAGTAA
Ha-P450	HaOG200051	Nrf2.c.RefCom:WTDCTGW	1	34	40	TTTCTGA
Ha-P450	HaOG200051	Nrf2.c.RefCom:WTDCTGW	2	95	101	ATTCTGA
Ha-P450	HaOG200051	Nrf2.c.RefCom:WTDCTGW	3	905	911	ATTCTGT
Ha-P450	HaOG200051	Nrf2.c.RefCom:WTDCTGW	4	1078	1084	ATTCTGA
Ha-P450	HaOG200052	AhR.d:TNGCGTG	1	900	906	TCGCGTG
Ha-P450	HaOG200052	AhRe.RefCom:NNNGCGTGN	1	113	121	AGGGCGTGA
Ha-P450	HaOG200052	AhRe.RefCom:NNNGCGTGN	2	899	907	CTCGCGTGT
Ha-P450	HaOG200053	AhR.j2:CACGTGCAA	1	991	999	CACGTGCAA
Ha-P450	HaOG200053	AhRe.RefCom:NNNGCGTGN	1	1492	1500	AGAGCGTGA
Ha-P450	HaOG200053	Nrf2.c:WCAGHAW	1	327	333	ACAGTAA
Ha-P450	HaOG200053	Nrf2.c:WCAGHAW	2	406	412	TCAGCAT
Ha-P450	HaOG200053	Nrf2.c:WCAGHAW	3	1226	1232	ACAGAAA
Ha-P450	HaOG200053	Nrf2.c:WCAGHAW	4	1541	1547	TCAGCAA
Ha-P450	HaOG200053	Nrf2.c:WCAGHAW	5	1762	1768	TCAGAAT
Ha-P450	HaOG200053	Nrf2.c.RefCom:WTDCTGW	1	560	566	TTGCTGT
Ha-P450	HaOG200053	Nrf2.c.RefCom:WTDCTGW	2	1187	1193	TTGCTGT
Ha-P450	HaOG200053	Nrf2.c.RefCom:WTDCTGW	3	1347	1353	TTTCTGA
Ha-P450	HaOG200053	Nrf2.c.RefCom:WTDCTGW	4	1664	1670	ATACTGA
Ha-P450	HaOG200053	Nrf2.c.RefCom:WTDCTGW	5	1949	1955	TTGCTGT
Ha-P450	HaOG200054	AhR.d.RefCom:CACGCNA	1	1900	1906	CACGCGA
Ha-P450	HaOG200054	AhRe:NCACGCNNN	1	1899	1907	ACACGCGAG
Ha-P450	HaOG200054	Nrf2.c:WCAGHAW	1	1005	1011	TCAGCAA
Ha-P450	HaOG200055	AhR.d:TNGCGTG	1	1959	1965	TTGCGTG
Ha-P450	HaOG200055	AhRe:NCACGCNNN	1	1210	1218	TCACGCTTA
Ha-P450	HaOG200055	AhRe.RefCom:NNNGCGTGN	1	1958	1966	GTTGCGTGG
Ha-P450	HaOG200055	Nrf2.c:WCAGHAW	1	762	768	ACAGTAA
Ha-P450	HaOG200055	Nrf2.c:WCAGHAW	2	948	954	ACAGAAA
Ha-P450	HaOG200055	Nrf2.c:WCAGHAW	3	1307	1313	TCAGAAA
Ha-P450	HaOG200055	Nrf2.c.RefCom:WTDCTGW	1	315	321	ATTCTGT
Ha-P450	HaOG200055	Nrf2.c.RefCom:WTDCTGW	2	654	660	TTTCTGA
Ha-P450	HaOG200056	AhRe:NCACGCNNN	1	1672	1680	TCACGCTTG
Ha-P450	HaOG200056	Nrf2.c:WCAGHAW	1	232	238	ACAGAAA
Ha-P450	HaOG200056	Nrf2.c:WCAGHAW	2	291	297	ACAGTAA
Ha-P450	HaOG200056	Nrf2.c.RefCom:WTDCTGW	1	333	339	TTGCTGT
Ha-P450	HaOG200057	AhRe:NCACGCNNN	1	1056	1064	ACACGCTTA
Ha-P450	HaOG200057	Nrf2.c:WCAGHAW	1	260	266	ACAGCAA
Ha-P450	HaOG200057	Nrf2.c:WCAGHAW	2	559	565	ACAGAAA
Ha-P450	HaOG200057	Nrf2.c:WCAGHAW	3	1702	1708	TCAGAAA
Ha-P450	HaOG200057	Nrf2.c:WCAGHAW	4	1918	1924	TCAGAAT
Ha-P450	HaOG200058	AhRe.RefCom:NNNGCGTGN	1	1399	1407	TAAGCGTGT
Ha-P450	HaOG200058	Nrf2.c.RefCom:WTDCTGW	1	539	545	ATTCTGA
Ha-P450	HaOG200058	Nrf2.c.RefCom:WTDCTGW	2	755	761	TTTCTGA
Ha-P450	HaOG200058	Nrf2.c.RefCom:WTDCTGW	3	1898	1904	TTTCTGT
Ha-P450	HaOG200059	AhR.d.RefCom:CACGCNA	1	1048	1054	CACGCAA
Ha-P450	HaOG200059	AhRe:NCACGCNNN	1	1047	1055	GCACGCAAA
Ha-P450	HaOG200059	Nrf2.c:WCAGHAW	1	355	361	ACAGCAA
Ha-P450	HaOG200059	Nrf2.c:WCAGHAW	2	981	987	TCAGCAT
Ha-P450	HaOG200059	Nrf2.c:WCAGHAW	3	1115	1121	ACAGTAA
Ha-P450	HaOG200059	Nrf2.c:WCAGHAW	4	1369	1375	ACAGAAA
Ha-P450	HaOG200059	Nrf2.c.RefCom:WTDCTGW	1	550	556	TTTCTGT
Ha-P450	HaOG200059	Nrf2.c.RefCom:WTDCTGW	2	600	606	TTTCTGT
Ha-P450	HaOG200059	Nrf2.c.RefCom:WTDCTGW	3	721	727	ATGCTGA
Ha-P450	HaOG200059	Nrf2.c.RefCom:WTDCTGW	4	1097	1103	TTACTGT
Ha-P450	HaOG200060	Nrf2.c.RefCom:WTDCTGW	1	376	382	TTTCTGA
Ha-P450	HaOG200060	Nrf2.c.RefCom:WTDCTGW	2	1417	1423	ATTCTGA
Ha-P450	HaOG200061	Nrf2.c:WCAGHAW	1	443	449	ACAGCAA
Ha-P450	HaOG200061	Nrf2.c:WCAGHAW	2	463	469	TCAGAAT
Ha-P450	HaOG200061	Nrf2.c:WCAGHAW	3	1449	1455	ACAGTAA
Ha-P450	HaOG200061	Nrf2.c:WCAGHAW	4	1940	1946	TCAGTAA
Ha-P450	HaOG200061	Nrf2.c.RefCom:WTDCTGW	1	247	253	TTTCTGA
Ha-P450	HaOG200061	Nrf2.c.RefCom:WTDCTGW	2	1953	1959	TTACTGA
Ha-P450	HaOG200062	AhRe.RefCom:NNNGCGTGN	1	845	853	CCTGCGTGA
Ha-P450	HaOG200062	Nrf2.c:WCAGHAW	1	370	376	TCAGAAT
Ha-P450	HaOG200062	Nrf2.c:WCAGHAW	2	681	687	ACAGCAT
Ha-P450	HaOG200063	Nrf2.c:WCAGHAW	1	1606	1612	ACAGTAA
Ha-P450	HaOG200063	Nrf2.c.RefCom:WTDCTGW	1	811	817	ATTCTGT
Ha-P450	HaOG200064	AhR.d:TNGCGTG	1	1757	1763	TGGCGTG
Ha-P450	HaOG200064	AhRe.RefCom:NNNGCGTGN	1	1309	1317	CGTGCGTGG
Ha-P450	HaOG200064	AhRe.RefCom:NNNGCGTGN	2	1756	1764	TTGGCGTGA
Ha-P450	HaOG200064	Nrf2.c:WCAGHAW	1	39	45	TCAGTAA
Ha-P450	HaOG200064	Nrf2.c:WCAGHAW	2	186	192	TCAGAAT
Ha-P450	HaOG200064	Nrf2.c:WCAGHAW	3	1002	1008	ACAGAAA
Ha-P450	HaOG200064	Nrf2.c:WCAGHAW	4	1689	1695	ACAGAAA
Ha-P450	HaOG200064	Nrf2.c.RefCom:WTDCTGW	1	1407	1413	TTTCTGA
Ha-P450	HaOG200065	AhRe:NCACGCNNN	1	1398	1406	ACACGCACT
Ha-P450	HaOG200066	AhR.d.RefCom:CACGCNA	1	949	955	CACGCAA
Ha-P450	HaOG200066	AhR.j2.RefCom:TTGCACGTG	1	674	682	TTGCACGTG
Ha-P450	HaOG200066	AhRe:NCACGCNNN	1	948	956	TCACGCAAT
Ha-P450	HaOG200066	Nrf2.c:WCAGHAW	1	399	405	ACAGAAA
Ha-P450	HaOG200066	Nrf2.c:WCAGHAW	2	872	878	ACAGTAA
Ha-P450	HaOG200066	Nrf2.c:WCAGHAW	3	1365	1371	ACAGTAA
Ha-P450	HaOG200066	Nrf2.c.RefCom:WTDCTGW	1	1119	1125	ATTCTGT
Ha-P450	HaOG200067	AhRe.RefCom:NNNGCGTGN	1	1932	1940	CATGCGTGT
Ha-P450	HaOG200067	Nrf2.c:WCAGHAW	1	54	60	TCAGAAA
Ha-P450	HaOG200067	Nrf2.c:WCAGHAW	2	314	320	ACAGAAT
Ha-P450	HaOG200067	Nrf2.c:WCAGHAW	3	795	801	ACAGCAT
Ha-P450	HaOG200067	Nrf2.c:WCAGHAW	4	1043	1049	ACAGAAA
Ha-P450	HaOG200067	Nrf2.c.RefCom:WTDCTGW	1	269	275	TTACTGA
Ha-P450	HaOG200067	Nrf2.c.RefCom:WTDCTGW	2	1542	1548	ATACTGT
Ha-P450	HaOG200068	AhR.d.RefCom:CACGCNA	1	107	113	CACGCAA
Ha-P450	HaOG200068	AhR.d.RefCom:CACGCNA	2	392	398	CACGCAA
Ha-P450	HaOG200068	AhR.d.RefCom:CACGCNA	3	986	992	CACGCAA
Ha-P450	HaOG200068	AhRe:NCACGCNNN	1	106	114	GCACGCAAA
Ha-P450	HaOG200068	AhRe:NCACGCNNN	2	391	399	ACACGCAAA
Ha-P450	HaOG200068	AhRe:NCACGCNNN	3	985	993	TCACGCAAG
Ha-P450	HaOG200068	AhRe:NCACGCNNN	4	1071	1079	CCACGCGGG
Ha-P450	HaOG200068	Nrf2.c:WCAGHAW	1	340	346	TCAGCAT
Ha-P450	HaOG200068	Nrf2.c:WCAGHAW	2	658	664	ACAGAAA
Ha-P450	HaOG200068	Nrf2.c:WCAGHAW	3	1827	1833	TCAGAAA
Ha-P450	HaOG200068	Nrf2.c.RefCom:WTDCTGW	1	1114	1120	TTACTGA
Ha-P450	HaOG200069	AhR.d:TNGCGTG	1	245	251	TTGCGTG
Ha-P450	HaOG200069	AhRe.RefCom:NNNGCGTGN	1	244	252	TTTGCGTGC
Ha-P450	HaOG200069	Nrf2.c:WCAGHAW	1	916	922	ACAGAAT
Ha-P450	HaOG200069	Nrf2.c:WCAGHAW	2	1561	1567	TCAGTAT
Ha-P450	HaOG200069	Nrf2.c.RefCom:WTDCTGW	1	12	18	ATGCTGA
Ha-P450	HaOG200069	Nrf2.c.RefCom:WTDCTGW	2	1739	1745	TTGCTGA
Ha-P450	HaOG200070	Nrf2.c:WCAGHAW	1	597	603	TCAGAAA
Ha-P450	HaOG200070	Nrf2.c:WCAGHAW	2	804	810	TCAGTAA
Ha-P450	HaOG200070	Nrf2.c.RefCom:WTDCTGW	1	89	95	ATTCTGA
Ha-P450	HaOG200071	Nrf2.c:WCAGHAW	1	458	464	ACAGAAA
Ha-P450	HaOG200071	Nrf2.c:WCAGHAW	2	892	898	TCAGCAA
Ha-P450	HaOG200071	Nrf2.c:WCAGHAW	3	1612	1618	TCAGTAA
Ha-P450	HaOG200071	Nrf2.c.RefCom:WTDCTGW	1	1283	1289	TTTCTGA
Ha-P450	HaOG200072	AhRe:NCACGCNNN	1	235	243	GCACGCATG
Ha-P450	HaOG200072	AhRe:NCACGCNNN	2	504	512	ACACGCCCA
Ha-P450	HaOG200072	Nrf2.c:WCAGHAW	1	1323	1329	TCAGAAA
Ha-P450	HaOG200072	Nrf2.c.RefCom:WTDCTGW	1	647	653	TTTCTGT
Ha-P450	HaOG200072	Nrf2.c.RefCom:WTDCTGW	2	1206	1212	TTACTGT
Ha-P450	HaOG200072	Nrf2.c.RefCom:WTDCTGW	3	1309	1315	TTACTGA
Ha-P450	HaOG200073	AhR.d:TNGCGTG	1	1946	1952	TGGCGTG
Ha-P450	HaOG200073	AhRe.RefCom:NNNGCGTGN	1	1945	1953	CTGGCGTGT
Ha-P450	HaOG200073	Nrf2.c:WCAGHAW	1	1075	1081	ACAGCAA
Ha-P450	HaOG200073	Nrf2.c:WCAGHAW	2	1779	1785	TCAGCAA
Ha-P450	HaOG200073	Nrf2.c:WCAGHAW	3	1871	1877	ACAGTAT
Ha-P450	HaOG200073	Nrf2.c:WCAGHAW	4	1993	1999	TCAGCAA
Ha-P450	HaOG200073	Nrf2.c.RefCom:WTDCTGW	1	1126	1132	TTGCTGT
Ha-P450	HaOG200074	AhRe:NCACGCNNN	1	1261	1269	TCACGCGTA
Ha-P450	HaOG200074	AhRe:NCACGCNNN	2	1338	1346	TCACGCTGA
Ha-P450	HaOG200074	Nrf2.c:WCAGHAW	1	321	327	TCAGTAA
Ha-P450	HaOG200074	Nrf2.c.RefCom:WTDCTGW	1	327	333	ATACTGA
Ha-P450	HaOG200074	Nrf2.c.RefCom:WTDCTGW	2	541	547	TTGCTGT
Ha-P450	HaOG200074	Nrf2.c.RefCom:WTDCTGW	3	1737	1743	ATACTGA
Ha-P450	HaOG200075	AhRe:NCACGCNNN	1	1580	1588	ACACGCATT
Ha-P450	HaOG200075	Nrf2.c:WCAGHAW	1	734	740	ACAGAAA
Ha-P450	HaOG200075	Nrf2.c:WCAGHAW	2	1828	1834	ACAGCAA
Ha-P450	HaOG200075	Nrf2.c:WCAGHAW	3	1966	1972	TCAGTAT
Ha-P450	HaOG200075	Nrf2.c.RefCom:WTDCTGW	1	690	696	ATTCTGT
Ha-P450	HaOG200075	Nrf2.c.RefCom:WTDCTGW	2	1150	1156	ATGCTGA
Ha-P450	HaOG200075	Nrf2.c.RefCom:WTDCTGW	3	1214	1220	ATGCTGT
Ha-P450	HaOG200075	Nrf2.c.RefCom:WTDCTGW	4	1371	1377	TTTCTGA
Ha-P450	HaOG200076	Nrf2.c:WCAGHAW	1	1059	1065	TCAGCAT
Ha-P450	HaOG200076	Nrf2.c:WCAGHAW	2	1364	1370	ACAGCAA
Ha-P450	HaOG200076	Nrf2.c:WCAGHAW	3	1391	1397	ACAGTAA
Ha-P450	HaOG200076	Nrf2.c.RefCom:WTDCTGW	1	8	14	TTACTGT
Ha-P450	HaOG200076	Nrf2.c.RefCom:WTDCTGW	2	604	610	ATACTGT
Ha-P450	HaOG200076	Nrf2.c.RefCom:WTDCTGW	3	776	782	TTACTGT
Ha-P450	HaOG200076	Nrf2.c.RefCom:WTDCTGW	4	1333	1339	ATACTGA
Ha-P450	HaOG200077	AhRe:NCACGCNNN	1	806	814	ACACGCCCA
Ha-P450	HaOG200077	Nrf2.c:WCAGHAW	1	714	720	ACAGTAA
Ha-P450	HaOG200077	Nrf2.c:WCAGHAW	2	1830	1836	ACAGTAA
Ha-P450	HaOG200078	AhR.d.RefCom:CACGCNA	1	1345	1351	CACGCGA
Ha-P450	HaOG200078	AhRe:NCACGCNNN	1	1344	1352	CCACGCGAG
Ha-P450	HaOG200078	Nrf2.c:WCAGHAW	1	852	858	TCAGAAA
Ha-P450	HaOG200078	Nrf2.c.RefCom:WTDCTGW	1	279	285	ATTCTGA
Ha-P450	HaOG200078	Nrf2.c.RefCom:WTDCTGW	2	470	476	TTACTGT
Ha-P450	HaOG200078	Nrf2.c.RefCom:WTDCTGW	3	1640	1646	TTACTGA
Ha-P450	HaOG200078	Nrf2.c.RefCom:WTDCTGW	4	1975	1981	ATGCTGT
Ha-P450	HaOG200080	Nrf2.c:WCAGHAW	1	1209	1305	CCAGGAA
Ha-P450	HaOG200081	AhR.d:TNGCGTG	1	1814	1820	TAGCGTG
Ha-P450	HaOG200081	AhRe:NCACGCNNN	1	413	421	ACACGCGCG
Ha-P450	HaOG200081	AhRe.RefCom:NNNGCGTGN	1	811	819	CGTGCGTGT
Ha-P450	HaOG200081	AhRe.RefCom:NNNGCGTGN	2	1626	1634	CGAGCGTGA
Ha-P450	HaOG200081	AhRe.RefCom:NNNGCGTGN	3	1813	1821	TTAGCGTGT
Ha-P450	HaOG200081	Nrf2.c:WCAGHAW	1	898	904	TCAGCAT
Ha-P450	HaOG200081	Nrf2.c:WCAGHAW	2	1497	1503	TCAGCAA
Ha-P450	HaOG200081	Nrf2.c.RefCom:WTDCTGW	1	465	471	ATACTGT
Ha-P450	HaOG200081	Nrf2.c.RefCom:WTDCTGW	2	1074	1080	ATGCTGA
Ha-P450	HaOG200082	Nrf2.c:WCAGHAW	1	376	382	ACAGTAT
Ha-P450	HaOG200082	Nrf2.c:WCAGHAW	2	841	847	TCAGTAT
Ha-P450	HaOG200082	Nrf2.c:WCAGHAW	3	1499	1505	TCAGAAT
Ha-P450	HaOG200082	Nrf2.c.RefCom:WTDCTGW	1	558	564	ATACTGA
Ha-P450	HaOG200082	Nrf2.c.RefCom:WTDCTGW	2	1793	1799	ATTCTGT
Ha-P450	HaOG200083	AhRe.RefCom:NNNGCGTGN	1	1451	1459	AGAGCGTGG
Ha-P450	HaOG200083	Nrf2.c:WCAGHAW	1	536	542	ACAGAAA
Ha-P450	HaOG200083	Nrf2.c:WCAGHAW	2	726	732	ACAGAAA
Ha-P450	HaOG200083	Nrf2.c.RefCom:WTDCTGW	1	303	309	ATACTGA
Ha-P450	HaOG200083	Nrf2.c.RefCom:WTDCTGW	2	1124	1130	TTACTGA
Ha-P450	HaOG200084	AhR.d.RefCom:CACGCNA	1	359	365	CACGCAA
Ha-P450	HaOG200084	AhR.d.RefCom:CACGCNA	2	1990	1996	CACGCTA
Ha-P450	HaOG200084	AhRe:NCACGCNNN	1	358	366	ACACGCAAC
Ha-P450	HaOG200084	AhRe:NCACGCNNN	2	1237	1245	CCACGCCTA
Ha-P450	HaOG200084	AhRe:NCACGCNNN	3	1989	1997	TCACGCTAC
Ha-P450	HaOG200084	AhRe.RefCom:NNNGCGTGN	1	1139	1147	AGCGCGTGG
Ha-P450	HaOG200084	AhRe.RefCom:NNNGCGTGN	2	1908	1916	GGTGCGTGG
Ha-P450	HaOG200084	Nrf2.c:WCAGHAW	1	1630	1636	TCAGCAA
Ha-P450	HaOG200084	Nrf2.c.RefCom:WTDCTGW	1	15	21	ATGCTGT
Ha-P450	HaOG200084	Nrf2.c.RefCom:WTDCTGW	2	1122	1128	TTGCTGA
Ha-P450	HaOG200085	AhRe:NCACGCNNN	1	316	324	GCACGCAGT
Ha-P450	HaOG200085	AhRe:NCACGCNNN	2	675	683	CCACGCATT
Ha-P450	HaOG200085	AhRe.RefCom:NNNGCGTGN	1	1508	1516	CAAGCGTGG
Ha-P450	HaOG200085	AhRe.RefCom:NNNGCGTGN	2	1806	1814	TACGCGTGT
Ha-P450	HaOG200085	Nrf2.c:WCAGHAW	1	523	529	TCAGCAT
Ha-P450	HaOG200085	Nrf2.c:WCAGHAW	2	804	810	ACAGCAT
Ha-P450	HaOG200085	Nrf2.c:WCAGHAW	3	1606	1612	ACAGTAT
Ha-P450	HaOG200085	Nrf2.c.RefCom:WTDCTGW	1	489	495	TTTCTGT
Ha-P450	HaOG200085	Nrf2.c.RefCom:WTDCTGW	2	908	914	ATACTGA
Ha-P450	HaOG200086	AhRe:NCACGCNNN	1	53	61	TCACGCACC
Ha-P450	HaOG200086	AhRe:NCACGCNNN	2	584	592	CCACGCCTA
Ha-P450	HaOG200086	AhRe:NCACGCNNN	3	1044	1052	TCACGCATG
Ha-P450	HaOG200086	AhRe.RefCom:NNNGCGTGN	1	494	502	AGCGCGTGG
Ha-P450	HaOG200086	Nrf2.c:WCAGHAW	1	931	937	ACAGAAT
Ha-P450	HaOG200086	Nrf2.c:WCAGHAW	2	1389	1395	TCAGTAT
Ha-P450	HaOG200086	Nrf2.c.RefCom:WTDCTGW	1	1123	1129	TTTCTGA
Ha-P450	HaOG200086	Nrf2.c.RefCom:WTDCTGW	2	1896	1902	ATACTGA
Ha-P450	HaOG200087	AhR.d:TNGCGTG	1	1337	1343	TCGCGTG
Ha-P450	HaOG200087	AhR.d.RefCom:CACGCNA	1	1	7	CACGCAA
Ha-P450	HaOG200087	AhRe:NCACGCNNN	1	1312	1320	ACACGCGCT
Ha-P450	HaOG200087	AhRe.RefCom:NNNGCGTGN	1	1336	1344	ATCGCGTGA
Ha-P450	HaOG200087	Nrf2.c:WCAGHAW	1	58	64	TCAGAAT
Ha-P450	HaOG200087	Nrf2.c:WCAGHAW	2	122	128	ACAGAAA
Ha-P450	HaOG200087	Nrf2.c:WCAGHAW	3	854	860	TCAGTAA
Ha-P450	HaOG200087	Nrf2.c:WCAGHAW	4	1015	1021	TCAGTAA
Ha-P450	HaOG200087	Nrf2.c:WCAGHAW	5	1039	1045	ACAGAAA
Ha-P450	HaOG200087	Nrf2.c:WCAGHAW	6	1071	1077	ACAGCAA
Ha-P450	HaOG200087	Nrf2.c.RefCom:WTDCTGW	1	1166	1172	TTACTGA
Ha-P450	HaOG200087	Nrf2.c.RefCom:WTDCTGW	2	1585	1591	TTTCTGA
Ha-P450	HaOG200088	Nrf2.c:WCAGHAW	1	677	683	ACAGTAA
Ha-P450	HaOG200088	Nrf2.c:WCAGHAW	2	735	741	ACAGAAT
Ha-P450	HaOG200088	Nrf2.c.RefCom:WTDCTGW	1	925	931	TTACTGA
Ha-P450	HaOG200089	AhR.d:TNGCGTG	1	1060	1066	TAGCGTG
Ha-P450	HaOG200089	AhR.d.RefCom:CACGCNA	1	1896	1902	CACGCTA
Ha-P450	HaOG200089	AhRe:NCACGCNNN	1	1035	1043	ACACGCGCC
Ha-P450	HaOG200089	AhRe:NCACGCNNN	2	1895	1903	CCACGCTAA
Ha-P450	HaOG200089	AhRe.RefCom:NNNGCGTGN	1	1059	1067	ATAGCGTGA
Ha-P450	HaOG200089	AhRe.RefCom:NNNGCGTGN	2	1886	1894	AACGCGTGG
Ha-P450	HaOG200089	Nrf2.c:WCAGHAW	1	296	302	ACAGTAA
Ha-P450	HaOG200089	Nrf2.c:WCAGHAW	2	780	786	ACAGCAT
Ha-P450	HaOG200089	Nrf2.c:WCAGHAW	3	1493	1499	TCAGTAA
Ha-P450	HaOG200089	Nrf2.c.RefCom:WTDCTGW	1	1129	1135	TTTCTGT
Ha-P450	HaOG200089	Nrf2.c.RefCom:WTDCTGW	2	1606	1612	TTTCTGA
Ha-P450	HaOG200090	AhRe:NCACGCNNN	1	1359	1367	ACACGCTTG
Ha-P450	HaOG200090	AhRe.RefCom:NNNGCGTGN	1	1374	1382	AGTGCGTGC
Ha-P450	HaOG200090	Nrf2.b.RefCom:ACWMAGCATKH	1	1554	1564	ACTCAGCATGA
Ha-P450	HaOG200090	Nrf2.c:WCAGHAW	1	12	18	TCAGAAA
Ha-P450	HaOG200090	Nrf2.c:WCAGHAW	2	1556	1562	TCAGCAT
Ha-P450	HaOG200090	Nrf2.c.RefCom:WTDCTGW	1	496	502	TTTCTGA
Ha-P450	HaOG200090	Nrf2.c.RefCom:WTDCTGW	2	900	906	TTACTGT
Ha-P450	HaOG200090	Nrf2.c.RefCom:WTDCTGW	3	1441	1447	TTTCTGA
Ha-P450	HaOG200091	AhR.d.RefCom:CACGCNA	1	1912	1918	CACGCTA
Ha-P450	HaOG200091	AhRe:NCACGCNNN	1	1911	1919	GCACGCTAC
Ha-P450	HaOG200091	Nrf2.c:WCAGHAW	1	592	598	TCAGCAA
Ha-P450	HaOG200092	Nrf2.c:WCAGHAW	1	748	754	TCAGTAA
Ha-P450	HaOG200092	Nrf2.c:WCAGHAW	2	832	838	TCAGTAA
Ha-P450	HaOG200092	Nrf2.c:WCAGHAW	3	1126	1132	ACAGTAA
Ha-P450	HaOG200092	Nrf2.c:WCAGHAW	4	1809	1815	TCAGAAA
Ha-P450	HaOG200092	Nrf2.c:WCAGHAW	5	1934	1940	TCAGTAA
Ha-P450	HaOG200092	Nrf2.c.RefCom:WTDCTGW	1	374	380	TTACTGT
Ha-P450	HaOG200092	Nrf2.c.RefCom:WTDCTGW	2	1205	1211	TTTCTGA
Ha-P450	HaOG200092	Nrf2.c.RefCom:WTDCTGW	3	1528	1534	ATACTGT
Ha-P450	HaOG200093	AhR.d:TNGCGTG	1	42	48	TTGCGTG
Ha-P450	HaOG200093	AhR.d.RefCom:CACGCNA	1	218	224	CACGCGA
Ha-P450	HaOG200093	AhRe:NCACGCNNN	1	217	225	TCACGCGAA
Ha-P450	HaOG200093	AhRe.RefCom:NNNGCGTGN	1	41	49	TTTGCGTGA
Ha-P450	HaOG200093	Nrf2.c:WCAGHAW	1	20	26	TCAGCAA
Ha-P450	HaOG200093	Nrf2.c:WCAGHAW	2	1125	1131	TCAGTAT
Ha-P450	HaOG200093	Nrf2.c:WCAGHAW	3	1218	1224	TCAGTAA
Ha-P450	HaOG200093	Nrf2.c:WCAGHAW	4	1746	1752	ACAGTAA
Ha-P450	HaOG200093	Nrf2.c:WCAGHAW	5	1763	1769	TCAGTAT
Ha-P450	HaOG200093	Nrf2.c:WCAGHAW	6	1934	1940	TCAGTAA
Ha-P450	HaOG200093	Nrf2.c.RefCom:WTDCTGW	1	6	12	ATACTGA
Ha-P450	HaOG200093	Nrf2.c.RefCom:WTDCTGW	2	1487	1493	TTTCTGA
Ha-P450	HaOG200093	Nrf2.c.RefCom:WTDCTGW	3	1520	1526	TTACTGA
Ha-P450	HaOG200094	AhRe.RefCom:NNNGCGTGN	1	1892	1900	TATGCGTGT
Ha-P450	HaOG200094	AhRe.RefCom:NNNGCGTGN	2	1924	1932	TGTGCGTGG
Ha-P450	HaOG200094	Nrf2.c:WCAGHAW	1	305	311	TCAGTAT
Ha-P450	HaOG200094	Nrf2.c:WCAGHAW	2	1793	1799	ACAGTAA
Ha-P450	HaOG200094	Nrf2.c.RefCom:WTDCTGW	1	508	514	ATGCTGA
Ha-P450	HaOG200094	Nrf2.c.RefCom:WTDCTGW	2	1020	1026	TTACTGA
Ha-P450	HaOG200095	AhRe:NCACGCNNN	1	1158	1166	ACACGCGGC
Ha-P450	HaOG200095	AhRe.RefCom:NNNGCGTGN	1	1459	1467	ACCGCGTGA
Ha-P450	HaOG200095	AhRe.RefCom:NNNGCGTGN	2	1893	1901	TGTGCGTGT
Ha-P450	HaOG200095	AhRe.RefCom:NNNGCGTGN	3	1924	1932	TGTGCGTGG
Ha-P450	HaOG200096	AhR.d.RefCom:CACGCNA	1	215	221	CACGCAA
Ha-P450	HaOG200096	Nrf2.c:WCAGHAW	1	500	506	GTCCTGT
Ha-P450	HaOG200096	Nrf2.c:WCAGHAW	2	1096	1102	GTTCTGC
Ha-P450	HaOG200096	Nrf2.c:WCAGHAW	3	1269	1278	ACAGTACTGA
Ha-P450	HaOG200096	Nrf2.c:WCAGHAW	4	1623	1629	TCAGGAT
Ha-P450	HaOG200096	Nrf2.c:WCAGHAW	5	1637	1643	TCAGGAT
Ha-P450	HaOG200096	AhRe:NCACGCNNN	1	214	222	TCACGCAAA
Ha-P450	HaOG200096	AhRe:NCACGCNNN	2	1961	1969	ACACGCTCA
Ha-P450	HaOG200096	Nrf2.c:WCAGHAW	1	272	278	TCAGAAT
Ha-P450	HaOG200096	Nrf2.c:WCAGHAW	2	704	710	TCAGTAT
Ha-P450	HaOG200096	Nrf2.c:WCAGHAW	3	829	835	TCAGTAT
Ha-P450	HaOG200096	Nrf2.c:WCAGHAW	4	1293	1299	TCAGTAT
Ha-P450	HaOG200096	Nrf2.c:WCAGHAW	5	1824	1830	ACAGAAA
Ha-P450	HaOG200096	Nrf2.c.RefCom:WTDCTGW	1	561	567	TTTCTGA
Ha-P450	HaOG200097	AhRe.RefCom:NNNGCGTGN	1	650	658	TATGCGTGA
Ha-P450	HaOG200097	Nrf2.c:WCAGHAW	1	513	519	TCAGTAA
Ha-P450	HaOG200097	Nrf2.c:WCAGHAW	2	558	564	TCAGCAA
Ha-P450	HaOG200097	Nrf2.c.RefCom:WTDCTGW	1	393	399	ATTCTGT
Ha-P450	HaOG200098	AhRe.RefCom:NNNGCGTGN	1	890	898	CAAGCGTGG
Ha-P450	HaOG200098	Nrf2.c:WCAGHAW	1	1617	1623	ACAGTAT
Ha-P450	HaOG200098	Nrf2.c:WCAGHAW	2	1756	1762	ACAGAAA
Ha-P450	HaOG200098	Nrf2.c.RefCom:WTDCTGW	1	376	382	ATACTGA
Ha-P450	HaOG200099	Nrf2.c:WCAGHAW	1	680	686	ACAGAAA
Ha-P450	HaOG200099	Nrf2.c.RefCom:WTDCTGW	1	552	558	TTGCTGA
Ha-P450	HaOG200099	Nrf2.c.RefCom:WTDCTGW	2	568	574	TTTCTGT
Ha-P450	HaOG200100	AhRe:NCACGCNNN	1	380	388	ACACGCATG
Ha-P450	HaOG200101	Nrf2.b.RefCom:ACWMAGCATKH	1	104	114	TCATGCTTTAT
Ha-P450	HaOG200101	Nrf2.b.RefCom:ACWMAGCATKH	2	1891	1901	ATGCAGGATTA
Ha-P450	HaOG200101	Nrf2.c:WCAGHAW	1	93	99	ACAGAAA
Ha-P450	HaOG200101	Nrf2.c:WCAGHAW	2	707	713	TCAGCAT
Ha-P450	HaOG200101	Nrf2.c:WCAGHAW	3	1809	1815	TCAGTAA
Ha-P450	HaOG200101	Nrf2.c.RefCom:WTDCTGW	1	495	501	ATACTGA
Ha-P450	HaOG200101	Nrf2.c.RefCom:WTDCTGW	2	518	524	TTACTGA
Ha-P450	HaOG200102	Nrf2.c:WCAGHAW	1	955	961	TCAGTAT
Ha-P450	HaOG200102	Nrf2.c:WCAGHAW	2	1701	1707	ACAGAAA
Ha-P450	HaOG200102	Nrf2.c:WCAGHAW	3	1950	1956	ACAGCAT
Ha-P450	HaOG200102	Nrf2.c.RefCom:WTDCTGW	1	1361	1367	TTTCTGT
Ha-P450	HaOG200103	AhR	1	455	464	CAGGCAAAAA
Ha-P450	HaOG200103	AhR.j2:CACGTGCAA	1	1076	1087	GACACGTGCAAA
Ha-P450	HaOG200103	Nrf2	1	1019	1025	GTTCTGA
Ha-P450	HaOG200103	Nrf2	1	976	982	ACAGTAC
Ha-P450	HaOG200103	Nrf2	1	662	668	CTCCTGT
Ha-P450	HaOG200103	Nrf2.b.RefCom:ACWMAGCATKH	1	1068	1078	ACTTAGCATGA
Ha-P450	HaOG200103	Nrf2	1	1133	1144	CTGATGCTTGCA
Ha-P450	HaOG200103	Nrf2	1	30	36	TTGCTGA
Ha-P450	HaOG200104	AhR.j2:CACGTGCAA	1	1702	1710	CACGTGCAA
Ha-P450	HaOG200104	Nrf2.a.RefCom:WWWYGCNNNRTCAYNNTKA	1	1305	1315	AAATGCTATTG
Ha-P450	HaOG200104	Nrf2.b.RefCom:ACWMAGCATKH	1	1714	1724	CCAAAGCATGT
Ha-P450	HaOG200104	Nrf2.b.RefCom:ACWMAGCATKH	2	469	479	GAATGCTGGGC
Ha-P450	HaOG200105	Nrf2.c:WCAGHAW	1	315	321	TCAGTAA
Ha-P450	HaOG200106	AhRe:NCACGCNNN	1	37	45	CCACGCACC
Ha-P450	HaOG200106	AhRe.RefCom:NNNGCGTGN	1	112	120	CGCGCGTGC
Ha-P450	HaOG200106	Nrf2.c.RefCom:WTDCTGW	1	560	566	TTGCTGT
Ha-P450	HaOG200106	Nrf2.c.RefCom:WTDCTGW	2	1271	1277	TTACTGT
Ha-P450	HaOG200106	Nrf2.c.RefCom:WTDCTGW	3	1580	1586	TTACTGT
Ha-P450	HaOG200106	Nrf2.c.RefCom:WTDCTGW	4	1922	1928	ATACTGA
Ha-P450	HaOG200107	AhR.d:TNGCGTG	1	1412	1418	TGGCGTG
Ha-P450	HaOG200107	AhRe:NCACGCNNN	1	269	277	ACACGCGCT
Ha-P450	HaOG200107	AhRe.RefCom:NNNGCGTGN	1	1411	1419	GTGGCGTGC
Ha-P450	HaOG200107	AhRe.RefCom:NNNGCGTGN	2	1549	1557	GGCGCGTGA
Ha-P450	HaOG200107	Nrf2.c:WCAGHAW	1	1818	1824	ACAGCAA
Ha-P450	HaOG200108	AhR.d:TNGCGTG	1	841	847	TTGCGTG
Ha-P450	HaOG200108	AhRe.RefCom:NNNGCGTGN	1	840	848	GTTGCGTGG
Ha-P450	HaOG200108	Nrf2.c:WCAGHAW	1	333	339	TCAGAAA
Ha-P450	HaOG200108	Nrf2.c:WCAGHAW	2	455	461	ACAGCAA
Ha-P450	HaOG200108	Nrf2.c.RefCom:WTDCTGW	1	1259	1265	TTTCTGA
Ha-P450	HaOG200109	Nrf2.c:WCAGHAW	1	97	103	TCAGCAT
Ha-P450	HaOG200109	Nrf2.c:WCAGHAW	2	1339	1345	TCAGAAA
Ha-P450	HaOG200109	Nrf2.c:WCAGHAW	3	1378	1384	TCAGAAT
Ha-P450	HaOG200109	Nrf2.c.RefCom:WTDCTGW	1	386	392	TTACTGT
Ha-P450	HaOG200109	Nrf2.c.RefCom:WTDCTGW	2	671	677	ATACTGA
Ha-P450	HaOG200109	Nrf2.c.RefCom:WTDCTGW	3	706	712	ATTCTGT
Ha-P450	HaOG200109	Nrf2.c.RefCom:WTDCTGW	4	1265	1271	TTACTGT
Ha-P450	HaOG200110	AhRe:NCACGCNNN	1	132	140	ACACGCCCG
Ha-P450	HaOG200110	Nrf2.c:WCAGHAW	1	182	188	ACAGCAT
Ha-P450	HaOG200110	Nrf2.c.RefCom:WTDCTGW	1	6	12	TTTCTGA
Ha-P450	HaOG200110	Nrf2.c.RefCom:WTDCTGW	2	908	914	ATTCTGA
Ha-P450	HaOG200111	AhRe:NCACGCNNN	1	707	715	ACACGCTCA
Ha-P450	HaOG200111	Nrf2.c.RefCom:WTDCTGW	1	40	46	ATTCTGT
Ha-P450	HaOG200111	Nrf2.c.RefCom:WTDCTGW	2	86	92	ATGCTGT
Ha-P450	HaOG200111	Nrf2.c.RefCom:WTDCTGW	3	381	387	ATACTGA
Ha-P450	HaOG200112	AhRe:NCACGCNNN	1	692	700	CCACGCAGA
Ha-P450	HaOG200112	AhRe:NCACGCNNN	2	1378	1386	TCACGCAGG
Ha-P450	HaOG200112	Nrf2.c.RefCom:WTDCTGW	1	949	955	ATTCTGT
Ha-P450	HaOG200113	AhR.d.RefCom:CACGCNA	1	692	698	CACGCCA
Ha-P450	HaOG200113	AhRe:NCACGCNNN	1	691	699	TCACGCCAA
Ha-P450	HaOG200113	AhRe:NCACGCNNN	2	877	885	CCACGCAGG
Ha-P450	HaOG200113	AhRe.RefCom:NNNGCGTGN	1	364	372	AATGCGTGT
Ha-P450	HaOG200113	Nrf2.c.RefCom:WTDCTGW	1	1435	1441	TTACTGT
Ha-P450	HaOG200114	AhRe:NCACGCNNN	1	1959	1967	TCACGCAGA
Ha-P450	HaOG200114	Nrf2.c:WCAGHAW	1	1002	1008	ACAGCAT
Ha-P450	HaOG200114	Nrf2.c:WCAGHAW	2	1393	1399	TCAGTAA
Ha-P450	HaOG200114	Nrf2.c.RefCom:WTDCTGW	1	828	834	TTACTGT
Ha-P450	HaOG200114	Nrf2.c.RefCom:WTDCTGW	2	909	915	ATTCTGT
Ha-P450	HaOG200114	Nrf2.c.RefCom:WTDCTGW	3	1633	1639	TTGCTGT
Ha-UGT	HaOG200256	AhRe:NCACGCNNN	1	850	858	TCACGCACG
Ha-UGT	HaOG200256	AhRe:NCACGCNNN	2	1801	1809	GCACGCGTA
Ha-UGT	HaOG200256	Nrf2.c:WCAGHAW	1	475	481	ACAGCAT
Ha-UGT	HaOG200256	Nrf2.c:WCAGHAW	2	1665	1671	ACAGAAT
Ha-UGT	HaOG200256	Nrf2.c.RefCom:WTDCTGW	1	518	524	TTTCTGT
Ha-UGT	HaOG200256	Nrf2.c.RefCom:WTDCTGW	2	924	930	TTTCTGA
Ha-UGT	HaOG200257	AhRe:NCACGCNNN	1	1924	1932	GCACGCTTG
Ha-UGT	HaOG200257	AhRe.RefCom:NNNGCGTGN	1	1258	1266	AAAGCGTGC
Ha-UGT	HaOG200257	AhRe.RefCom:NNNGCGTGN	2	1905	1913	CCGGCGTGC
Ha-UGT	HaOG200257	Nrf2.c.RefCom:WTDCTGW	1	1192	1198	TTGCTGT
Ha-UGT	HaOG200258	Nrf2.c:WCAGHAW	1	283	289	ACAGCAA
Ha-UGT	HaOG200259	AhRe:NCACGCNNN	1	1789	1797	GCACGCGCG
Ha-UGT	HaOG200259	AhRe.RefCom:NNNGCGTGN	1	350	358	GCTGCGTGG
Ha-UGT	HaOG200259	Nrf2.c:WCAGHAW	1	515	521	TCAGTAT
Ha-UGT	HaOG200259	Nrf2.c.RefCom:WTDCTGW	1	917	923	TTACTGT
Ha-UGT	HaOG200260	AhRe.RefCom:NNNGCGTGN	1	607	615	TGAGCGTGT
Ha-UGT	HaOG200260	Nrf2.c:WCAGHAW	1	1197	1203	TCAGTAA
Ha-UGT	HaOG200260	Nrf2.c:WCAGHAW	2	1492	1498	ACAGAAT
Ha-UGT	HaOG200261	AhRe:NCACGCNNN	1	1353	1361	GCACGCTGA
Ha-UGT	HaOG200261	AhRe.RefCom:NNNGCGTGN	1	1344	1352	TGCGCGTGA
Ha-UGT	HaOG200261	Nrf2.c:WCAGHAW	1	204	210	ACAGCAT
Ha-UGT	HaOG200261	Nrf2.c:WCAGHAW	2	254	260	TCAGTAA
Ha-UGT	HaOG200261	Nrf2.c:WCAGHAW	3	349	355	TCAGAAA
Ha-UGT	HaOG200261	Nrf2.c:WCAGHAW	4	585	591	ACAGCAT
Ha-UGT	HaOG200261	Nrf2.c:WCAGHAW	5	667	673	TCAGAAA
Ha-UGT	HaOG200261	Nrf2.c:WCAGHAW	6	755	761	ACAGTAT
Ha-UGT	HaOG200261	Nrf2.c.RefCom:WTDCTGW	1	862	868	ATTCTGA
Ha-UGT	HaOG200261	Nrf2.c.RefCom:WTDCTGW	2	902	908	TTGCTGT
Ha-UGT	HaOG200261	Nrf2.c.RefCom:WTDCTGW	3	1013	1019	TTTCTGT
Ha-UGT	HaOG200262	Nrf2.c:WCAGHAW	1	313	319	TCAGAAT
Ha-UGT	HaOG200262	Nrf2.c:WCAGHAW	2	600	606	ACAGTAT
Ha-UGT	HaOG200262	Nrf2.c.RefCom:WTDCTGW	1	101	107	TTGCTGA
Ha-UGT	HaOG200262	Nrf2.c.RefCom:WTDCTGW	2	847	853	ATACTGT
Ha-UGT	HaOG200262	Nrf2.c.RefCom:WTDCTGW	3	1204	1210	ATACTGT
Ha-UGT	HaOG200262	Nrf2.c.RefCom:WTDCTGW	4	1567	1573	TTTCTGA
Ha-UGT	HaOG200263	AhRe:NCACGCNNN	1	1729	1737	GCACGCGCA
Ha-UGT	HaOG200263	AhRe.RefCom:NNNGCGTGN	1	537	545	AGAGCGTGC
Ha-UGT	HaOG200263	Nrf2.c:WCAGHAW	1	85	91	TCAGTAA
Ha-UGT	HaOG200263	Nrf2.c:WCAGHAW	2	417	423	TCAGTAA
Ha-UGT	HaOG200263	Nrf2.c:WCAGHAW	3	1361	1367	ACAGAAA
Ha-UGT	HaOG200263	Nrf2.c.RefCom:WTDCTGW	1	14	20	TTTCTGT
Ha-UGT	HaOG200263	Nrf2.c.RefCom:WTDCTGW	2	133	139	TTTCTGT
Ha-UGT	HaOG200263	Nrf2.c.RefCom:WTDCTGW	3	1424	1430	TTTCTGT
Ha-UGT	HaOG200264	AhRe:NCACGCNNN	1	1749	1757	ACACGCCGG
Ha-UGT	HaOG200264	AhRe:NCACGCNNN	2	1899	1907	ACACGCGCT
Ha-UGT	HaOG200264	Nrf2.c:WCAGHAW	1	177	183	TCAGAAA
Ha-UGT	HaOG200264	Nrf2.c.RefCom:WTDCTGW	1	229	235	TTTCTGA
Ha-UGT	HaOG200264	Nrf2.c.RefCom:WTDCTGW	2	1381	1387	TTGCTGT
Ha-UGT	HaOG200265	AhR.d.RefCom:CACGCNA	1	452	458	CACGCCA
Ha-UGT	HaOG200265	AhR.d.RefCom:CACGCNA	2	1077	1083	CACGCTA
Ha-UGT	HaOG200265	AhRe:NCACGCNNN	1	451	459	TCACGCCAT
Ha-UGT	HaOG200265	AhRe:NCACGCNNN	2	897	905	TCACGCGGT
Ha-UGT	HaOG200265	AhRe:NCACGCNNN	3	1076	1084	TCACGCTAT
Ha-UGT	HaOG200265	Nrf2.c:WCAGHAW	1	256	262	TCAGAAA
Ha-UGT	HaOG200265	Nrf2.c:WCAGHAW	2	522	528	ACAGCAA
Ha-UGT	HaOG200265	Nrf2.c:WCAGHAW	3	1140	1146	ACAGTAT
Ha-UGT	HaOG200265	Nrf2.c.RefCom:WTDCTGW	1	352	358	ATACTGT
Ha-UGT	HaOG200265	Nrf2.c.RefCom:WTDCTGW	2	1975	1981	ATTCTGT
Ha-UGT	HaOG200266	AhR.d:TNGCGTG	1	285	291	TTGCGTG
Ha-UGT	HaOG200266	AhR.d:TNGCGTG	2	655	661	TTGCGTG
Ha-UGT	HaOG200266	AhRe.RefCom:NNNGCGTGN	1	284	292	TTTGCGTGT
Ha-UGT	HaOG200266	AhRe.RefCom:NNNGCGTGN	2	654	662	GTTGCGTGA
Ha-UGT	HaOG200266	AhRe.RefCom:NNNGCGTGN	3	736	744	TGAGCGTGT
Ha-UGT	HaOG200266	Nrf2.c:WCAGHAW	1	126	132	ACAGCAT
Ha-UGT	HaOG200266	Nrf2.c:WCAGHAW	2	897	903	TCAGTAA
Ha-UGT	HaOG200266	Nrf2.c.RefCom:WTDCTGW	1	132	138	TTGCTGA
Ha-UGT	HaOG200266	Nrf2.c.RefCom:WTDCTGW	2	1930	1936	ATACTGA
Ha-UGT	HaOG200267	AhRe:NCACGCNNN	1	623	631	TCACGCCTA
Ha-UGT	HaOG200267	Nrf2.c:WCAGHAW	1	41	47	TCAGTAA
Ha-UGT	HaOG200267	Nrf2.c:WCAGHAW	2	156	162	TCAGTAA
Ha-UGT	HaOG200267	Nrf2.c:WCAGHAW	3	351	357	TCAGTAA
Ha-UGT	HaOG200267	Nrf2.c:WCAGHAW	4	1025	1031	TCAGCAA
Ha-UGT	HaOG200267	Nrf2.c:WCAGHAW	5	1316	1322	TCAGAAA
Ha-UGT	HaOG200267	Nrf2.c.RefCom:WTDCTGW	1	130	136	ATGCTGA
Ha-UGT	HaOG200267	Nrf2.c.RefCom:WTDCTGW	2	918	924	TTTCTGA
Ha-UGT	HaOG200267	Nrf2.c.RefCom:WTDCTGW	3	1098	1104	ATTCTGA
Ha-UGT	HaOG200268	AhRe:NCACGCNNN	1	246	254	TCACGCTGT
Ha-UGT	HaOG200268	AhRe:NCACGCNNN	2	273	281	CCACGCACG
Ha-UGT	HaOG200268	AhRe:NCACGCNNN	3	277	285	GCACGCGTA
Ha-UGT	HaOG200268	AhRe.RefCom:NNNGCGTGN	1	461	469	TGTGCGTGA
Ha-UGT	HaOG200268	AhRe.RefCom:NNNGCGTGN	2	494	502	TGCGCGTGG
Ha-UGT	HaOG200268	Nrf2.c:WCAGHAW	1	616	622	TCAGTAA
Ha-UGT	HaOG200268	Nrf2.c:WCAGHAW	2	987	993	ACAGTAA
Ha-UGT	HaOG200268	Nrf2.c:WCAGHAW	3	1055	1061	ACAGAAT
Ha-UGT	HaOG200268	Nrf2.c:WCAGHAW	4	1338	1344	TCAGAAA
Ha-UGT	HaOG200268	Nrf2.c:WCAGHAW	5	1390	1396	TCAGAAA
Ha-UGT	HaOG200268	Nrf2.c:WCAGHAW	6	1583	1589	ACAGAAT
Ha-UGT	HaOG200268	Nrf2.c.RefCom:WTDCTGW	1	849	855	ATGCTGA
Ha-UGT	HaOG200268	Nrf2.c.RefCom:WTDCTGW	2	1635	1641	ATTCTGA
Ha-UGT	HaOG200269	AhR.d.RefCom:CACGCNA	1	1856	1862	CACGCAA
Ha-UGT	HaOG200269	AhRe:NCACGCNNN	1	1047	1055	ACACGCGGA
Ha-UGT	HaOG200269	AhRe:NCACGCNNN	2	1855	1863	GCACGCAAC
Ha-UGT	HaOG200269	AhRe.RefCom:NNNGCGTGN	1	864	872	TCCGCGTGT
Ha-UGT	HaOG200269	AhRe.RefCom:NNNGCGTGN	2	1490	1498	GCCGCGTGC
Ha-UGT	HaOG200269	Nrf2.c:WCAGHAW	1	1142	1148	ACAGCAA
Ha-UGT	HaOG200269	Nrf2.c:WCAGHAW	2	1711	1717	TCAGCAT
Ha-UGT	HaOG200269	Nrf2.c.RefCom:WTDCTGW	1	295	301	TTACTGT
Ha-UGT	HaOG200269	Nrf2.c.RefCom:WTDCTGW	2	1753	1759	TTGCTGT
Ha-UGT	HaOG200270	AhR.d:TNGCGTG	1	1052	1058	TCGCGTG
Ha-UGT	HaOG200270	AhRe:NCACGCNNN	1	1927	1935	GCACGCGCA
Ha-UGT	HaOG200270	AhRe.RefCom:NNNGCGTGN	1	1051	1059	TTCGCGTGA
Ha-UGT	HaOG200270	Nrf2.c:WCAGHAW	1	890	896	ACAGTAA
Ha-UGT	HaOG200270	Nrf2.c:WCAGHAW	2	1132	1138	ACAGAAT
Ha-UGT	HaOG200270	Nrf2.c:WCAGHAW	3	1138	1144	TCAGCAA
Ha-UGT	HaOG200270	Nrf2.c:WCAGHAW	4	1543	1549	ACAGTAA
Ha-UGT	HaOG200271	AhR.d.RefCom:CACGCNA	1	782	788	CACGCAA
Ha-UGT	HaOG200271	AhRe:NCACGCNNN	1	781	789	TCACGCAAC
Ha-UGT	HaOG200271	Nrf2.c:WCAGHAW	1	105	111	TCAGAAA
Ha-UGT	HaOG200271	Nrf2.c:WCAGHAW	2	1598	1604	TCAGAAT
Ha-UGT	HaOG200271	Nrf2.c.RefCom:WTDCTGW	1	354	360	TTGCTGA
Ha-UGT	HaOG200271	Nrf2.c.RefCom:WTDCTGW	2	831	837	ATTCTGA
Ha-UGT	HaOG200272	Nrf2.c:WCAGHAW	1	1650	1656	TCAGAAT
Ha-UGT	HaOG200272	Nrf2.c.RefCom:WTDCTGW	1	1655	1661	ATTCTGT
Ha-UGT	HaOG200273	Nrf2.c:WCAGHAW	1	133	139	TCAGTAT
Ha-UGT	HaOG200274	Nrf2.c.RefCom:WTDCTGW	1	436	442	TTTCTGA
Ha-UGT	HaOG200274	Nrf2.c.RefCom:WTDCTGW	2	913	919	TTTCTGT
Ha-UGT	HaOG200274	Nrf2.c.RefCom:WTDCTGW	3	1400	1406	ATGCTGA
Ha-UGT	HaOG200274	Nrf2.c.RefCom:WTDCTGW	4	1939	1945	ATACTGA
Ha-UGT	HaOG200275	AhR.d:TNGCGTG	1	136	142	TTGCGTG
Ha-UGT	HaOG200275	AhRe.RefCom:NNNGCGTGN	1	135	143	ATTGCGTGT
Ha-UGT	HaOG200275	AhRe.RefCom:NNNGCGTGN	2	672	680	GGAGCGTGG
Ha-UGT	HaOG200275	Nrf2.c:WCAGHAW	1	1472	1478	ACAGTAT
Ha-UGT	HaOG200276	Nrf2.c:WCAGHAW	1	176	182	TCAGAAT
Ha-UGT	HaOG200276	Nrf2.c.RefCom:WTDCTGW	1	235	241	TTACTGA
Ha-UGT	HaOG200276	Nrf2.c.RefCom:WTDCTGW	2	409	415	TTACTGT
Ha-UGT	HaOG200277	Nrf2.c:WCAGHAW	1	1135	1141	ACAGAAA
Ha-UGT	HaOG200277	Nrf2.c:WCAGHAW	2	1187	1193	ACAGAAA
Ha-UGT	HaOG200277	Nrf2.c:WCAGHAW	3	1423	1429	TCAGTAT
Ha-UGT	HaOG200277	Nrf2.c:WCAGHAW	4	1952	1958	TCAGAAA
Ha-UGT	HaOG200277	Nrf2.c:WCAGHAW	5	1969	1975	TCAGTAT
Ha-UGT	HaOG200278	Nrf2.c:WCAGHAW	1	536	542	ACAGAAA
Ha-UGT	HaOG200278	Nrf2.c:WCAGHAW	2	587	593	TCAGAAA
Ha-UGT	HaOG200278	Nrf2.c:WCAGHAW	3	1313	1319	TCAGAAA
Ha-UGT	HaOG200278	Nrf2.c:WCAGHAW	4	1894	1900	ACAGCAA
Ha-UGT	HaOG200278	Nrf2.c.RefCom:WTDCTGW	1	416	422	TTACTGA
Ha-UGT	HaOG200278	Nrf2.c.RefCom:WTDCTGW	2	896	902	TTTCTGA
Ha-UGT	HaOG200279	Nrf2.c:WCAGHAW	1	92	98	ACAGTAT
Ha-UGT	HaOG200279	Nrf2.c:WCAGHAW	2	611	617	TCAGAAT
Ha-UGT	HaOG200279	Nrf2.c:WCAGHAW	3	1595	1601	ACAGCAA
Ha-UGT	HaOG200279	Nrf2.c.RefCom:WTDCTGW	1	1479	1485	TTGCTGA
Ha-UGT	HaOG200280	AhRe.RefCom:NNNGCGTGN	1	177	185	GAAGCGTGG
Ha-UGT	HaOG200280	Nrf2.c.RefCom:WTDCTGW	1	901	907	ATGCTGA
Ha-UGT	HaOG200281	AhRe:NCACGCNNN	1	805	813	GCACGCGGA
Ha-UGT	HaOG200281	AhRe:NCACGCNNN	2	884	892	TCACGCCCG
Ha-UGT	HaOG200281	Nrf2.c:WCAGHAW	1	403	409	TCAGAAA
Ha-UGT	HaOG200281	Nrf2.c:WCAGHAW	2	459	465	ACAGAAA
Ha-UGT	HaOG200281	Nrf2.c:WCAGHAW	3	621	627	ACAGAAT
Ha-UGT	HaOG200281	Nrf2.c:WCAGHAW	4	711	717	TCAGTAT
Ha-UGT	HaOG200281	Nrf2.c:WCAGHAW	5	1582	1588	ACAGAAT
Ha-UGT	HaOG200281	Nrf2.c.RefCom:WTDCTGW	1	227	233	TTTCTGA
Ha-UGT	HaOG200282	AhRe:NCACGCNNN	1	805	813	GCACGCGGA
Ha-UGT	HaOG200282	AhRe:NCACGCNNN	2	884	892	TCACGCCCG
Ha-UGT	HaOG200282	Nrf2.c:WCAGHAW	1	403	409	TCAGAAA
Ha-UGT	HaOG200282	Nrf2.c:WCAGHAW	2	459	465	ACAGAAA
Ha-UGT	HaOG200282	Nrf2.c:WCAGHAW	3	621	627	ACAGAAT
Ha-UGT	HaOG200282	Nrf2.c:WCAGHAW	4	711	717	TCAGTAT
Ha-UGT	HaOG200282	Nrf2.c:WCAGHAW	5	1582	1588	TGACAGA
Ha-UGT	HaOG200282	Nrf2.c.RefCom:WTDCTGW	1	227	233	TTTCTGA
Ha-UGT	HaOG200283	AhR.d:TNGCGTG	1	32	38	TGGCGTG
Ha-UGT	HaOG200283	AhRe.RefCom:NNNGCGTGN	1	31	39	TTGGCGTGC
Ha-UGT	HaOG200283	AhRe.RefCom:NNNGCGTGN	2	839	847	GCAGCGTGA
Ha-UGT	HaOG200283	Nrf2.c:WCAGHAW	1	3	9	TCAGAAT
Ha-UGT	HaOG200283	Nrf2.c:WCAGHAW	2	349	355	ACAGAAT
Ha-UGT	HaOG200283	Nrf2.c:WCAGHAW	3	809	815	ACAGCAT
Ha-UGT	HaOG200283	Nrf2.c:WCAGHAW	4	993	999	ACAGAAA
Ha-UGT	HaOG200283	Nrf2.c:WCAGHAW	5	1472	1478	TCAGAAA
Ha-UGT	HaOG200283	Nrf2.c.RefCom:WTDCTGW	1	358	364	ATGCTGT
Ha-UGT	HaOG200284	AhR.d:TNGCGTG	1	384	390	TTGCGTG
Ha-UGT	HaOG200284	AhRe:NCACGCNNN	1	618	626	TCACGCAGC
Ha-UGT	HaOG200284	AhRe:NCACGCNNN	2	1884	1892	ACACGCACC
Ha-UGT	HaOG200284	AhRe.RefCom:NNNGCGTGN	1	383	391	ATTGCGTGA
Ha-UGT	HaOG200284	Nrf2.c.RefCom:WTDCTGW	1	591	597	TTGCTGA
Ha-UGT	HaOG200285	AhR.d.RefCom:CACGCNA	1	498	504	CACGCTA
Ha-UGT	HaOG200285	AhR.d.RefCom:CACGCNA	2	1156	1162	CACGCTA
Ha-UGT	HaOG200285	AhRe:NCACGCNNN	1	70	78	CCACGCACG
Ha-UGT	HaOG200285	AhRe:NCACGCNNN	2	497	505	ACACGCTAT
Ha-UGT	HaOG200285	AhRe:NCACGCNNN	3	1155	1163	TCACGCTAC
Ha-UGT	HaOG200285	AhRe:NCACGCNNN	4	1630	1638	GCACGCAGT
Ha-UGT	HaOG200285	AhRe.RefCom:NNNGCGTGN	1	842	850	CAAGCGTGA
Ha-UGT	HaOG200285	Nrf2.c:WCAGHAW	1	1976	1982	ACAGTAA
Ha-UGT	HaOG200285	Nrf2.c.RefCom:WTDCTGW	1	605	611	ATACTGT
Ha-UGT	HaOG200285	Nrf2.c.RefCom:WTDCTGW	2	887	893	ATGCTGA
Ha-UGT	HaOG200285	Nrf2.c.RefCom:WTDCTGW	3	1253	1259	ATACTGT
Ha-UGT	HaOG200286	Nrf2.c:WCAGHAW	1	980	986	ACAGAAA
Ha-UGT	HaOG200286	Nrf2.c.RefCom:WTDCTGW	1	1423	1429	ATTCTGT
Ha-UGT	HaOG200287	Nrf2.c:WCAGHAW	1	1064	1070	ACAGAAA
Ha-UGT	HaOG200287	Nrf2.c:WCAGHAW	2	1867	1873	ACAGTAA
Ha-UGT	HaOG200287	Nrf2.c.RefCom:WTDCTGW	1	130	136	TTTCTGT
Ha-UGT	HaOG200287	Nrf2.c.RefCom:WTDCTGW	2	142	148	TTACTGT
Ha-UGT	HaOG200287	Nrf2.c.RefCom:WTDCTGW	3	1567	1573	TTTCTGT
Ha-UGT	HaOG200287	Nrf2.c.RefCom:WTDCTGW	4	1591	1597	ATACTGA
Ha-UGT	HaOG200288	AhRe:NCACGCNNN	1	1701	1709	GCACGCGTT
Ha-UGT	HaOG200288	Nrf2.c:WCAGHAW	1	112	118	TCAGTAT
Ha-UGT	HaOG200288	Nrf2.c:WCAGHAW	2	683	689	ACAGCAT
Ha-UGT	HaOG200288	Nrf2.c:WCAGHAW	3	919	925	ACAGTAA
Ha-UGT	HaOG200288	Nrf2.c:WCAGHAW	4	1122	1128	TCAGTAA
Ha-UGT	HaOG200288	Nrf2.c.RefCom:WTDCTGW	1	785	791	ATACTGT
Ha-UGT	HaOG200288	Nrf2.c.RefCom:WTDCTGW	2	1250	1256	TTTCTGT
Ha-UGT	HaOG200288	Nrf2.c.RefCom:WTDCTGW	3	1821	1827	TTTCTGA
Ha-UGT	HaOG200289	AhRe:NCACGCNNN	1	197	205	TCACGCATG
Ha-UGT	HaOG200289	AhRe.RefCom:NNNGCGTGN	1	1105	1113	AACGCGTGC
Ha-UGT	HaOG200289	Nrf2.c:WCAGHAW	1	105	111	ACAGCAT
Ha-UGT	HaOG200289	Nrf2.c:WCAGHAW	2	294	300	ACAGCAA
Ha-UGT	HaOG200289	Nrf2.c:WCAGHAW	3	987	993	TCAGAAA
Ha-UGT	HaOG200289	Nrf2.c:WCAGHAW	4	1588	1594	TCAGCAT
Ha-UGT	HaOG200289	Nrf2.c:WCAGHAW	5	1600	1606	TCAGAAT
Ha-UGT	HaOG200289	Nrf2.c:WCAGHAW	6	1788	1794	ACAGAAT
Ha-UGT	HaOG200289	Nrf2.c:WCAGHAW	7	1802	1808	ACAGAAT
Ha-UGT	HaOG200289	Nrf2.c.RefCom:WTDCTGW	1	121	127	ATTCTGT
Ha-UGT	HaOG200289	Nrf2.c.RefCom:WTDCTGW	2	503	509	ATGCTGA
Ha-UGT	HaOG200289	Nrf2.c.RefCom:WTDCTGW	3	603	609	TTTCTGT
Ha-UGT	HaOG200289	Nrf2.c.RefCom:WTDCTGW	4	774	780	TTACTGA
Ha-UGT	HaOG200290	AhRe:NCACGCNNN	1	1700	1708	GCACGCGTT
Ha-UGT	HaOG200290	Nrf2.c.RefCom:WTDCTGW	1	1005	1011	ATTCTGT
Ha-UGT	HaOG200290	Nrf2.c.RefCom:WTDCTGW	2	1019	1025	ATTCTGT
Ha-UGT	HaOG200290	Nrf2.c.RefCom:WTDCTGW	3	1207	1213	ATTCTGA
Ha-UGT	HaOG200290	Nrf2.c.RefCom:WTDCTGW	4	1219	1225	ATGCTGA
Ha-UGT	HaOG200290	Nrf2.c.RefCom:WTDCTGW	5	1820	1826	TTTCTGA
Ha-UGT	HaOG200291	Nrf2.c:WCAGHAW	1	482	488	TCAGAAA
Ha-UGT	HaOG200291	Nrf2.c.RefCom:WTDCTGW	1	175	181	TTTCTGA
Ha-UGT	HaOG200292	Nrf2.c:WCAGHAW	1	90	96	ACAGTAA
Ha-UGT	HaOG200292	Nrf2.c:WCAGHAW	2	234	240	ACAGAAA
Ha-UGT	HaOG200293	Nrf2.c.RefCom:WTDCTGW	1	21	27	ATACTGA
Ha-UGT	HaOG200294	Nrf2.c:WCAGHAW	1	469	475	TCAGTAT
Ha-UGT	HaOG200294	Nrf2.c:WCAGHAW	2	875	881	ACAGAAA
Ha-UGT	HaOG200294	Nrf2.c.RefCom:WTDCTGW	1	122	128	TTTCTGT
Ha-UGT	HaOG200295	AhRe:NCACGCNNN	1	110	118	GCACGCACT
Ha-UGT	HaOG200295	AhRe.RefCom:NNNGCGTGN	1	121	129	AGAGCGTGA
Ha-UGT	HaOG200295	Nrf2.c:WCAGHAW	1	450	456	TCAGAAA
Ha-UGT	HaOG200295	Nrf2.c:WCAGHAW	2	524	530	TCAGAAA
Ha-UGT	HaOG200295	Nrf2.c:WCAGHAW	3	568	574	ACAGTAA
Ha-UGT	HaOG200295	Nrf2.c.RefCom:WTDCTGW	1	194	200	TTTCTGA
Ha-UGT	HaOG200296	AhRe:NCACGCNNN	1	1429	1437	TCACGCCCT
Ha-UGT	HaOG200296	AhRe.RefCom:NNNGCGTGN	1	1218	1226	AATGCGTGC
Ha-UGT	HaOG200296	Nrf2.c:WCAGHAW	1	245	251	ACAGAAA
Ha-UGT	HaOG200296	Nrf2.c:WCAGHAW	2	325	331	TCAGAAT
Ha-UGT	HaOG200296	Nrf2.c:WCAGHAW	3	1071	1077	ACAGCAA
Ha-UGT	HaOG200296	Nrf2.c.RefCom:WTDCTGW	1	921	927	ATTCTGA
Ha-UGT	HaOG200297	AhRe:NCACGCNNN	1	529	537	GCACGCATT
Ha-UGT	HaOG200297	AhRe.RefCom:NNNGCGTGN	1	318	326	AGGGCGTGA
Ha-UGT	HaOG200297	Nrf2.c:WCAGHAW	1	828	834	TCAGAAT
Ha-UGT	HaOG200297	Nrf2.c.RefCom:WTDCTGW	1	678	684	TTGCTGT
Ha-UGT	HaOG200297	Nrf2.c.RefCom:WTDCTGW	2	1424	1430	ATTCTGA
Ha-UGT	HaOG200297	Nrf2.c.RefCom:WTDCTGW	3	1504	1510	TTTCTGT
Ha-UGT	HaOG200298	AhR.d.RefCom:CACGCNA	1	295	301	CACGCAA
Ha-UGT	HaOG200298	AhRe:NCACGCNNN	1	294	302	ACACGCAAG
Ha-UGT	HaOG200298	AhRe.RefCom:NNNGCGTGN	1	1861	1869	AGAGCGTGA
Ha-UGT	HaOG200298	Nrf2.c:WCAGHAW	1	548	554	ACAGAAT
Ha-UGT	HaOG200298	Nrf2.c:WCAGHAW	2	1084	1090	ACAGCAT
Ha-UGT	HaOG200298	Nrf2.c:WCAGHAW	3	1376	1382	TCAGAAA
Ha-UGT	HaOG200298	Nrf2.c:WCAGHAW	4	1582	1588	TCAGAAA
Ha-UGT	HaOG200298	Nrf2.c.RefCom:WTDCTGW	1	303	309	TTTCTGA
Ha-UGT	HaOG200298	Nrf2.c.RefCom:WTDCTGW	2	510	516	TTACTGA
Ha-UGT	HaOG200298	Nrf2.c.RefCom:WTDCTGW	3	627	633	TTACTGA
Ha-UGT	HaOG200299	Nrf2.c:WCAGHAW	1	1944	1950	TCAGTAT
Ha-UGT	HaOG200300	Nrf2.c:WCAGHAW	1	471	477	TCAGTAA
Ha-UGT	HaOG200300	Nrf2.c:WCAGHAW	2	1285	1291	TCAGTAT
Ha-UGT	HaOG200300	Nrf2.c:WCAGHAW	3	1944	1950	TCAGTAT
Ha-GST	HaOG200213	Nrf2.b.RefCom:ACWMAGCATKH	1	1611	1621	ACACAGCATGA
Ha-GST	HaOG200213	Nrf2.c:WCAGHAW	1	1290	1296	ACAGAAT
Ha-GST	HaOG200213	Nrf2.c:WCAGHAW	2	1613	1619	ACAGCAT
Ha-GST	HaOG200213	Nrf2.c.RefCom:WTDCTGW	1	965	971	TTACTGT
Ha-GST	HaOG200213	Nrf2.c.RefCom:WTDCTGW	2	1377	1383	ATTCTGA
Ha-GST	HaOG200214	AhRe:NCACGCNNN	1	556	564	GCACGCTTT
Ha-GST	HaOG200214	Nrf2.c:WCAGHAW	1	988	994	ACAGAAA
Ha-GST	HaOG200214	Nrf2.c:WCAGHAW	2	1593	1599	TCAGAAT
Ha-GST	HaOG200214	Nrf2.c:WCAGHAW	3	1806	1812	ACAGCAA
Ha-GST	HaOG200215	AhR.d.RefCom:CACGCNA	1	765	771	CACGCTA
Ha-GST	HaOG200215	AhRe:NCACGCNNN	1	764	772	TCACGCTAA
Ha-GST	HaOG200215	Nrf2.c:WCAGHAW	1	1973	1979	TCAGTAT
Ha-GST	HaOG200215	Nrf2.c.RefCom:WTDCTGW	1	1858	1864	ATACTGT
Ha-GST	HaOG200216	AhR.d:TNGCGTG	1	1877	1883	TGGCGTG
Ha-GST	HaOG200216	AhRe.RefCom:NNNGCGTGN	1	1876	1884	TTGGCGTGT
Ha-GST	HaOG200216	Nrf2.c:WCAGHAW	1	49	55	ACAGAAA
Ha-GST	HaOG200216	Nrf2.c:WCAGHAW	2	856	862	ACAGTAA
Ha-GST	HaOG200216	Nrf2.c.RefCom:WTDCTGW	1	288	294	TTTCTGT
Ha-GST	HaOG200216	Nrf2.c.RefCom:WTDCTGW	2	1618	1624	TTTCTGT
Ha-GST	HaOG200216	Nrf2.c.RefCom:WTDCTGW	3	1964	1970	ATACTGA
Ha-GST	HaOG200217	AhR.d:TNGCGTG	1	1568	1574	TAGCGTG
Ha-GST	HaOG200217	AhRe.RefCom:NNNGCGTGN	1	1567	1575	TTAGCGTGA
Ha-GST	HaOG200217	Nrf2.c:WCAGHAW	1	1201	1207	TCAGTAT
Ha-GST	HaOG200217	Nrf2.c:WCAGHAW	2	1311	1317	TCAGTAT
Ha-GST	HaOG200217	Nrf2.c.RefCom:WTDCTGW	1	1317	1323	TTTCTGT
Ha-GST	HaOG200217	Nrf2.c.RefCom:WTDCTGW	2	1645	1651	TTTCTGA
Ha-GST	HaOG200217	Nrf2.c.RefCom:WTDCTGW	3	1733	1739	TTACTGA
Ha-GST	HaOG200218	AhRe.RefCom:NNNGCGTGN	1	324	332	GAAGCGTGA
Ha-GST	HaOG200218	Nrf2.c.RefCom:WTDCTGW	1	283	289	ATTCTGT
Ha-GST	HaOG200219	AhR.d:TNGCGTG	1	939	945	TAGCGTG
Ha-GST	HaOG200219	AhRe.RefCom:NNNGCGTGN	1	833	841	AAAGCGTGA
Ha-GST	HaOG200219	AhRe.RefCom:NNNGCGTGN	2	938	946	GTAGCGTGT
Ha-GST	HaOG200219	Nrf2.c:WCAGHAW	1	721	727	ACAGTAA
Ha-GST	HaOG200219	Nrf2.c:WCAGHAW	2	1158	1164	ACAGAAA
Ha-GST	HaOG200219	Nrf2.c:WCAGHAW	3	1774	1780	ACAGAAA
Ha-GST	HaOG200219	Nrf2.c.RefCom:WTDCTGW	1	1506	1512	TTACTGT
Ha-GST	HaOG200220	AhRe:NCACGCNNN	1	717	725	ACACGCACA
Ha-GST	HaOG200220	Nrf2.c:WCAGHAW	1	408	414	TCAGAAT
Ha-GST	HaOG200220	Nrf2.c:WCAGHAW	2	1813	1819	TCAGAAT
Ha-GST	HaOG200220	Nrf2.c:WCAGHAW	3	1962	1968	TCAGTAA
Ha-GST	HaOG200220	Nrf2.c.RefCom:WTDCTGW	1	393	399	TTACTGA
Ha-GST	HaOG200220	Nrf2.c.RefCom:WTDCTGW	2	1068	1074	TTACTGA
Ha-GST	HaOG200220	Nrf2.c.RefCom:WTDCTGW	3	1138	1144	TTGCTGA
Ha-GST	HaOG200220	Nrf2.c.RefCom:WTDCTGW	4	1224	1230	TTACTGA
Ha-GST	HaOG200220	Nrf2.c.RefCom:WTDCTGW	5	1242	1248	ATACTGA
Ha-GST	HaOG200221	Nrf2.c:WCAGHAW	1	1487	1493	TCAGAAT
Ha-GST	HaOG200221	Nrf2.c:WCAGHAW	2	1992	1998	TCAGAAT
Ha-GST	HaOG200221	Nrf2.c.RefCom:WTDCTGW	1	502	508	TTACTGT
Ha-GST	HaOG200221	Nrf2.c.RefCom:WTDCTGW	2	1001	1007	TTGCTGA
Ha-GST	HaOG200221	Nrf2.c.RefCom:WTDCTGW	3	1635	1641	TTTCTGA
Ha-GST	HaOG200223	Nrf2.c.RefCom:WTDCTGW	1	743	749	TTGCTGT
Ha-GST	HaOG200223	Nrf2.c.RefCom:WTDCTGW	2	858	864	ATTCTGT
Ha-GST	HaOG200224	AhRe.RefCom:NNNGCGTGN	1	931	939	CATGCGTGC
Ha-GST	HaOG200224	Nrf2.c:WCAGHAW	1	749	755	ACAGTAA
Ha-GST	HaOG200224	Nrf2.c:WCAGHAW	2	897	903	TCAGCAT
Ha-GST	HaOG200224	Nrf2.c.RefCom:WTDCTGW	1	199	205	TTGCTGT
Ha-GST	HaOG200224	Nrf2.c.RefCom:WTDCTGW	2	1023	1029	TTGCTGT
Ha-GST	HaOG200225	AhRe.RefCom:NNNGCGTGN	1	571	579	TGTGCGTGT
Ha-GST	HaOG200225	Nrf2.c:WCAGHAW	1	453	459	ACAGAAA
Ha-GST	HaOG200225	Nrf2.c.RefCom:WTDCTGW	1	567	573	ATTCTGT
Ha-GST	HaOG200226	AhR.d:TNGCGTG	1	874	880	TAGCGTG
Ha-GST	HaOG200226	AhRe.RefCom:NNNGCGTGN	1	873	881	ATAGCGTGA
Ha-GST	HaOG200226	Nrf2.c:WCAGHAW	1	1178	1184	ACAGAAA
Ha-GST	HaOG200226	Nrf2.c.RefCom:WTDCTGW	1	170	176	TTACTGT
Ha-GST	HaOG200226	Nrf2.c.RefCom:WTDCTGW	2	344	350	TTTCTGT
Ha-GST	HaOG200226	Nrf2.c.RefCom:WTDCTGW	3	436	442	ATTCTGT
Ha-GST	HaOG200226	Nrf2.c.RefCom:WTDCTGW	4	816	822	ATACTGT
Ha-GST	HaOG200226	Nrf2.c.RefCom:WTDCTGW	5	1056	1062	ATGCTGT
Ha-GST	HaOG200226	Nrf2.c.RefCom:WTDCTGW	6	1525	1531	TTACTGT
Ha-GST	HaOG200226	Nrf2.c.RefCom:WTDCTGW	7	1789	1795	ATACTGA
Ha-GST	HaOG200227	Nrf2.c:WCAGHAW	1	983	989	TCAGTAT
Ha-GST	HaOG200227	Nrf2.c:WCAGHAW	2	1370	1376	TCAGTAT
Ha-GST	HaOG200227	Nrf2.c:WCAGHAW	3	1634	1640	ACAGTAA
Ha-GST	HaOG200227	Nrf2.c.RefCom:WTDCTGW	1	1981	1987	TTTCTGT
Ha-GST	HaOG200228	AhR.d.RefCom:CACGCNA	1	572	578	CACGCAA
Ha-GST	HaOG200228	AhRe:NCACGCNNN	1	571	579	TCACGCAAA
Ha-GST	HaOG200228	Nrf2.c:WCAGHAW	1	1053	1059	TCAGTAT
Ha-GST	HaOG200228	Nrf2.c:WCAGHAW	2	1851	1857	ACAGTAA
Ha-GST	HaOG200228	Nrf2.c:WCAGHAW	3	1949	1955	ACAGAAA
Ha-GST	HaOG200228	Nrf2.c:WCAGHAW	4	1987	1993	TCAGAAT
Ha-GST	HaOG200228	Nrf2.c.RefCom:WTDCTGW	1	356	362	TTTCTGA
Ha-GST	HaOG200228	Nrf2.c.RefCom:WTDCTGW	2	436	442	ATTCTGA
Ha-GST	HaOG200228	Nrf2.c.RefCom:WTDCTGW	3	1665	1671	ATTCTGA
Ha-GST	HaOG200229	AhR.d:TNGCGTG	1	1711	1717	TTGCGTG
Ha-GST	HaOG200229	AhR.d.RefCom:CACGCNA	1	435	441	CACGCAA
Ha-GST	HaOG200229	AhR.d.RefCom:CACGCNA	2	1086	1092	CACGCCA
Ha-GST	HaOG200229	AhRe:NCACGCNNN	1	434	442	CCACGCAAT
Ha-GST	HaOG200229	AhRe:NCACGCNNN	2	651	659	GCACGCCGA
Ha-GST	HaOG200229	AhRe:NCACGCNNN	3	1085	1093	ACACGCCAA
Ha-GST	HaOG200229	AhRe.RefCom:NNNGCGTGN	1	1710	1718	ATTGCGTGA
Ha-GST	HaOG200229	Nrf2.c:WCAGHAW	1	971	977	TCAGAAT
Ha-GST	HaOG200229	Nrf2.c:WCAGHAW	2	1588	1594	TCAGAAT
Ha-GST	HaOG200229	Nrf2.c.RefCom:WTDCTGW	1	603	609	TTACTGT
Ha-GST	HaOG200229	Nrf2.c.RefCom:WTDCTGW	2	992	998	TTACTGT
Ha-GST	HaOG200230	AhR.d:TNGCGTG	1	1556	1562	TTGCGTG
Ha-GST	HaOG200230	AhRe:NCACGCNNN	1	412	420	ACACGCCTA
Ha-GST	HaOG200230	AhRe.RefCom:NNNGCGTGN	1	1555	1563	ATTGCGTGA
Ha-GST	HaOG200230	Nrf2.c:WCAGHAW	1	502	508	TCAGTAT
Ha-GST	HaOG200230	Nrf2.c:WCAGHAW	2	1434	1440	TCAGAAT
Ha-GST	HaOG200230	Nrf2.c:WCAGHAW	3	1572	1578	ACAGCAT
Ha-GST	HaOG200230	Nrf2.c:WCAGHAW	4	1700	1706	TCAGAAT
Ha-GST	HaOG200230	Nrf2.c.RefCom:WTDCTGW	1	1122	1128	ATACTGA
Ha-GST	HaOG200230	Nrf2.c.RefCom:WTDCTGW	2	1577	1583	ATGCTGA
Ha-GST	HaOG200231	AhRe.RefCom:NNNGCGTGN	1	1227	1235	TAAGCGTGC
Ha-GST	HaOG200231	Nrf2.c:WCAGHAW	1	550	556	TCAGTAT
Ha-GST	HaOG200231	Nrf2.c:WCAGHAW	2	1606	1612	ACAGTAT
Ha-GST	HaOG200231	Nrf2.c:WCAGHAW	3	1989	1995	TCAGAAT
Ha-GST	HaOG200231	Nrf2.c.RefCom:WTDCTGW	1	177	183	ATACTGA
Ha-GST	HaOG200231	Nrf2.c.RefCom:WTDCTGW	2	295	301	ATACTGA
Ha-GST	HaOG200232	AhR.d:TNGCGTG	1	1061	1067	TGGCGTG
Ha-GST	HaOG200232	AhRe:NCACGCNNN	1	666	674	TCACGCTTT
Ha-GST	HaOG200232	AhRe.RefCom:NNNGCGTGN	1	1060	1068	TTGGCGTGT
Ha-GST	HaOG200232	Nrf2.c:WCAGHAW	1	645	651	TCAGAAT
Ha-GST	HaOG200232	Nrf2.c:WCAGHAW	2	1731	1737	ACAGAAT
Ha-GST	HaOG200232	Nrf2.c.RefCom:WTDCTGW	1	174	180	ATACTGA
Ha-GST	HaOG200232	Nrf2.c.RefCom:WTDCTGW	2	1742	1748	TTTCTGT
Ha-GST	HaOG200233	Nrf2.c:WCAGHAW	1	1029	1035	ACAGTAT
Ha-GST	HaOG200233	Nrf2.c.RefCom:WTDCTGW	1	630	636	ATGCTGA
Ha-GST	HaOG200233	Nrf2.c.RefCom:WTDCTGW	2	743	749	ATTCTGT
Ha-GST	HaOG200234	Nrf2.c:WCAGHAW	1	151	157	ACAGTAA
Ha-GST	HaOG200234	Nrf2.c.RefCom:WTDCTGW	1	1462	1468	TTGCTGA
Ha-GST	HaOG200234	Nrf2.c.RefCom:WTDCTGW	2	1598	1604	TTTCTGT
Ha-GST	HaOG200234	Nrf2.c.RefCom:WTDCTGW	3	1793	1799	TTTCTGA
Ha-GST	HaOG200234	Nrf2.c.RefCom:WTDCTGW	4	1800	1806	ATTCTGT
Ha-GST	HaOG200235	Nrf2.c:WCAGHAW	1	147	153	ACAGAAA
Ha-GST	HaOG200235	Nrf2.c:WCAGHAW	2	283	289	TCAGCAA
Ha-GST	HaOG200235	Nrf2.c.RefCom:WTDCTGW	1	1594	1600	TTACTGT
Ha-GST	HaOG200236	AhRe:NCACGCNNN	1	1326	1334	CCACGCGTT
Ha-GST	HaOG200236	AhRe:NCACGCNNN	2	1796	1804	CCACGCCTG
Ha-GST	HaOG200236	AhRe.RefCom:NNNGCGTGN	1	750	758	AAAGCGTGT
Ha-GST	HaOG200236	Nrf2.c:WCAGHAW	1	55	61	TCAGTAA
Ha-GST	HaOG200236	Nrf2.c:WCAGHAW	2	318	324	TCAGAAA
Ha-GST	HaOG200236	Nrf2.c:WCAGHAW	3	374	380	ACAGTAT
Ha-GST	HaOG200236	Nrf2.c.RefCom:WTDCTGW	1	685	691	TTGCTGA
Ha-GST	HaOG200237	Nrf2.c:WCAGHAW	1	1044	1050	ACAGAAT
Ha-GST	HaOG200237	Nrf2.c.RefCom:WTDCTGW	1	421	427	TTACTGA
Ha-GST	HaOG200237	Nrf2.c.RefCom:WTDCTGW	2	507	513	ATGCTGA
Ha-GST	HaOG200237	Nrf2.c.RefCom:WTDCTGW	3	717	723	TTACTGT
Ha-GST	HaOG200237	Nrf2.c.RefCom:WTDCTGW	4	724	730	ATTCTGA
Ha-GST	HaOG200237	Nrf2.c.RefCom:WTDCTGW	5	1053	1059	ATACTGT
Ha-GST	HaOG200238	AhR.j2.RefCom:TTGCACGTG	1	1964	1972	TTGCACGTG
Ha-GST	HaOG200238	AhRe.RefCom:NNNGCGTGN	1	1090	1098	GACGCGTGT
Ha-GST	HaOG200238	Nrf2.c:WCAGHAW	1	315	321	TCAGAAA
Ha-GST	HaOG200238	Nrf2.c:WCAGHAW	2	1066	1072	ACAGTAA
Ha-GST	HaOG200238	Nrf2.c.RefCom:WTDCTGW	1	894	900	TTGCTGT
Ha-GST	HaOG200238	Nrf2.c.RefCom:WTDCTGW	2	1208	1214	ATACTGA
Ha-GST	HaOG200239	AhRe.RefCom:NNNGCGTGN	1	382	390	CCTGCGTGT
Ha-GST	HaOG200239	Nrf2.c.RefCom:WTDCTGW	1	132	138	TTTCTGT
Ha-GST	HaOG200239	Nrf2.c.RefCom:WTDCTGW	2	730	736	TTACTGA
Ha-GST	HaOG200239	Nrf2.c.RefCom:WTDCTGW	3	1016	1022	ATACTGT
Ha-GST	HaOG200240	AhR.d:TNGCGTG	1	1076	1082	TTGCGTG
Ha-GST	HaOG200240	AhRe:NCACGCNNN	1	437	445	CCACGCGTA
Ha-GST	HaOG200240	AhRe:NCACGCNNN	2	959	967	ACACGCTTT
Ha-GST	HaOG200240	AhRe.RefCom:NNNGCGTGN	1	399	407	CGAGCGTGA
Ha-GST	HaOG200240	AhRe.RefCom:NNNGCGTGN	2	1075	1083	TTTGCGTGT
Ha-GST	HaOG200240	Nrf2.c:WCAGHAW	1	410	416	ACAGAAA
Ha-GST	HaOG200240	Nrf2.c:WCAGHAW	2	1007	1013	ACAGAAA
Ha-GST	HaOG200240	Nrf2.c:WCAGHAW	3	1118	1124	ACAGTAT
Ha-GST	HaOG200240	Nrf2.c.RefCom:WTDCTGW	1	331	337	TTGCTGA
Ha-GST	HaOG200240	Nrf2.c.RefCom:WTDCTGW	2	1097	1103	TTTCTGT
Ha-GST	HaOG200241	AhR.d:TNGCGTG	1	506	512	TCGCGTG
Ha-GST	HaOG200241	AhRe.RefCom:NNNGCGTGN	1	505	513	ATCGCGTGT
Ha-GST	HaOG200242	AhRe:NCACGCNNN	1	1224	1232	ACACGCATT
Ha-GST	HaOG200242	Nrf2.c:WCAGHAW	1	1416	1422	TCAGCAT
Ha-GST	HaOG200242	Nrf2.c:WCAGHAW	2	1472	1478	ACAGTAA
Ha-GST	HaOG200242	Nrf2.c.RefCom:WTDCTGW	1	1625	1631	ATACTGT
Ha-GST	HaOG200243	AhRe:NCACGCNNN	1	757	765	TCACGCACT
Ha-GST	HaOG200243	Nrf2.c:WCAGHAW	1	1326	1332	TCAGTAA
Ha-GST	HaOG200244	AhR.d.RefCom:CACGCNA	1	439	445	CACGCCA
Ha-GST	HaOG200244	AhRe:NCACGCNNN	1	438	446	TCACGCCAC
Ha-GST	HaOG200244	AhRe:NCACGCNNN	2	1470	1478	TCACGCTCT
Ha-GST	HaOG200244	AhRe.RefCom:NNNGCGTGN	1	644	652	TGGGCGTGA
Ha-GST	HaOG200244	Nrf2.c.RefCom:WTDCTGW	1	289	295	TTACTGA
Ha-GST	HaOG200244	Nrf2.c.RefCom:WTDCTGW	2	913	919	TTACTGT
Ha-GST	HaOG200244	Nrf2.c.RefCom:WTDCTGW	3	1688	1694	TTTCTGT
Ha-GST	HaOG200244	Nrf2.c.RefCom:WTDCTGW	4	1700	1706	TTGCTGA
Ha-GST	HaOG200245	Nrf2.c:WCAGHAW	1	552	558	TCAGAAA
Ha-GST	HaOG200245	Nrf2.c.RefCom:WTDCTGW	1	535	541	TTACTGA
Ha-GST	HaOG200245	Nrf2.c.RefCom:WTDCTGW	2	1771	1777	ATTCTGT
Ha-GST	HaOG200246	Nrf2.c:WCAGHAW	1	207	213	TCAGAAT
Ha-GST	HaOG200246	Nrf2.c:WCAGHAW	2	360	366	ACAGTAT
Ha-GST	HaOG200247	Nrf2.c:WCAGHAW	1	655	661	TCAGTAT
Ha-GST	HaOG200247	Nrf2.c:WCAGHAW	2	1080	1086	ACAGTAT
Ha-GST	HaOG200247	Nrf2.c.RefCom:WTDCTGW	1	253	259	TTGCTGA
Ha-GST	HaOG200247	Nrf2.c.RefCom:WTDCTGW	2	629	635	ATACTGT
Ha-GST	HaOG200248	AhR.d.RefCom:CACGCNA	1	85	91	CACGCCA
Ha-GST	HaOG200248	AhRe:NCACGCNNN	1	84	92	CCACGCCAC
Ha-GST	HaOG200248	AhRe:NCACGCNNN	2	1018	1026	TCACGCAGG
Ha-GST	HaOG200248	AhRe:NCACGCNNN	3	1834	1842	TCACGCTCA
Ha-GST	HaOG200248	AhRe.RefCom:NNNGCGTGN	1	571	579	CCTGCGTGA
Ha-GST	HaOG200248	Nrf2.c:WCAGHAW	1	1081	1087	TCAGAAA
Ha-GST	HaOG200248	Nrf2.c.RefCom:WTDCTGW	1	1502	1508	TTACTGT
Ha-GST	HaOG200248	Nrf2.c.RefCom:WTDCTGW	2	1709	1715	TTTCTGT
Ha-GST	HaOG200249	AhRe:NCACGCNNN	1	1385	1393	GCACGCTTC
Ha-GST	HaOG200249	AhRe.RefCom:NNNGCGTGN	1	256	264	TATGCGTGG
Ha-GST	HaOG200249	AhRe.RefCom:NNNGCGTGN	2	1066	1074	AGAGCGTGT
Ha-GST	HaOG200249	Nrf2.c:WCAGHAW	1	953	959	ACAGAAA
Ha-GST	HaOG200249	Nrf2.c:WCAGHAW	2	1074	1080	TCAGAAT
Ha-GST	HaOG200249	Nrf2.c:WCAGHAW	3	1195	1201	ACAGTAA
Ha-GST	HaOG200249	Nrf2.c:WCAGHAW	4	1690	1696	ACAGTAT
Ha-GST	HaOG200249	Nrf2.c.RefCom:WTDCTGW	1	1293	1299	ATACTGA
Ha-GST	HaOG200249	Nrf2.c.RefCom:WTDCTGW	2	1737	1743	ATACTGT
Ha-GST	HaOG200250	AhRe:NCACGCNNN	1	445	453	CCACGCATA
Ha-GST	HaOG200250	Nrf2.c:WCAGHAW	1	1318	1324	ACAGAAA
Ha-GST	HaOG200250	Nrf2.c:WCAGHAW	2	1480	1486	TCAGTAA
Ha-GST	HaOG200250	Nrf2.c:WCAGHAW	3	1538	1544	ACAGTAA
Ha-GST	HaOG200250	Nrf2.c:WCAGHAW	4	1545	1551	ACAGTAA
Ha-GST	HaOG200250	Nrf2.c:WCAGHAW	5	1844	1850	TCAGAAT
Ha-GST	HaOG200250	Nrf2.c.RefCom:WTDCTGW	1	1690	1696	TTTCTGA
Ha-GST	HaOG200251	AhRe.RefCom:NNNGCGTGN	1	1899	1907	AAAGCGTGG
Ha-GST	HaOG200251	Nrf2.c:WCAGHAW	1	257	263	TCAGAAA
Ha-GST	HaOG200251	Nrf2.c:WCAGHAW	2	376	382	ACAGTAA
Ha-GST	HaOG200251	Nrf2.c:WCAGHAW	3	1590	1596	TCAGAAA
Ha-GST	HaOG200251	Nrf2.c.RefCom:WTDCTGW	1	493	499	TTTCTGT
Ha-GST	HaOG200251	Nrf2.c.RefCom:WTDCTGW	2	614	620	ATGCTGT
Ha-GST	HaOG200252	AhR.j2.RefCom:TTGCACGTG	1	683	691	TTGCACGTG
Ha-GST	HaOG200252	Nrf2.c:WCAGHAW	1	1910	1916	ACAGTAA
Ha-GST	HaOG200252	Nrf2.c.RefCom:WTDCTGW	1	896	902	TTACTGA
Ha-GST	HaOG200253	AhRe.RefCom:NNNGCGTGN	1	490	498	ACTGCGTGG
Ha-GST	HaOG200253	Nrf2.c:WCAGHAW	1	736	742	ACAGCAT
Ha-GST	HaOG200253	Nrf2.c.RefCom:WTDCTGW	1	213	219	ATACTGT
Ha-GST	HaOG200253	Nrf2.c.RefCom:WTDCTGW	2	1111	1117	ATACTGA
Ha-GST	HaOG200254	AhRe:NCACGCNNN	1	79	87	CCACGCATC
Ha-GST	HaOG200254	Nrf2.c:WCAGHAW	1	556	562	TCAGAAA
Ha-GST	HaOG200254	Nrf2.c:WCAGHAW	2	715	721	ACAGTAA
Ha-GST	HaOG200254	Nrf2.c:WCAGHAW	3	1793	1799	TCAGTAA
Ha-GST	HaOG200254	Nrf2.c.RefCom:WTDCTGW	1	279	285	ATGCTGT
Ha-GST	HaOG200254	Nrf2.c.RefCom:WTDCTGW	2	484	490	TTTCTGT
