# Supplementary material for: A General Signal Pathway to Regulate Multiple Detoxification Genes Drives the Evolution of Helicoverpa armigera Adaptation to Xenobiotics
Source: Int J Mol Sci. 2022 Dec 17;23(24):16126. doi: 10.3390/ijms232416126 (PMC9788003; doi:10.3390/ijms232416126)
Supplement: Supplementary file 1 [file ijms-23-16126-s001.zip › Table S3.xls]

## Sheet: RNAi HaNrf2 and HaAhR
gene_description	dsNrf2-fpkm	dsNrf2-fpkm	dsNrf2-fpkm	dsGFP-fpkm	dsGFP-fpkm	dsGFP-fpkm	dsAhR-fpkm	dsAhR-fpkm	dsAhR-fpkm
CYP15C1_Ha	1.0153	0.486351	0.528394	0.591606	0.467068	0.148986	1.26967	0.890554	0.832171
CYP18A1_Ha	6.68352	6.68911	7.39997	10.3088	10.6909	11.128	17.3776	18.5798	16.2073
CYP18B1_Ha	0.0902115	0	0.197186	1.02503	1.70669	1.62163	0.350974	0.566484	1.0783
CYP339A1_Ha	0.0405253	0	0.132872	0.389628	0.619877	0.457899	0.315333	0.373236	0.387519
CYP333A1_Ha	7.66264	6.64414	5.73532	12.6237	9.60845	8.20491	17.4807	10.9261	14.255
CYP333B3_Ha	7.25548	6.54001	5.83208	14.3606	11.456	12.261	16.527	15.5201	16.3378
CYP301A1_Ha	33.0701	31.1924	29.9648	7.6638	7.05893	9.92105	14.5025	11.9623	10.2998
CYP301B1_Ha	3.98191	4.30554	4.35187	2.79941	1.81189	1.55605	2.39956	3.66007	3.02129
CYP302A1_Ha	0	0	0.353195	0.282463	0.185835	0.379379	0.044904	0.193271	0.13244
CYP303A1_Ha	0	0	0	0	0	0	0	0.0395063	0
CYP304F1_Ha	0	0.103204	0.302739	0.0403519	0.0743341	0	0.044904	0	0.0441468
CYP305B1_Ha	6.76864	6.16045	5.07258	9.42344	8.21262	8.83984	6.86561	6.3958	5.54781
CYP306A1_Ha	0.262099	0.830036	1.24129	4.73442	3.69257	4.12812	1.7845	1.93845	2.92401
CYP307A2_Ha	0	0.0980149	0.191678	7.89454	10.0953	7.3412	2.43084	1.68869	2.38984
CYP314A1_Ha	1.18639	0.408016	0.698177	1.11671	1.28572	1.64048	2.52977	1.98665	1.22174
CYP315A1_Ha	0	0	0	0.503987	0.967102	0.49358	0.0467368	0.523015	0
CYP340AD2_Ha	1.40208	1.51309	1.21531	2.23965	1.28444	1.63885	1.22264	1.86207	1.84927
CYP340AG1_Ha	0.0961029	0.537082	0.105032	2.39394	2.93999	4.3435	2.24337	3.62087	3.90564
CYP340AH1_Ha	11.8207	11.3861	9.19028	19.4455	16.3247	17.8676	19.9566	16.6158	18.2876
CYP340G1_Ha	0	0.107416	0.210064	0.251993	0.348157	0.098716	0.186947	0.241391	0.275692
CYP340H2_Ha	0	0.0537082	0.210064	0	0.0773681	0.148074	0	0.20116	0.0459487
CYP340H3_Ha	0	0.252562	0.0493912	0.592499	0.509353	0.557054	0.131868	0.378381	0.432147
CYP340H4_Ha	0	0.102401	0	0	0	0	0	0	0
CYP340H5_Ha	0	0	0	0	0	0	0	0	0
CYP340H6_Ha	0.0898672	0	0	0	0.108522	0	0	0	0.0859345
CYP340H7_Ha	0.135317	0.100831	0.246483	1.22215	0.762565	0.880312	0.745819	1.0952	0.948902
CYP340J1_Ha	5.64506	5.66247	5.16765	34.9176	31.2683	35.5843	43.9249	38.6597	40.0469
CYP340J2_Ha	0	0	0	0.125997	0.116052	0.098716	0.0934736	0.0402319	0.183795
CYP340J3_Ha	0.144449	0.161454	0	0.0841695	0	0	0	0	0
CYP340K10_Ha	0	0	0	0	0	0	0	0	0
CYP340K11_Ha	0.0458971	0	0.0501614	0.0802318	0	0.141435	0	0	0
CYP340K12_Ha	1.54079	2.20654	1.84182	4.4189	3.33363	4.55022	1.26447	1.45131	1.70358
CYP340K13_Ha	3.53859	7.04829	3.42112	20.5001	22.5344	20.6904	12.4875	13.3323	13.4482
CYP340K1_Ha	0	0	0	0	0	0	0	0.0380572	0.043465
CYP340K5_Ha	0.0454541	0	0	0	0	0.04669	0	0	0
CYP340K6_Ha	0	0.050805	0	0	0.109779	0	0	0	0
CYP340K7_Ha	0	0	0	0	0	0	0	0	0
CYP340K8_Ha	0	0	0	0	0	0	0	0.0404797	0
CYP340K9_Ha	0	0.16047	0.0523024	0.0836563	0.0385268	0.196629	0.13964	0	0.183048
CYP340Q3_Ha	0	0	0	0	0	0	0	0	0
CYP340Q4_Ha	0	0.427051	0	0	0	0	0	0	0
CYP341A14_Ha	4.94958	7.39358	6.21834	0.849054	1.1172	0.617702	1.07981	1.20063	0.88467
CYP341B2_Ha	1.21463	2.45417	1.37854	2.08244	1.05307	0.911752	2.49912	2.97269	2.94837
CYP341B5P_Ha	0.248367	0.444169	0.271443	0.173666	0.279929	0.153072	0.144943	0.0831799	0.142499
CYP341B6_Ha	0	0	0	0	0	0	0	0	0.0893446
CYP341B7_Ha	0.233121	0.36479	0.25478	0.733525	0.262745	0.23946	0.544183	0.546517	0.356671
CYP341B8_Ha	0	0	0	0	0	0	0	0	0
CYP341B9_Ha	0	0.106763	0.104393	0.12523	0	0.147173	0	0.399871	0.0913381
CYP428A1_Ha	0.524198	0.292954	0.190967	0.343627	0.105502	0.358967	0.509856	0.621766	0.83543
CYP49A1_Ha	8.21861	5.71029	8.44813	0.194146	0.321881	0.182531	0.475305	0.409151	0.552251
CYP4AU7_Ha_1	4.44159	4.32389	3.70594	10.5611	6.65162	6.62278	6.17817	5.95808	5.48029
CYP4AU7_Ha_26	3.79448	3.26244	2.12668	4.76219	5.95287	4.84708	2.98092	2.68822	4.27968
CYP4CG14_Ha	0	0	0	0	0	0	0	0	0
CYP4G10_Ha	0	0	0	0	0	0	0	0	0
CYP4G26_Ha	1.83037	2.04585	2.04589	29.2694	28.7007	28.9285	6.39287	6.13003	6.20551
CYP4G87_Ha	0	0	0	0.292946	0.0674562	0.0430345	0	0.140311	0.040062
CYP4G8_Ha	82.3871	100.591	99.6973	304.184	325.948	319.751	387.509	412.818	403.852
CYP4G9_Ha	2.14047	1.82952	1.60543	19.8825	19.0228	19.8312	8.9808	11.5611	10.7959
CYP4L11_Ha	18.7978	16.9372	16.7185	41.1589	47.9864	47.0901	16.6511	19.1114	21.2309
CYP4L5_Ha	50.2011	56.1644	55.7544	52.4107	39.1818	45.4705	35.1429	34.2985	35.6027
CYP4M10_Ha	0.139047	0	0	0.121532	0	0	0	0.0388064	0
CYP4M6_Ha	6.48551	4.93772	5.29038	8.42073	7.22643	7.91698	4.79962	4.0529	4.04458
CYP4M7_Ha	0.750445	1.25818	0.768908	2.29572	3.66266	2.84251	1.32297	1.29592	1.83886
CYP4S1_Ha	4.31582	2.78714	3.72104	16.933	18.1831	17.2401	8.67534	6.74519	5.91531
CYP4S2_Ha	14.7575	14.2528	12.2661	77.1834	48.4069	57.054	26.2456	23.8723	25.803
CYP321A14P_Ha	4.71848	2.95341	4.53805	12.5374	8.77485	12.5047	9.04109	7.66422	8.12159
CYP321B1_Ha	0	0.691154	0.0519854	1.78771	4.36544	2.19867	0.462647	0.398255	0.181938
CYP321B2_Ha	0.189881	0	0	0	0	0	0	0	0
CYP324A1_Ha	0.372993	0.36479	0	0	0.15014	0.23946	1.7686	1.13207	0.980845
CYP324A6_Ha	0.0941808	0.052634	0.102931	8.80801	5.42119	8.22304	0.870239	1.49824	1.98131
CYP324A7_Ha	2.23796	1.1986	1.68155	1.63006	2.28964	2.25092	2.35813	1.91281	2.18461
CYP332A1_Ha	0.140708	0.419395	0.666387	0.532934	0.226556	1.01174	0.821153	0.746133	1.56976
CYP332A2_Ha	0.797348	1.20576	1.07647	0.614924	0.906225	1.30081	0.866772	0.785404	0.852156
CYP332A7_Ha	0.140708	0.786365	0.205042	1.5988	1.24606	0.674494	0.729914	0.510512	1.43521
CYP337B1_Ha	3.78063	3.95825	3.34736	9.62048	15.5648	14.6489	12.0556	13.9839	12.9049
CYP337B2_Ha	0.957122	0.641878	1.41217	1.50581	1.27139	1.76966	2.32734	2.20376	2.65419
CYP338A1_Ha	14.6841	18.2238	16.1037	17.57	15.2457	14.8753	11.4259	12.1249	13.3152
CYP6AB10_Ha	0.873748	0.668205	0.603112	1.44699	1.59194	3.16489	2.01279	1.46312	1.40718
CYP6AB20_Ha	40.4852	48.817	53.2335	14.8848	12.5886	12.5081	27.4026	29.4952	29.0888
CYP6AB38_Ha	0	0.205201	0.100323	0	0.0738994	0.141435	0.133924	0.153713	0.175554
CYP6AB9_Ha	12.3004	10.2087	10.4336	13.7999	14.0039	14.4735	23.9724	20.9433	20.7593
CYP6AE11_Ha	2.16508	3.5291	2.41553	7.33291	6.93571	5.3282	8.9937	8.61055	6.77171
CYP6AE12_Ha	5.26728	5.33385	4.13299	7.86977	7.32113	5.50299	11.1659	9.72489	11.6233
CYP6AE14_Ha	0.762416	0.501276	0.490148	0.431188	0.469367	0.967417	0.130863	0.225299	0.300198
CYP6AE15_Ha	0	0	0	0	0	0	0	0	0.0432147
CYP6AE16_Ha	0.586375	0.70582	0.492965	0.985606	1.23463	0.694983	1.09679	1.43509	0.603846
CYP6AE17_Ha	2.38603	2.41533	2.0665	14.6378	12.4677	16.8789	13.5742	16.6228	13.8619
CYP6AE18_Ha	1.08047	0.855429	1.23006	1.53461	1.05105	0.786142	3.2403	2.63854	2.02332
CYP6AE19_Ha	4.77147	5.98114	6.33573	22.879	25.0223	26.1093	21.036	20.3484	19.8284
CYP6AE20_Ha	0	0.299057	0.0974727	1.01338	1.2206	0.870309	0.346985	0.709392	0.511701
CYP6AE24_Ha	2.77806	3.46142	3.38458	3.18444	4.69297	3.92955	2.12621	1.83028	1.65486
CYP6AE53_Ha	0.902115	0.201663	0.345076	2.01064	1.74301	1.52896	1.27228	1.05744	2.32912
CYP6AN1_Ha	37.9996	37.3417	30.9986	181.719	164.522	167.617	75.9978	66.0673	66.371
CYP6AN3_Ha	0.552921	1.39053	0.906439	2.85938	3.59815	3.92836	1.70301	1.6203	1.71835
CYP6AW1_Ha	0.527489	2.51914	0.681316	1.96993	1.96887	2.01956	3.63805	3.7741	5.08991
CYP6B2_Ha	8.1287	6.63147	6.89271	1.75579	2.18135	2.63928	1.4086	1.56457	1.51886
CYP6B43_Ha	0.984959	0.629092	0.666387	0.0409949	0.188797	0.385425	0.547435	0.785404	0.807305
CYP6B6_Ha	1.63508	1.56649	2.1444	4.12406	4.21227	5.18259	0.863333	1.6428	1.6082
CYP6B7_Ha	16.2107	15.0905	14.5513	21.9677	30.6141	25.1452	24.6277	22.4125	24.6144
CYP6CT1_Ha	13.7081	13.4385	13.7872	0.159222	0	0.0935606	0.044296	0	0.0870981
CYP6GT1_Ha	0	0	0	0	0	0	0	0	0
CYP9A14_Ha	0.178036	0.198994	0.389154	0.0389026	0.0716643	0	0.259747	0.44719	0.595856
CYP9A15_Ha	1.91027	0.297928	0.971049	0.970729	1.1087	1.14082	1.8148	2.41771	1.40187
CYP9A16_34_62_Ha	1.33275	1.29102	1.0196	2.64038	3.64798	3.10303	3.41355	3.57077	3.31351
CYP9A17_Ha	11.041	11.2008	7.89914	12.9445	9.67393	8.28954	50.3305	44.7362	45.6657
CYP9A23_Ha	0.133527	0.248743	0.194577	0.350123	0.429986	0.228596	0.259747	0.670785	0.255367
CYP9A3_Ha	5.99653	5.7168	4.57793	3.23722	2.59125	1.67577	11.9223	12.1826	10.8358
CYP9AJ1_Ha	2.49868	6.44498	4.83146	0.0839978	0	0.542938	0.420631	1.04603	1.01087
CYP9G5_Ha	3.77296	5.23137	4.74987	1.79496	1.53795	1.86419	5.80655	4.91841	4.84092
CYP354A3_Ha	1.98908	2.06813	1.41556	4.12398	4.39433	4.65652	2.42958	2.01397	2.16744
CYP365A1_Ha	5.24096	8.04374	4.95848	0.0341851	0	0.0401751	1.44558	1.01515	1.0098
CYP366A2_Ha	0	0	0	0	0	0	0	0	0
CYP367A8_Ha	0.712053	1.2734	0.466926	0.207454	0.955403	0.780175	0.0923429	0.317962	0.363143
CYP367B2_Ha	0.516961	0.630348	0.667717	0.0821535	0.189174	0.241371	0.0457107	0.0393486	0.179759
HarmGSTD1d	27.286	24.3494	27.777	38.3701	28.6099	32.6616	18.0854	17.687	15.9919
HarmGSTD1r	0.01	0.01	0.01	0.01	0.01	0.01	0.01	0.01	0.01
HarmGSTD1s	2.17007	1.33404	1.89735	6.92304	6.20193	9.80791	1.68856	2.54369	1.34882
HarmGSTD1t	2.82109	3.51702	3.08319	3.79345	4.01815	4.7925	1.47749	0.635924	1.34882
HarmGSTD1m	1.92206	2.04091	2.94089	2.51993	3.71367	3.94864	1.21516	1.52881	3.3083
HarmGSTD1g	0.01	0.01	0.01	0.270782	0.24941	0.212153	0.01	0.25939	0.394997
HarmGSTD1v	0.01	0.01	0.01	0.01	0.01	0.01	0.01	0.01	0.01
HarmGSTD1w	0.219025	0.367214	0.01	0.0957184	0.352655	0.224981	0.01	0.01	0.01
HarmGSTD1a	51.6183	54.9958	55.4245	12.8402	13.7709	20.6713	15.6588	22.4095	24.6316
HarmGSTD1f	0.01	0.118013	1.03854	0.01	0.01	0.108455	0.01	0.01	0.100963
HarmGSTD1x	0.104182	1.04802	0.56931	0.637417	2.18069	1.49821	0.202664	0.697828	1.79322
HarmGSTD1o	15.3786	19.4414	16.5756	32.6305	39.4473	38.6749	50.8568	68.9089	68.5587
HarmGSTD1q	0.01	0.01	0.01	0.01	0.01	0.01	0.0978677	0.01	0.01
HarmGSTD1e	0.01	0.01	0.01	1.33385	0.438778	0.559848	0.63614	0.0912668	0.104235
HarmGSTD1i	0.864044	0.362161	0.354121	1.03841	0.956455	0.887538	0.735354	0.904295	0.309837
HarmGSTD1h	0.01	0.121277	1.30443	1.42254	3.66875	4.68105	0.422139	0.635924	0.726285
HarmGSTD1j	0.756039	0.362161	0.944323	0.188802	0.869504	0.887538	1.36566	0.994725	0.929512
HarmGSTD1k	29.5129	30.9255	26.8001	223.719	152.602	179.997	83.3724	84.7595	92.2382
HarmGSTD1l	5.66829	5.60455	5.361	64.8824	57.0411	67.2937	45.0599	45.0858	42.4238
HarmGSTD1u	0.108503	0.01	0.474337	0.569017	0.262053	0.891628	0.01	0.01	0.103755
HarmGSTO1	127.83	160.389	153.08	476.568	569.775	541.03	263.001	308.355	308.117
HarmGSTO2or4	2.57916	1.02292	2.63693	9.2353	7.90358	8.97339	7.04025	9.12539	6.44418
HarmGSTZ1	7.38463	11.8427	10.878	23.947	24.4694	23.9655	27.2731	26.8822	28.2459
HarmGSTZ2	2.44337	2.73101	2.549	2.42682	3.39763	2.50981	6.15735	5.11439	6.15972
HarmGSTO3	12.7007	8.73594	13.1333	9.73468	10.6181	10.2362	4.46618	7.03474	5.51193
HarmGSTS1a	119.688	147.453	142.54	529.517	639.738	671.145	405.146	441.044	457.912
HarmGSTS1b	0.01	0.01	0.125526	0.501938	0.739715	0.471911	0.670274	0.673148	0.329486
HarmGSTS1c	0.229709	0.256751	0.125526	0.100388	0.462322	1.0618	0.558562	0.769312	0.7688
HarmGSTS1d	32.689	31.6826	33.3527	259.641	137.103	169.768	110.837	96.8456	105.798
HarmGSTS1e	7.61757	4.38617	5.55021	9.68445	8.82717	7.58758	16.0532	11.403	12.2507
HarmGSTS1f	11.3154	13.414	16.6139	71.0291	61.6504	76.548	33.7957	45.1691	45.3576
HarmGSTD1n	0.432022	0.482881	0.11804	0.472006	0.173901	0.01	0.525253	0.180859	0.516396
HarmGSTS1g	0.01	0.518562	0.01	0.202753	0.560252	0.01	0.902504	0.0971115	0.110911
HarmGSTS1h	19.3447	17.9153	23.7998	84.54	80.8933	80.391	55.4786	60.5292	69.7643
HarmGSTS1i	25.8886	38.7895	36.465	88.2673	170.417	200.59	38.2046	58.3	74.6938
HarmGSTS1j	114.963	82.7812	89.4003	735.643	507.43	560.239	307.713	238.785	256.965
HarmGSTS1k	0.01	0.01	0.01	0.01	0.0924644	0.117978	0.01	0.01	0.01
HarmGSTT1	1.34249	4.03989	1.46722	5.95721	7.898	5.94028	5.32349	5.70658	7.8012
HarmGSTD1p	68.6022	51.4378	38.4822	347.606	279.072	297.261	109.613	95.9695	86.0681
HarmGSTD1c	3.53178	4.54567	3.15812	22.4503	19.386	18.0291	10.2014	5.46605	7.16382
HarmGSTD1b	388.278	311.905	337.147	885.583	553.474	642.369	586.415	461.08	457.489
HarmUGT46B1	0.01	0.01	0.01	0.01	0.01	0.01	0.01	0.01	0.01
HarmUGT43A1	8.84647	6.74405	7.18932	17.8831	16.8369	18.7332	8.42794	6.19137	6.81085
HarmUGT42B2	10.3942	7.47585	8.98919	10.7835	9.31388	9.46991	9.23074	7.87032	8.29722
HarmUGT42C1	2.72921	2.68857	2.52778	3.47708	3.83573	5.03665	2.3396	2.78857	2.43284
HarmUGT44A2	16.9651	21.0136	18.3456	40.3764	38.523	33.3354	21.9432	19.6762	21.7872
HarmUGT40D1	11.976	11.0622	12.9899	30.3754	29.9063	25.3459	21.4944	20.9623	22.0395
HarmUGT40D2	0.316346	1.36384	1.136	0.0394999	0.727647	0.232106	0.835163	0.416219	0.432147
HarmUGT40R1	0.01	0.0994972	0.0972885	0.0778051	0.0716643	0.228596	0.0432912	0.01	0.0425611
HarmUGT40F2	11.1387	11.9945	12.619	27.4657	32.5519	27.6737	10.7018	13.5342	10.608
HarmUGT40M1	17.7837	17.0883	15.5686	79.3835	88.9689	88.4469	36.5358	37.3002	36.3968
HarmUGT40F1	13.5066	11.4244	13.3651	19.5026	19.8001	20.6701	9.23143	8.02299	8.15945
HarmUGT40L1	0.01	0.253048	0.247431	1.10812	1.67681	0.930208	0.264243	0.227465	0.303084
HarmUGT33T1	2.06695	0.703126	0.933059	6.16598	3.29184	3.13857	2.31633	1.35437	1.20308
HarmUGT47A2	0.01	0.01	0.0477417	1.94722	1.26602	1.16664	0.169952	0.0731489	0.01
HarmUGT48A1	11.4569	11.7469	9.90861	3.27221	2.32401	1.2973	14.039	12.5004	12.1201
HarmUGT40Q1	4.22723	2.08301	2.53354	6.07849	5.7817	6.02301	2.87368	3.19681	2.56443
HarmUGT41B1	1.37691	0.923404	1.10355	5.09472	7.98114	6.50602	2.63384	2.99739	1.97499
HarmUGT50A2	1.9079	0.920853	1.70604	0.644292	0.314175	0.935348	0.463925	0.726101	0.290247
HarmUGT33B4	0.0917942	0.359102	0.100323	1.60464	1.58884	2.21582	0.31249	0.653278	0.394997
HarmUGT33F2B	0.0458078	0.01	0.150191	0.01	0.01	0.235267	0.01	0.01	0.01
HarmUGT33F3	0.0909081	0.10161	0.149032	0.0397287	0.01	0.01	0.265263	0.0761144	0.565044
HarmUGT33M1	0.091084	0.101807	0.01	0.01	0.0366638	0.01	0.01	0.01	0.043549
HarmUGT33F2A	0.135838	0.0506096	0.544348	0.395759	0.437428	0.837187	0.176162	0.0379108	0.432978
HarmUGT41B3	0.01	0.01	0.01	0.01	0.01	0.01	0.0446414	0.115284	0.0877772
HarmUGT41D1	11.387	15.3643	12.6929	38.066	37.8373	35.416	34.9031	31.6406	35.6594
HarmUGT41B2	0.181466	0.760607	0.297489	1.26887	1.05915	1.5378	0.573629	0.68371	0.607337
HarmUGT46A4	0.01	0.01	0.01	0.312402	0.287745	0.229463	0.0434555	0.0374073	0.0427227
HarmUGT46A3	2.09986	1.79775	2.49027	1.21056	0.899203	1.05553	1.26021	1.0474	0.469949
HarmUGT34A3	11.9744	11.8301	11.0283	22.1474	24.2265	23.7708	22.5957	18.3618	21.0567
HarmUGT33J1	14.3358	11.8148	13.3374	18.2003	22.2787	18.407	11.0313	11.2432	12.8408
HarmUGT33B1B	0.919735	0.514004	0.0502594	0.643108	0.888525	0.897506	1.69969	1.1936	1.67102
HarmUGT33B1A	0.0458971	0.1026	0.0501614	0.0401159	0.0738994	0.141435	0.803545	0.576422	0.877772
HarmUGT33B5	3.39639	3.74492	2.30742	17.6109	10.4198	13.1535	7.94617	5.45679	7.98772
HarmUGT33B7A	0.01	0.01	0.01	0.161092	0.01	0.0473296	0.01	0.01	0.01
HarmUGT33B7C	0.01	0.01	0.01	0.01	0.01	0.01	0.01	0.01	0.01
HarmUGT33B7B	0.01	0.01	0.01	0.01	0.01	0.283423	0.01	0.231019	0.01
HarmUGT33B9A	0.0919735	0.205602	0.452334	2.61263	4.14645	2.36186	0.715657	1.1936	0.659615
HarmUGT33B11	0.597828	0.771006	1.10571	0.964662	0.99959	1.46435	1.5655	1.07809	1.45115
HarmUGT33B3	1.28512	1.48771	1.45468	1.08313	1.33019	1.36721	1.87494	1.84455	2.10665
HarmUGT33B2	3.35703	1.79901	1.40726	0.602914	0.777459	0.708557	3.93612	3.23427	4.35346
HarmUGT33B9B	0.01	0.01	0.150778	0.01	0.296175	0.01	0.01	0.346529	0.0879486
HarmUGT33B8	0.01	0.01	0.01	0.01	0.01	0.18969	0.01	0.01	0.0441468
HarmUGT33B12	0.504868	0.0513002	0.401291	1.32382	0.738994	0.660031	0.357131	0.0768563	0.263332
HarmUGT39B2	2.65108	2.3605	1.71879	31.5368	27.2391	27.8317	3.67116	4.40171	4.03892
HarmUGT33F1B	1.0888	1.01414	0.942048	14.6316	16.7273	18.174	1.01488	1.13952	1.64849
HarmUGT33F1A	3.67469	3.49879	2.57824	25.6946	26.004	24.3718	5.82454	3.60847	3.03668

## Sheet: gossypol
gene_description	acetone-fpkm	acetone-fpkm	acetone-fpkm	gossypol-fpkm	gossypol-fpkm	gossypol-fpkm
CYP15C1_Ha	0.361277	0.589116	0.349908	0.856395	1.00499	0.666457
CYP18A1_Ha	96.3492	103.848	96.0572	25.4642	26.3329	19.403
CYP18B1_Ha	0.954986	1.429	1.84987	0.798973	0.267887	0.276343
CYP339A1_Ha	26.7184	25.1647	23.73	1.43346	1.98257	1.15892
CYP333A1_Ha	2.64129	2.10955	1.98389	0.906055	1.41379	2.25392
CYP333B3_Ha	0.0574974	0.337529	0.167064	0.446058	0.479833	0.636401
CYP301A1_Ha	0.0587649	0.172485	0	0	0	0
CYP301B1_Ha	3.04736	3.26278	3.78679	6.69087	8.02007	7.91966
CYP302A1_Ha	0.842981	1.23714	1.34132	67.4995	67.1907	66.1274
CYP303A1_Ha	0.272019	0.425825	0.263459	0.633088	1.23233	0.669068
CYP304F1_Ha	0.0546065	0.534263	0.26444	0.776656	0.65101	0.402936
CYP305B1_Ha	4.31899	4.78166	3.57763	24.6153	22.8997	22.5742
CYP306A1_Ha	0.119688	0.117102	0	0.154755	0	0.0735974
CYP307A2_Ha	29.6763	27.4251	28.2871	344.35	335.511	352.1
CYP314A1_Ha	2.36959	1.68082	1.09014	67.4043	68.2235	61.9988
CYP315A1_Ha	0	0	0	0.152883	0	0.0727072
CYP340AD2_Ha	5.0518	5.22668	4.78035	12.4631	13.7068	10.9974
CYP340AG1_Ha	14.5445	17.0992	14.3709	4.01898	4.26503	4.54391
CYP340AH1_Ha	0.232267	0.340871	0.562394	33.4102	36.3438	31.7067
CYP340G1_Ha	74.6527	71.039	74.4533	17.3714	15.2512	19.1089
CYP340H2_Ha	0	0	0.0565755	0.226583	0.27856	0.431029
CYP340H3_Ha	0.233655	0.171454	0.113151	5.81564	4.38732	6.10624
CYP340H4_Ha	5.26322	3.45185	4.31335	25.501	25.9264	23.8996
CYP340H5_Ha	4.02253	4.73413	4.17826	70.1765	73.6021	69.6879
CYP340H6_Ha	86.3022	95.7498	90.2248	306.864	289.124	289.235
CYP340H7_Ha	46.7272	47.0585	52.761	138.636	129.534	143.665
CYP340J1_Ha	1.3243	0.616988	1.03831	0	0	0
CYP340J2_Ha	15.5451	18.3695	13.345	55.9261	60.1708	55.1183
CYP340J3_Ha	3.7332	5.89116	5.19031	1.40137	0.717849	0.88861
CYP340K10_Ha	0.179533	0	0	0.154755	0.214036	0.58878
CYP340K11_Ha	0	0	0	0.0773774	0	0
CYP340K12_Ha	0.119688	0	0.057961	0	0	0
CYP340K13_Ha	0.179533	0.117102	0.057961	0.154755	0	0.29439
CYP340K1_Ha	0.0562835	0.0550671	0.163537	0.291093	0.603903	1.03827
CYP340K5_Ha	0	0	0	0.590115	0.476099	0.70161
CYP340K6_Ha	0	0	0	2.24735	3.47587	2.20652
CYP340K7_Ha	0.0559612	0	0	2.09834	2.0682	2.27113
CYP340K8_Ha	0	0	0	1.01688	1.27246	1.65806
CYP340K9_Ha	0	0	0	9.09026	5.44447	6.72482
CYP340Q3_Ha	0.119688	0.117102	0	0.696397	0.356727	0.0735974
CYP340Q4_Ha	0	0	0	1.62825	2.43071	2.28619
CYP341A14_Ha	0.0602129	0	0.0583181	0	0	0
CYP341B2_Ha	0.97174	1.28629	0.664348	0.812991	1.29479	0.210893
CYP341B5P_Ha	0	0	0	0	0	0
CYP341B6_Ha	0.452003	0	0.0547223	0	0.134718	0
CYP341B7_Ha	0.113219	0.27693	0.164484	1.17112	1.28229	1.11391
CYP341B8_Ha	0	0.055386	0	0	0	0
CYP341B9_Ha	13.8693	11.8526	11.6235	0.512364	0.6074	0.278477
CYP428A1_Ha	0.298612	0.233727	0.520587	0	0	0
CYP49A1_Ha	5.35895	5.12531	6.58994	0	0.0717849	0
CYP4AU7_Ha_1	0.238404	0.174939	0.0577254	0	0	0
CYP4AU7_Ha_26	0	0	0	0	0	0
CYP4CG14_Ha	0	0	0	0	0	0
CYP4G10_Ha	2.36203	3.72011	2.67828	0.372445	0.824187	0.425101
CYP4G26_Ha	0.814547	0.853867	1.07067	3.7614	3.53754	5.22337
CYP4G87_Ha	0.0618643	0	0	0.959871	1.32757	1.06514
CYP4G8_Ha	0	0	0	0	0	0
CYP4G9_Ha	0	0	0	0.0750791	0	0.0714114
CYP4L11_Ha	0	0	0	0.0716728	0	0
CYP4L5_Ha	0	0	0	0	0	0.146299
CYP4M10_Ha	3.22618	1.57823	2.28769	4.46934	3.43411	4.03846
CYP4M6_Ha	20.361	22.4468	20.994	3.02312	1.21951	1.73724
CYP4M7_Ha	0.23319	0.285188	0.508167	0	0	0
CYP4S1_Ha	0	0.115685	0.286299	0.229324	0.0704824	0.290829
CYP4S2_Ha	0.526773	0.515388	0.566884	0.302714	0.279116	0.287926
CYP321A14P_Ha	0.979269	1.11779	0.895761	1.96961	3.11325	2.74318
CYP321B1_Ha	1.43852	0.920243	0.910972	0.500763	0.263843	0.136086
CYP321B2_Ha	1.13012	1.22209	1.49782	1.99957	2.83645	2.63339
CYP324A1_Ha	0	0	0	2.3501	2.31136	2.23529
CYP324A6_Ha	0.698183	0.455396	0.619861	0	0	0
CYP324A7_Ha	0	0	0	0.206809	0.190687	0.0655686
CYP332A1_Ha	2.22777	1.62205	1.90677	18.9575	19.0855	17.6491
CYP332A2_Ha	0	0	0	0.202393	0	0
CYP332A7_Ha	34.483	31.5744	31.8172	617.938	624.685	587.298
CYP337B1_Ha	0.261352	0.0511407	0.354378	3.85232	4.92296	7.45683
CYP337B2_Ha	0.776391	1.1102	1.09902	31.8918	29.7617	34.5938
CYP338A1_Ha	29.9793	27.8736	28.7472	48.3184	44.7649	54.314
CYP6AB10_Ha	22.9163	23.6071	24.7669	13.6583	14.6581	17.6764
CYP6AB20_Ha	1.46326	1.4889	0.566884	7.71921	11.374	9.14166
CYP6AB38_Ha	1.75241	1.94314	1.47096	33.0056	28.2738	32.83
CYP6AB9_Ha	1.43334	1.51922	1.85097	5.8687	2.7056	3.59893
CYP6AE11_Ha	19.2121	20.1353	19.2412	70.5233	75.5205	73.369
CYP6AE12_Ha	0.458182	0.22414	0.388293	1.85131	1.0242	1.76088
CYP6AE14_Ha	0.503651	0.383263	0.0542002	26.6273	27.3536	24.0877
CYP6AE15_Ha	0.571612	0.279629	0.221449	0.665174	0.545174	0.562382
CYP6AE16_Ha	9.37443	8.33295	7.86146	51.2184	42.9324	40.6321
CYP6AE17_Ha	0.449405	0.494654	0.489671	60.4314	68.3782	63.697
CYP6AE18_Ha	11.7743	12.233	13.0329	216.688	208.753	216.101
CYP6AE19_Ha	0	0	0	25.2766	24.1718	24.2479
CYP6AE20_Ha	2.47647	2.42295	2.94366	22.9236	19.3249	24.5033
CYP6AE24_Ha	3.14584	3.62746	4.51585	12.8562	11.1173	12.5736
CYP6AE53_Ha	78.5516	81.5716	87.3205	49.5866	40.1062	40.2
CYP6AN1_Ha	22.203	19.0901	15.6938	9.06188	9.89287	11.3773
CYP6AN3_Ha	16.9389	18.8006	18.5036	453.902	462.151	454.473
CYP6AW1_Ha	16.3835	18.0399	17.2127	0.718086	0.331054	0.0683007
CYP6B2_Ha	31.9895	28.7454	31.3124	34.5414	38.8136	35.0164
CYP6B43_Ha	0.224703	0.219846	0.163224	15.6889	14.8008	15.7515
CYP6B6_Ha	6.90635	6.53555	6.14073	33.45	34.2844	35.0185
CYP6B7_Ha	1.26247	1.79663	2.00085	7.86493	6.84134	6.28099
CYP6CT1_Ha	5.0764	4.44081	3.12352	24.7876	27.1272	25.7066
CYP6GT1_Ha	0.814547	1.19541	1.01432	243.739	230.495	246.071
CYP9A14_Ha	0	0	0	0.453166	0.62676	1.29309
CYP9A15_Ha	0.116364	0	0.056351	11.1337	13.4565	12.5933
CYP9A16_34_62_Ha	1.62909	1.42311	2.6485	195.593	176.461	185.895
CYP9A17_Ha	0.340313	0	0.494406	0.293346	0	0
CYP9A23_Ha	0	0	0	0.0755277	0	0
CYP9A3_Ha	0.388026	0.488109	1.02007	39.1334	37.1401	37.6989
CYP9AJ1_Ha	2.6004	2.43594	4.07258	13.306	12.4006	10.4786
CYP9G5_Ha	1.16188	1.29917	1.39325	8.08375	7.38762	6.60016
CYP354A3_Ha	64.1145	65.1062	60.9737	1058.12	1080.18	1040.59
CYP365A1_Ha	6.76274	8.08091	9.34169	16.1264	13.4154	15.4068
CYP366A2_Ha	125.477	121.852	116.795	135.258	138.331	142.157
CYP367A8_Ha	21.903	21.9566	20.4602	2.63083	1.99767	1.98713
CYP367B2_Ha	72.8036	79.0283	78.2897	82.9052	89.0646	97.289
HarmGSTD1d	85.0935	91.9687	95.4217	95.1416	82.6607	85.9439
HarmGSTD1r	2.67796	1.44105	2.72337	2.59691	2.5541	1.6467
HarmGSTD1s	0	0.132212	0.13088	3.14502	0.966615	2.49282
HarmGSTD1t	0	0	0	0	0.322205	0.997127
HarmGSTD1m	1.43626	0.936814	2.43436	4.95215	2.56844	3.23829
HarmGSTD1g	0.128613	0.377499	0.249131	0	0	0.15817
HarmGSTD1v	0.384153	0	0	0	0.610642	0.787396
HarmGSTD1w	0	0	0	0.881742	1.46341	0.838669
HarmGSTD1a	54.512	47.2035	54.6171	30.7856	27.3399	27.7406
HarmGSTD1f	0	0	0	0.170022	0.313536	0.161716
HarmGSTD1x	0.519003	0.126947	0.251335	0.503295	1.39218	0.319139
HarmGSTD1o	3.56639	3.74778	3.83796	57.5555	60.3126	77.1613
HarmGSTD1q	58.6474	59.4642	59.472	219.874	218.421	206.513
HarmGSTD1e	1.08606	0.531295	0.920399	0.702128	0.647394	0
HarmGSTD1i	5.24598	4.86939	4.55978	8.17432	12.348	12.0761
HarmGSTD1h	6.35121	5.55289	3.27199	4.19336	2.25544	2.99138
HarmGSTD1j	0.269025	0.394816	0.130279	0.869608	0.320727	0.496276
HarmGSTD1k	144.727	131.815	157.056	138.555	149.181	134.28
HarmGSTD1l	10.7249	12.3526	14.069	21.2394	27.0287	19.7009
HarmGSTD1u	0	0	0.785278	0.349446	0	0
HarmGSTO1	158.625	173.382	174.99	550.513	532.647	546.194
HarmGSTO2or4	2.17596	2.93996	5.11818	150.186	151.325	140.046
HarmGSTZ1	8.39724	12.7801	9.68212	19.1298	20.181	13.1137
HarmGSTZ2	7.1926	10.9617	13.1287	8.22682	10.5537	10.8869
HarmGSTO3	28.472	30.9518	31.2292	21.8679	19.8731	17.9566
HarmGSTS1a	235.596	216.159	199.781	873.716	858.216	859.496
HarmGSTS1b	0.286085	1.25956	0	10.1723	1.87586	3.69423
HarmGSTS1c	0	0	0	0	0	0.527748
HarmGSTS1d	35.0176	26.3223	32.1233	353.198	388.625	389.163
HarmGSTS1e	2.15615	1.82828	1.67064	8.92116	7.19749	7.60146
HarmGSTS1f	3.274	1.53199	2.6195	30.3687	28.0013	34.4872
HarmGSTD1n	0.134512	0	0	0	0	0
HarmGSTS1g	14.1563	15.2636	20.1464	187.333	189.09	206.961
HarmGSTS1h	5.23145	4.57961	7.60024	89.7142	96.3431	102.601
HarmGSTS1i	7.36566	5.16691	3.76884	91.8224	86.6526	111.607
HarmGSTS1j	86.1813	93.478	94.6696	1362.27	1353.73	1418.98
HarmGSTS1k	901.024	914.299	874.886	1193.12	1188.61	1283.48
HarmGSTT1	9.38872	7.04665	8.47044	14.1349	12.1131	16.1333
HarmGSTD1p	153.683	152.057	148.33	138.734	128.396	117.04
HarmGSTD1c	3.7321	4.56431	4.51832	1.89575	5.40279	3.11451
HarmGSTD1b	675.259	665.713	644.411	810.958	836.109	802.897
HarmUGT46B1	1.94348	2.40481	2.71276	0.147816	0	0
HarmUGT43A1	0.791005	0.608072	1.25861	3.57964	3.7721	5.07241
HarmUGT42B2	8.27367	10.7381	9.21257	6.11296	5.56933	5.26059
HarmUGT42C1	7.31652	10.9912	7.97903	2.38365	2.81597	2.12551
HarmUGT44A2	26.7593	25.4719	24.9993	41.519	39.9439	40.9991
HarmUGT40D1	1.23824	0.715872	0.654147	56.6177	57.8405	57.5204
HarmUGT40D2	1.12567	2.09255	1.41732	21.9048	19.7275	19.035
HarmUGT40R1	4.65631	4.55568	4.08028	162.554	161.645	171.111
HarmUGT40F2	3.10154	2.75865	1.31081	13.6348	15.9334	15.1186
HarmUGT40M1	29.6627	26.8657	27.8537	147.276	143.811	147.864
HarmUGT40F1	3.06876	3.78084	4.8986	7.2009	6.77505	5.17179
HarmUGT40L1	0	0.220692	0.163851	4.08315	3.15978	4.09174
HarmUGT33T1	0.0559612	0.164255	0.0542002	2.46013	2.66865	3.23464
HarmUGT47A2	4.67873	3.14046	3.95189	7.94877	5.90221	7.56047
HarmUGT48A1	73.7586	74.5829	67.3569	7.04549	6.96506	6.42497
HarmUGT40Q1	13.5297	11.9634	14.0908	2.56182	2.63207	2.71515
HarmUGT41B1	0.171484	0.223703	0.110725	2.14334	1.0222	0.913871
HarmUGT50A2	15.4449	13.6845	13.3374	1.88527	2.70403	1.85959
HarmUGT33B4	0	0	0	0.369541	0.749614	0.702978
HarmUGT33F2B	0	0	0.110509	0	0.204042	0
HarmUGT33F3	0	0	0	0.14639	0.674889	0.139238
HarmUGT33M1	5.1047	6.99213	7.85557	9.90041	13.7944	13.9508
HarmUGT33F2A	3.83463	4.63453	3.76858	5.76015	6.85739	4.9933
HarmUGT41B3	0	0.0559258	0	0.221725	0.954054	0.421787
HarmUGT41D1	1.75151	1.49254	1.14917	30.6095	31.6587	32.1716
HarmUGT41B2	1.86451	1.8795	2.51723	7.23233	8.48722	7.08748
HarmUGT46A4	0.667712	0.0544401	0.431133	1.22306	0.862373	1.71076
HarmUGT46A3	7.40047	7.56718	6.84424	5.10808	5.1079	5.06384
HarmUGT34A3	1.67564	1.1476	1.56881	14.0105	18.7115	17.9283
HarmUGT33J1	0.904006	1.8795	1.42278	6.57484	4.5804	6.32314
HarmUGT33B1B	0.0572728	0	0.0554705	0.148105	0.409679	0
HarmUGT33B1A	0	0.111852	0.0553624	0.443449	0.749614	1.47625
HarmUGT33B5	11.0321	11.6885	10.1867	2.7346	3.61178	3.0931
HarmUGT33B7A	0	0	0	0	0	0
HarmUGT33B7C	0	0	0	0.0740526	0	0
HarmUGT33B7B	0	0	0	0.0740526	0	0.0704351
HarmUGT33B9A	0	0	0	0.444315	0.819358	0.352175
HarmUGT33B11	0.0572728	0	0	2.14752	1.57044	1.05653
HarmUGT33B3	0.0571612	0.223703	0.221449	0.147816	0.340734	0.63268
HarmUGT33B2	0.458182	0.280175	0.332823	2.36968	3.61883	4.43741
HarmUGT33B9B	0	0	0	0.29621	0.546238	0.845221
HarmUGT33B8	0	0	0	0.148686	0	0
HarmUGT33B12	0.171484	0.0559258	0	1.03472	0.272587	1.47625
HarmUGT39B2	0.839418	0.383263	1.4634	6.87389	7.33878	7.84571
HarmUGT33F1B	0	0.221117	0.273612	0.219161	0.740948	0.347425
HarmUGT33F1A	0.395502	0.884468	0.328334	2.48383	1.34718	1.8761

## Sheet: Chlorantraniliprole
#ID	bollwormLC50_L1_I001	bollworm6lingCKfat_L1_I050	Chi	Q_value	log2(A/B)	regulated	COG_class	COG_class_annotation	GO_annotation	KEGG_annotation	Swissprot_annotation	TrEMBL_annotation	ipr_annotation	nr_annotation	nt_annotation
Bollworm_Unigene_BMK.9304	149	9	0	0	4.04924	up	--	--	--	--	PDZ and LIM domain protein Zasp OS=Drosophila melanogaster GN=Zasp52 PE=1 SV=2	Putative uncharacterized protein GN=KGM_10554 OS=Danaus plexippus (Monarch butterfly) PE=4 SV=1	1; IPR006643: ZASP	AGAP005807-PC [Anopheles gambiae str. PEST] >gi|157015739|gb|EDO63737.1| AGAP005807-PC [Anopheles gambiae str. PEST]	TSA: Spodoptera littoralis CL536Contig1.Spli mRNA sequence
Bollworm_Unigene_BMK.41044	0	9	0.000679	0.006789	-13.1357	down	--	--	1; Molecular Function: nucleotide binding (GO:0000166);	--	Putative fatty acyl-CoA reductase CG5065 OS=Drosophila melanogaster GN=CG5065 PE=3 SV=1	Putative uncharacterized protein GN=KGM_10094 OS=Danaus plexippus (Monarch butterfly) PE=4 SV=1	2; IPR013120: Male sterility, NAD-binding; IPR016040: NAD(P)-binding domain	PREDICTED: similar to AGAP011736-PA [Tribolium castaneum]	TSA: Heliothis virescens contig_7276 fatty-acyl-CoA reductase (hvpg0084) mRNA, partial cds
Bollworm_Unigene_BMK.20941	2	13	0.00082	0.00799482	-2.70044	down	--	--	--	--	Glutaconyl-CoA decarboxylase subunit gamma OS=Acidaminococcus fermentans (strain ATCC 25085 / DSM 20731 / VR4) GN=gcdC PE=1 SV=1	Putative uncharacterized protein GN=KGM_02761 OS=Danaus plexippus (Monarch butterfly) PE=4 SV=1	--	--	--
Bollworm_Unigene_BMK.24611	19	43	5e-05	0.0006494	-1.17834	down	--	--	2; Process: protein insertion into membrane (GO:0051205);; Cellular Component: integral to membrane (GO:0016021);	K03217|1e-150|aag:AaeL_AAEL006734|preprotein translocase subunit YidC	Mitochondrial inner membrane protein OXA1L OS=Homo sapiens GN=OXA1L PE=1 SV=3	Cytochrome oxidase biogenesis protein (Oxa1 mitochondrial) OS=Aedes aegypti (Yellowfever mosquito) PE=3 SV=1	1; IPR001708: Membrane insertion protein, OxaA/YidC	cytochrome oxidase biogenesis protein (oxa1 mitochondrial) [Aedes aegypti] >gi|108877434|gb|EAT41659.1| cytochrome oxidase biogenesis protein (oxa1 mitochondrial) [Aedes aegypti]	TSA: Striacosta albicosta stalb_01_00001486 mRNA sequence
Bollworm_Unigene_BMK.32418	255	14	0	0	4.187	up	--	--	--	--	--	DUF233 protein GN=hvpg0111 OS=Heliothis virescens (Tobacco budworm moth) PE=2 SV=1	1; IPR010562: Haemolymph juvenile hormone binding	DUF233 protein [Heliothis virescens]	--
Bollworm_Unigene_BMK.2737	27	85	0	0	-1.6545	down	--	--	2; Function: ATP binding (GO:0005524);; Molecular Function: aminoacyl-tRNA ligase activity (GO:0004812);	--	Ribosome production factor 2 homolog OS=Drosophila melanogaster GN=CG7993 PE=2 SV=3	Putative uncharacterized protein GN=KGM_17398 OS=Danaus plexippus (Monarch butterfly) PE=4 SV=1	2; IPR004154: Anticodon-binding; IPR007109: Brix domain	PREDICTED: similar to CG7993 CG7993-PA [Tribolium castaneum] >gi|270000797|gb|EEZ97244.1| hypothetical protein TcasGA2_TC011042 [Tribolium castaneum]	TSA: Striacosta albicosta stalb_01_00001258 mRNA sequence
Bollworm_Unigene_BMK.38819	854	7	0	0	6.93074	up	--	--	--	--	Venom protease OS=Megabombus pennsylvanicus PE=1 SV=1	Chymotrypsin-like protease (Fragment) OS=Helicoverpa armigera (Cotton bollworm) PE=2 SV=1	--	chymotrypsin-like protease [Helicoverpa armigera]	H.armigera mRNA for putative serine protease, clone SR42, partial
Bollworm_Unigene_BMK.31766	14	38	2.1e-05	0.000292712	-1.44057	down	--	--	6; Function: ATP binding (GO:0005524);; Process: protein phosphorylation (GO:0006468);; Molecular Function: protein kinase activity (GO:0004672);; Molecular Function: protein serine/threonine kinase activity (GO:0004674);; Molecular Function: protein tyrosine kinase activity (GO:0004713);; Molecular Function: transferase activity, transferring phosphorus-containing groups (GO:0016772);	K08811|1e-149|tca:660054|testis-specific serine kinase [EC:2.7.11.1]	Testis-specific serine/threonine-protein kinase 2 OS=Homo sapiens GN=TSSK2 PE=1 SV=2	Putative uncharacterized protein GN=KGM_17405 OS=Danaus plexippus (Monarch butterfly) PE=4 SV=1	7; IPR000719: Protein kinase, catalytic domain; IPR001245: Serine-threonine/tyrosine-protein kinase; IPR002290: Serine/threonine-protein kinase, catalytic domain; IPR008271: Serine/threonine-protein kinase, active site; IPR011009: Protein kinase-like domain; IPR017442: Serine/threonine-protein kinase-like domain; IPR020635: Tyrosine-protein kinase, catalytic domain	PREDICTED: similar to CG14305 CG14305-PA [Tribolium castaneum] >gi|270010094|gb|EFA06542.1| hypothetical protein TcasGA2_TC009447 [Tribolium castaneum]	TSA: Apis mellifera isotig00579.Ameltest mRNA sequence
Bollworm_Unigene_BMK.17216	39	0	0	0	15.2512	up	--	--	3; Function: oxidoreductase activity (GO:0016491);; Biological Process: metabolic process (GO:0008152);; Molecular Function: nucleotide binding (GO:0000166);	--	Retinol dehydrogenase 14 OS=Homo sapiens GN=RDH14 PE=1 SV=1	Putative RDH13 GN=KGM_03412 OS=Danaus plexippus (Monarch butterfly) PE=3 SV=1	3; IPR002198: Short-chain dehydrogenase/reductase SDR; IPR002347: Glucose/ribitol dehydrogenase; IPR016040: NAD(P)-binding domain	PREDICTED: similar to retinol dehydrogenase 11 [Tribolium castaneum] >gi|270013153|gb|EFA09601.1| hypothetical protein TcasGA2_TC011721 [Tribolium castaneum]	TSA: Striacosta albicosta stalb_01_00000703 mRNA sequence
Bollworm_Unigene_BMK.17501	7	26	5.1e-05	0.000659379	-1.89308	down	--	--	--	--	--	--	--	--	23L11_HaBAC_fin, Helicoverpa armigera BAC, pupae DNA
Bollworm_Unigene_BMK.13287	0	19	1e-06	1.67852e-05	-14.2137	down	--	--	1; Molecular Function: DNA binding (GO:0003677);	--	--	Putative uncharacterized protein GN=TcasGA2_TC011584 OS=Tribolium castaneum (Red flour beetle) PE=4 SV=1	1; IPR003656: Zinc finger, BED-type predicted	hypothetical protein TcasGA2_TC011584 [Tribolium castaneum]	--
Bollworm_Unigene_BMK.11342	67	10	0	0	2.74416	up	--	--	--	K25033|1e-23|dwi:Dwil_GK25033|glutathione S-transferase [EC:2.5.1.18]	Microsomal glutathione S-transferase 1 OS=Mus musculus GN=Mgst1 PE=1 SV=3	Microsomal glutathione transferase OS=Heliothis virescens (Tobacco budworm moth) PE=2 SV=1	2; IPR001129: Membrane-associated, eicosanoid/glutathione metabolism (MAPEG) protein; IPR023352: Membrane associated eicosanoid/glutathione metabolism-like domain	microsomal glutathione transferase [Heliothis virescens]	Heliothis virescens microsomal glutathione transferase mRNA, complete cds
Bollworm_Unigene_BMK.531	98	370	0	0	-1.91667	down	--	--	--	--	Transcriptional regulator ATRX homolog OS=Caenorhabditis elegans GN=xnp-1 PE=1 SV=1	Putative uncharacterized protein GN=KGM_19644 OS=Danaus plexippus (Monarch butterfly) PE=4 SV=1	--	PREDICTED: hypothetical protein [Tribolium castaneum]	TSA: Striacosta albicosta stalb_01_00004183 mRNA sequence
Bollworm_Unigene_BMK.14395	49	189	0	0	-1.94753	down	--	--	5; Function: electron carrier activity (GO:0009055); Function: heme binding (GO:0020037);; Function: oxidoreductase activity, acting on paired donors, with incorporation or reduction of molecular oxygen (GO:0016705);; Process: oxidation-reduction process (GO:0055114);; Molecular Function: iron ion binding (GO:0005506);	--	Cytochrome P450 4g15 OS=Drosophila melanogaster GN=Cyp4g15 PE=2 SV=1	Cytochrome P450 4G49 GN=CYP4G49 OS=Manduca sexta (Tobacco hawkmoth) PE=2 SV=1	1; IPR001128: Cytochrome P450	cytochrome P450 4G49 [Manduca sexta]	TSA: Striacosta albicosta stalb_01_00002461 mRNA sequence
Bollworm_Unigene_BMK.38901	120	477	0	0	-1.99095	down	--	--	--	--	--	Odorant-binding protein (Fragment) OS=Helicoverpa armigera (Cotton bollworm) PE=2 SV=1	--	odorant binding protein [Heliothis virescens]	TSA: Heliothis virescens Contig_6381 odorant binding protein (hvpg0072) mRNA, partial cds
Bollworm_Unigene_BMK.7740	19	38	0.000503	0.00515799	-1	down	--	--	3; Component: intracellular (GO:0005622);; Process: ubiquitin-dependent protein catabolic process (GO:0006511);; Molecular Function: ubiquitin thiolesterase activity (GO:0004221);	K05609|1e-90|tca:655264|ubiquitin carboxyl-terminal hydrolase L3 [EC:3.4.19.12]	Ubiquitin carboxyl-terminal hydrolase isozyme L3 OS=Mus musculus GN=Uchl3 PE=1 SV=2	Ubiquitin carboxy-terminal hydrolase CG4265 OS=Bombyx mori (Silk moth) PE=4 SV=1	1; IPR001578: Peptidase C12, ubiquitin carboxyl-terminal hydrolase 1	ubiquitin carboxy-terminal hydrolase CG4265 [Bombyx mori]	TSA: Striacosta albicosta stalb_01_00002948 mRNA sequence
Bollworm_Unigene_BMK.9560	71	22	9e-05	0.00111229	1.69032	up	--	--	--	--	Coagulation factor XI OS=Homo sapiens GN=F11 PE=1 SV=1	Hemolymph proteinase 18 OS=Manduca sexta (Tobacco hawkmoth) PE=2 SV=1	--	hemolymph proteinase 18 [Manduca sexta]	TSA: Striacosta albicosta stalb_01_00001142 mRNA sequence
Bollworm_Unigene_BMK.29510	12	35	2.3e-05	0.00031748	-1.54432	down	--	--	--	--	Tryptophan-rich protein OS=Danio rerio GN=wrb PE=2 SV=1	Putative tryptophan-rich protein GN=KGM_07254 OS=Danaus plexippus (Monarch butterfly) PE=4 SV=1	1; IPR007514: CHD5-like protein	hypothetical protein DAPPUDRAFT_307920 [Daphnia pulex]	TSA: Striacosta albicosta stalb_01_00002619 mRNA sequence
Bollworm_Unigene_BMK.4667	26948	563	0	0	5.5809	up	--	--	--	--	Flexible cuticle protein 12 OS=Hyalophora cecropia GN=CP12 PE=2 SV=1	Cuticle protein 1 OS=Helicoverpa armigera (Cotton bollworm) PE=4 SV=1	--	cuticle protein 1 [Helicoverpa armigera]	Helicoverpa armigera cuticle protein 1 mRNA, complete cds
Bollworm_Unigene_BMK.6312	1009	3	0	0	8.39375	up	--	--	--	--	Actin cytoskeleton-regulatory complex protein PAN1 OS=Vanderwaltozyma polyspora (strain ATCC 22028 / DSM 70294) GN=PAN1 PE=3 SV=1	Putative cuticle protein CPH37 GN=CPH37 OS=Bombyx mori (Silk moth) PE=4 SV=1	--	putative cuticle protein CPH37 [Bombyx mori]	--
Bollworm_Unigene_BMK.33146	27	1	1.8e-05	0.00025272	4.75489	up	--	--	3; Component: intracellular (GO:0005622);; Process: transport (GO:0006810);; Molecular Function: transporter activity (GO:0005215);	--	Alpha-tocopherol transfer protein OS=Mus musculus GN=Ttpa PE=2 SV=1	Putative uncharacterized protein GN=KGM_17941 OS=Danaus plexippus (Monarch butterfly) PE=4 SV=1	2; IPR001071: Cellular retinaldehyde binding/alpha-tocopherol transport; IPR001251: Cellular retinaldehyde-binding/triple function, C-terminal	SEC14, putative [Aedes aegypti] >gi|108875735|gb|EAT39960.1| SEC14, putative [Aedes aegypti]	TSA: Striacosta albicosta stalb_01_00000188 mRNA sequence
Bollworm_Unigene_BMK.28889	2	56	0	0	-4.80735	down	--	--	7; Component: endoplasmic reticulum (GO:0005783);; Component: membrane (GO:0016020);; Function: iron ion binding (GO:0005506);; Process: fatty acid biosynthetic process (GO:0006633);; Process: oxidation-reduction process (GO:0055114);; Molecular Function: oxidoreductase activity, acting on paired donors, with oxidation of a pair of donors resulting in the reduction of molecular oxygen to two mole…	--	Acyl-CoA Delta(11) desaturase OS=Trichoplusia ni GN=D11DS PE=2 SV=2	Acyl-CoA desaturase HassNPVE OS=Helicoverpa assulta (Oriental tobacco budworm) PE=2 SV=2	2; IPR001522: Fatty acid desaturase, type 1, C-terminal; IPR015876: Fatty acid desaturase, type 1, core	acyl-CoA desaturase HassNPVE [Helicoverpa assulta]	Helicoverpa assulta acyl-CoA desaturase HassQPGE mRNA, partial cds
Bollworm_Unigene_BMK.23346	0	16	6e-06	9.04381e-05	-13.9658	down	--	--	--	--	--	Putative uncharacterized protein OS=Aedes aegypti (Yellowfever mosquito) PE=4 SV=1	--	hypothetical protein AaeL_AAEL015565 [Aedes aegypti] >gi|108866744|gb|EAT32310.1| hypothetical protein AaeL_AAEL015565 [Aedes aegypti]	--
Bollworm_Unigene_BMK.40743	108	43	0.000147	0.00173128	1.32862	up	--	--	--	--	Innexin inx2 OS=Schistocerca americana GN=inx2 PE=1 SV=1	Innexin OS=Spodoptera frugiperda (Fall armyworm) PE=2 SV=1	--	innexin [Spodoptera frugiperda]	Heliothis virescens innexin 2 mRNA, complete cds
Bollworm_Unigene_BMK.1513	186	34	0	0	2.4517	up	--	--	1; Molecular Function: protein binding (GO:0005515);	--	Glutathione S-transferase OS=Anopheles gambiae GN=GstS1 PE=2 SV=4	Glutathione S-transferase GN=KGM_01745 OS=Danaus plexippus (Monarch butterfly) PE=3 SV=1	4; IPR004045: Glutathione S-transferase, N-terminal; IPR010987: Glutathione S-transferase, C-terminal-like; IPR012336: Thioredoxin-like fold; IPR017933: Glutathione S-transferase/chloride channel, C-terminal	glutathione S-transferase [Choristoneura fumiferana]	--
Bollworm_Unigene_BMK.34966	54	0	0	0	15.7207	up	--	--	3; Function: zinc ion binding (GO:0008270);; Process: proteolysis (GO:0006508);; Molecular Function: metallocarboxypeptidase activity (GO:0004181);	--	Zinc carboxypeptidase A 1 OS=Anopheles gambiae GN=AGAP009593 PE=2 SV=3	Putative carboxypeptidase A (Fragment) OS=Phlebotomus perniciosus PE=2 SV=1	1; IPR000834: Peptidase M14, carboxypeptidase A	carboxypeptidase A [Aedes aegypti]	TSA: Rhagoletis pomonella contig20626, mRNA sequence
Bollworm_Unigene_BMK.20870	249	548	0	0	-1.13803	down	--	--	--	--	--	Putative uncharacterized protein GN=KGM_16800 OS=Danaus plexippus (Monarch butterfly) PE=4 SV=1	--	hypothetical viral protein [Triatoma infestans]	TSA: Striacosta albicosta stalb_01_00016129 mRNA sequence
Bollworm_Unigene_BMK.2893	49	119	0	0	-1.28011	down	--	--	3; Component: mitochondrial intermembrane space protein transporter complex (GO:0042719);; Process: protein import into mitochondrial inner membrane (GO:0045039);; Biological Process: protein targeting to mitochondrion (GO:0006626);	--	Mitochondrial import inner membrane translocase subunit Tim8 OS=Drosophila melanogaster GN=Tim8 PE=1 SV=1	Translocase of inner mitochondrial membrane 8 homolog b OS=Bombyx mori (Silk moth) PE=4 SV=1	1; IPR004217: Mitochondrial inner membrane translocase complex, Tim8/9/10/13-zinc finger-like	translocase of inner mitochondrial membrane 8 homolog b [Bombyx mori] >gi|87248417|gb|ABD36261.1| translocase of inner mitochondrial membrane 8 homolog b [Bombyx mori]	92N13_HaBAC_fin, Helicoverpa armigera BAC, pupae DNA
Bollworm_Unigene_BMK.1063	25	70	0	0	-1.48543	down	--	--	3; Process: proteolysis (GO:0006508);; Molecular Function: catalytic activity (GO:0003824);; Molecular Function: serine-type endopeptidase activity (GO:0004252);	--	Serine protease easter OS=Drosophila melanogaster GN=ea PE=1 SV=3	Prophenol oxidase activating enzyme 3 OS=Spodoptera litura (Asian cotton leafworm) PE=2 SV=1	3; IPR001254: Peptidase S1/S6, chymotrypsin/Hap; IPR009003: Peptidase cysteine/serine, trypsin-like; IPR018114: Peptidase S1/S6, chymotrypsin/Hap, active site	prophenol oxidase activating enzyme 3 [Spodoptera litura]	TSA: Striacosta albicosta stalb_01_00006383 mRNA sequence
Bollworm_Unigene_BMK.4053	49	184	0	0	-1.90885	down	--	--	--	K14564|3e-71|tca:662315|nucleolar protein 56	Nucleolar protein 56 OS=Mus musculus GN=Nop56 PE=1 SV=2	Putative nucleolar KKE/D repeat protein DmNOP56 GN=KGM_02323 OS=Danaus plexippus (Monarch butterfly) PE=4 SV=1	1; IPR012976: NOSIC	PREDICTED: similar to Nop56 CG13849-PA [Tribolium castaneum] >gi|270013678|gb|EFA10126.1| hypothetical protein TcasGA2_TC012306 [Tribolium castaneum]	TSA: Striacosta albicosta stalb_01_00003616 mRNA sequence
Bollworm_Unigene_BMK.5431	60	1	0	0	5.90689	up	--	--	4; Function: binding (GO:0005488);; Process: transport (GO:0006810);; Molecular Function: binding (GO:0005488);; Molecular Function: transporter activity (GO:0005215);	--	Lopap OS=Lonomia obliqua PE=1 SV=2	Polycalin OS=Helicoverpa armigera (Cotton bollworm) PE=2 SV=1	4; IPR000566: Lipocalin/cytosolic fatty-acid binding protein domain; IPR003057: Invertebrate colouration protein; IPR011038: Calycin-like; IPR012674: Calycin	polycalin [Helicoverpa armigera]	Helicoverpa armigera clone CA707 polycalin mRNA, complete cds
Bollworm_Unigene_BMK.24693	2	13	0.00082	0.00799482	-2.70044	down	--	--	1; Biological Process: phosphate-containing compound metabolic process (GO:0006796);	--	--	Adenylate cyclase GN=KGM_16709 OS=Danaus plexippus (Monarch butterfly) PE=4 SV=1	2; IPR008172: CYTH domain; IPR023577: CYTH-like domain	adenylate cyclase [Bombyx mori] >gi|87248451|gb|ABD36278.1| adenylate cyclase [Bombyx mori]	TSA: Striacosta albicosta stalb_01_00006451 mRNA sequence
Bollworm_Unigene_BMK.8521	1061	333	0	0	1.67183	up	--	--	--	--	Actin-5C OS=Anopheles gambiae GN=Act5C PE=2 SV=1	Actin-1 (Fragment) OS=Ascaris suum (Pig roundworm) PE=2 SV=1	--	Actin-1 [Ascaris suum]	TSA: Spodoptera littoralis CL1Contig361.Spli mRNA sequence
Bollworm_Unigene_BMK.22968	35	8	0.000867	0.00834177	2.12928	up	--	--	--	--	Heme transporter hrg1-B OS=Xenopus laevis GN=slc48a1-b PE=2 SV=1	Putative uncharacterized protein GN=KGM_20403 OS=Danaus plexippus (Monarch butterfly) PE=4 SV=1	--	hypothetical protein DAPPUDRAFT_300260 [Daphnia pulex]	TSA: Striacosta albicosta stalb_01_00014242 mRNA sequence
Bollworm_Unigene_BMK.5220	3866	79	0	0	5.61285	up	--	--	--	--	Viral protein TPX OS=Thermoproteus tenax virus 1 (strain VT3) PE=4 SV=1	Putative cuticle protein GN=BmorCPH27 OS=Bombyx mori (Silk moth) PE=4 SV=1	--	cuticular protein hypothetical 27 [Bombyx mori] >gi|223671086|tpd|FAA00494.1| TPA: putative cuticle protein [Bombyx mori] >gi|320524125|gb|ADW40541.1| neuropeptide-like precursor 4A [Bombyx mori]	TSA: Striacosta albicosta stalb_01_00004739 mRNA sequence
Bollworm_Unigene_BMK.39585	15	32	0.000792	0.00776522	-1.09311	down	--	--	--	--	Probable complex I intermediate-associated protein 30, mitochondrial OS=Drosophila melanogaster GN=CG7598 PE=2 SV=1	Putative uncharacterized protein GN=KGM_09134 OS=Danaus plexippus (Monarch butterfly) PE=4 SV=1	2; IPR008979: Galactose-binding domain-like; IPR013857: NADH:ubiquinone oxidoreductase intermediate-associated protein 30	chaperone protein, putative [Aedes aegypti] >gi|108870867|gb|EAT35092.1| chaperone protein, putative [Aedes aegypti]	TSA: Striacosta albicosta stalb_01_00005135 mRNA sequence
Bollworm_Unigene_BMK.113	5	25	1.3e-05	0.00018531	-2.32193	down	--	--	1; Molecular Function: gamma-glutamylcyclotransferase activity (GO:0003839);	--	Gamma-glutamylcyclotransferase OS=Bos taurus GN=GGCT PE=2 SV=1	Gamma-glutamyl cyclotransferase-like venom protein isoform 1 GN=KGM_15250 OS=Danaus plexippus (Monarch butterfly) PE=4 SV=1	3; IPR009288: AIG2-like; IPR013024: Butirosin biosynthesis, BtrG-like; IPR017939: Gamma-glutamylcyclotransferase	gamma-glutamyl cyclotransferase-like venom protein isoform 2 [Nasonia vitripennis]	--
Bollworm_Unigene_BMK.22049	24	56	2e-06	3.20771e-05	-1.22239	down	--	--	4; Function: pyridoxal phosphate binding (GO:0030170);; Function: transferase activity, transferring nitrogenous groups (GO:0016769);; Biological Process: biosynthetic process (GO:0009058);; Molecular Function: catalytic activity (GO:0003824);	K00816|5e-97|aag:AaeL_AAEL004435|kynurenine---oxoglutarate transaminase / cysteine-S-conjugate beta-lyase / glutamine---phenylpyruvate transaminase [EC:2.6.1.7 4.4.1.13 2.6.1.64]	Kynurenine--oxoglutarate transaminase 3 OS=Bos taurus GN=CCBL2 PE=2 SV=1	Kynurenine aminotransferase GN=KGM_11121 OS=Danaus plexippus (Monarch butterfly) PE=4 SV=1	3; IPR004839: Aminotransferase, class I/classII; IPR015421: Pyridoxal phosphate-dependent transferase, major region, subdomain 1; IPR015424: Pyridoxal phosphate-dependent transferase, major domain	kynurenine aminotransferase [Aedes aegypti]	TSA: Striacosta albicosta stalb_01_00005975 mRNA sequence
Bollworm_Unigene_BMK.25626	47	119	0	0	-1.34023	down	--	--	--	--	--	Putative gustatory receptor candidate 59 GN=KGM_07522 OS=Danaus plexippus (Monarch butterfly) PE=4 SV=1	--	GM14025 [Drosophila sechellia] >gi|194128347|gb|EDW50390.1| GM14025 [Drosophila sechellia]	TSA: Striacosta albicosta stalb_01_00001773 mRNA sequence
Bollworm_Unigene_BMK.23742	343	26	0	0	3.72163	up	--	--	8; Function: chitin binding (GO:0008061);; Function: hydrolase activity, acting on carbon-nitrogen (but not peptide) bonds (GO:0016810);; Process: carbohydrate metabolic process (GO:0005975);; Process: chitin metabolic process (GO:0006030);; Biological Process: carbohydrate metabolic process (GO:0005975);; Cellular Component: extracellular region (GO:0005576);; Molecular Function: catalytic activ…	--	Very low-density lipoprotein receptor OS=Rattus norvegicus GN=Vldlr PE=2 SV=1	Very low-density lipoprotein receptor isoform 1 OS=Bombyx mori (Silk moth) PE=2 SV=1	5; IPR002172: Low-density lipoprotein (LDL) receptor class A repeat; IPR002509: Polysaccharide deacetylase; IPR002557: Chitin binding domain; IPR011330: Glycoside hydrolase/deacetylase, beta/alpha-barrel; IPR023415: Low-density lipoprotein (LDL) receptor class A, conserved site	very low-density lipoprotein receptor isoform 1 [Bombyx mori] >gi|95102594|gb|ABF51235.1| very low-density lipoprotein receptor precursor isoform 1 [Bombyx mori] >gi|308228544|gb|ADO24153.1| chitin deacetylase 1 [Bombyx mori]	Bombyx mori very low-density lipoprotein receptor (LOC732885), transcript variant 1, mRNA >gi|95102593|gb|DQ443146.1| Bombyx mori very low-density lipoprotein receptor precursor isoform 1 mRNA, complete cds
Bollworm_Unigene_BMK.13428	1006	11	0	0	6.51498	up	--	--	--	--	--	Putative uncharacterized protein GN=KGM_22521 OS=Danaus plexippus (Monarch butterfly) PE=4 SV=1	--	conserved hypothetical protein [Culex quinquefasciatus] >gi|167876325|gb|EDS39708.1| conserved hypothetical protein [Culex quinquefasciatus]	--
Bollworm_Unigene_BMK.38694	8	57	0	0	-2.83289	down	--	--	--	--	RRP12-like protein OS=Drosophila melanogaster GN=CG2691 PE=1 SV=2	Putative uncharacterized protein GN=KGM_15427 OS=Danaus plexippus (Monarch butterfly) PE=4 SV=1	--	hypothetical protein TcasGA2_TC011830 [Tribolium castaneum]	TSA: Striacosta albicosta stalb_01_00012157 mRNA sequence
Bollworm_Unigene_BMK.16225	543	10	0	0	5.76288	up	--	--	--	--	--	Whole genome shotgun assembly, reference scaffold set, scaffold scaffold_242 GN=GSOID_T00007125001 OS=Oikopleura dioica (Tunicate) PE=4 SV=1	--	unnamed protein product [Oikopleura dioica]	TSA: Patiria miniata isotig08589.Pminagast mRNA sequence
Bollworm_Unigene_BMK.37937	9	28	9.3e-05	0.00114258	-1.63743	down	--	--	1; Cellular Component: integral to membrane (GO:0016021);	--	Transmembrane protein 19 OS=Xenopus laevis GN=tmem19 PE=2 SV=1	Putative uncharacterized protein GN=KGM_12223 OS=Danaus plexippus (Monarch butterfly) PE=4 SV=1	1; IPR002794: Protein of unknown function DUF92, TMEM19	Transmembrane protein 19 [Camponotus floridanus]	TSA: Striacosta albicosta stalb_01_00004534 mRNA sequence
Bollworm_Unigene_BMK.39624	5	22	7.9e-05	0.00098535	-2.1375	down	--	--	--	--	--	Putative uncharacterized protein GN=KGM_20819 OS=Danaus plexippus (Monarch butterfly) PE=4 SV=1	--	--	Bombyx mori mRNA for seven-up alpha, partial cds
Bollworm_Unigene_BMK.40497	1	14	0.00011	0.00133416	-3.80735	down	--	--	--	--	--	Putative uncharacterized protein GN=TcasGA2_TC002642 OS=Tribolium castaneum (Red flour beetle) PE=4 SV=1	1; IPR022048: Protein of unknown function DUF3609	hypothetical protein 3 - cabbage looper transposon TED (fragment)	--
Bollworm_Unigene_BMK.33086	1392	8	0	0	7.44294	up	--	--	2; Process: carbohydrate metabolic process (GO:0005975);; Molecular Function: hydrolase activity, hydrolyzing O-glycosyl compounds (GO:0004553);	--	Beta-1,3-glucan-binding protein OS=Penaeus monodon PE=2 SV=1	Putative gram negative bacteria-binding protein OS=Helicoverpa armigera (Cotton bollworm) PE=2 SV=1	3; IPR000757: Glycoside hydrolase, family 16; IPR008985: Concanavalin A-like lectin/glucanase; IPR013320: Concanavalin A-like lectin/glucanase, subgroup	putative gram negative bacteria-binding protein precursor [Helicoverpa armigera]	Helicoverpa armigera clone HaC5S00755 putative gram negative bacteria-binding protein precursor, mRNA, complete cds
Bollworm_Unigene_BMK.37905	79	6	0	0	3.71882	up	--	--	--	--	--	Ecdysteroid 22-kinase GN=KGM_06127 OS=Danaus plexippus (Monarch butterfly) PE=4 SV=1	2; IPR004119: Protein of unknown function DUF227; IPR015897: CHK kinase-like	ecdysteroid 22-kinase [Bombyx mori] >gi|111924417|dbj|BAF02792.1| ecdysteroid 22-phosphate [Bombyx mori]	TSA: Striacosta albicosta stalb_01_00001250 mRNA sequence
Bollworm_Unigene_BMK.32147	16	49	0	0	-1.61471	down	--	--	--	--	Periodic tryptophan protein 1 homolog OS=Homo sapiens GN=PWP1 PE=1 SV=1	Wd-repeat protein GN=KGM_10828 OS=Danaus plexippus (Monarch butterfly) PE=4 SV=1	--	AGAP004768-PB [Anopheles gambiae str. PEST] >gi|158297897|ref|XP_001689087.1| AGAP004768-PA [Anopheles gambiae str. PEST] >gi|157014547|gb|EAA13134.5| AGAP004768-PB [Anopheles gambiae str. PEST] >gi|157014548|gb|EDO63504.1| AGAP004768-PA [Anopheles gambiae str. PEST]	TSA: Spodoptera littoralis CL573Contig1.Spli mRNA sequence
Bollworm_Unigene_BMK.28913	2	14	0.000427	0.00445038	-2.80735	down	--	--	--	--	--	Putative uncharacterized protein GN=KGM_15432 OS=Danaus plexippus (Monarch butterfly) PE=4 SV=1	--	--	--
Bollworm_Unigene_BMK.19796	41	87	0	0	-1.08539	down	--	--	10; Component: microtubule (GO:0005874);; Component: protein complex (GO:0043234);; Function: GTP binding (GO:0005525);; Process: GTP catabolic process (GO:0006184);; Process: microtubule-based movement (GO:0007018);; Process: microtubule-based process (GO:0007017);; Process: protein polymerization (GO:0051258);; Molecular Function: GTP binding (GO:0005525);; Molecular Function: GTPase activity (…	--	Tubulin alpha chain (Fragment) OS=Lytechinus pictus PE=3 SV=1	Alpha tubulin (Fragment) OS=Pinctada fucata (Pearl oyster) PE=2 SV=1	5; IPR000217: Tubulin; IPR002452: Alpha tubulin; IPR008280: Tubulin/FtsZ, C-terminal; IPR018316: Tubulin/FtsZ, 2-layer sandwich domain; IPR023123: Tubulin, C-terminal	alpha tubulin [Pinctada fucata]	Acyrthosiphon pisum mRNA, clone: ACI0AAF29YN23, full-insert cDNA sequence based on ESTs (5'-EST:ACI0AAF29YN23AAM1, 3'-EST ACI2AAF5YI15BBM1)
Bollworm_Unigene_BMK.7484	128	6	0	0	4.41504	up	--	--	4; Function: oxidoreductase activity, acting on single donors with incorporation of molecular oxygen (GO:0016701);; Process: aromatic amino acid family metabolic process (GO:0009072);; Process: oxidation-reduction process (GO:0055114);; Molecular Function: 4-hydroxyphenylpyruvate dioxygenase activity (GO:0003868);	K00457|7e-98|tca:662658|4-hydroxyphenylpyruvate dioxygenase [EC:1.13.11.27]	4-hydroxyphenylpyruvate dioxygenase OS=Sus scrofa GN=HPD PE=1 SV=4	4-hydroxyphenylpyruvate dioxygenase GN=TcasGA2_TC012702 OS=Tribolium castaneum (Red flour beetle) PE=3 SV=1	2; IPR004360: Glyoxalase/fosfomycin resistance/dioxygenase; IPR005956: 4-hydroxyphenylpyruvate dioxygenase	PREDICTED: similar to 4-hydroxyphenylpyruvate dioxygenase [Tribolium castaneum] >gi|270014008|gb|EFA10456.1| hypothetical protein TcasGA2_TC012702 [Tribolium castaneum]	TSA: Striacosta albicosta stalb_01_00005237 mRNA sequence
Bollworm_Unigene_BMK.39486	13	53	0	0	-2.02748	down	--	--	1; Cellular Component: integral to membrane (GO:0016021);	--	Elongation of very long chain fatty acids protein 4 OS=Macaca mulatta GN=ELOVL4 PE=3 SV=1	Putative uncharacterized protein GN=KGM_10498 OS=Danaus plexippus (Monarch butterfly) PE=4 SV=1	1; IPR002076: GNS1/SUR4 membrane protein	hypothetical protein TcasGA2_TC010988 [Tribolium castaneum]	TSA: Spodoptera littoralis CL699Contig1.Spli mRNA sequence
Bollworm_Unigene_BMK.6243	340	1	0	0	8.40939	up	--	--	3; Function: cation binding (GO:0043169);; Process: carbohydrate metabolic process (GO:0005975);; Molecular Function: catalytic activity (GO:0003824);	K01187|1e-102|dgr:Dgri_GH20813|alpha-glucosidase [EC:3.2.1.20]	Probable maltase H OS=Drosophila melanogaster GN=LvpH PE=2 SV=2	Alpha amylase GN=KGM_03181 OS=Danaus plexippus (Monarch butterfly) PE=4 SV=1	5; IPR006047: Glycosyl hydrolase, family 13, catalytic domain; IPR006589: Glycosyl hydrolase, family 13, subfamily, catalytic domain; IPR013781: Glycoside hydrolase, subgroup, catalytic domain; IPR015902: Alpha amylase; IPR017853: Glycoside hydrolase, superfamily	alpha amylase [Bombyx mori] >gi|213495553|gb|ACJ49024.1| alpha amylase [Bombyx mori]	Bombyx mori alpha amylase (LOC100500759), mRNA >gi|213495552|gb|EU856718.1| Bombyx mori alpha amylase mRNA, complete cds
Bollworm_Unigene_BMK.4677	35	5	6.6e-05	0.000830869	2.80735	up	--	--	--	--	--	--	--	--	--
Bollworm_Unigene_BMK.38881	538	4	0	0	7.07146	up	--	--	3; Function: chitin binding (GO:0008061);; Process: chitin metabolic process (GO:0006030);; Cellular Component: extracellular region (GO:0005576);	--	Integumentary mucin C.1 (Fragment) OS=Xenopus laevis PE=2 SV=1	Insect intestinal mucin 4 OS=Helicoverpa armigera (Cotton bollworm) PE=2 SV=1	1; IPR002557: Chitin binding domain	insect intestinal mucin 4 [Helicoverpa armigera]	Helicoverpa armigera clone IIM4 insect intestinal mucin 4 mRNA, complete cds
Bollworm_Unigene_BMK.4757	862	1935	0	0	-1.16657	down	--	--	6; Function: ATP binding (GO:0005524);; Process: CTP biosynthetic process (GO:0006241);; Process: GTP biosynthetic process (GO:0006183);; Process: UTP biosynthetic process (GO:0006228);; Process: nucleoside diphosphate phosphorylation (GO:0006165);; Molecular Function: nucleoside diphosphate kinase activity (GO:0004550);	K00940|9e-95|aga:AgaP_AGAP007120|nucleoside-diphosphate kinase [EC:2.7.4.6]	Nucleoside diphosphate kinase OS=Drosophila melanogaster GN=awd PE=1 SV=3	Nucleoside diphosphate kinase OS=Antheraea pernyi (Chinese oak silk moth) PE=2 SV=1	2; IPR001564: Nucleoside diphosphate kinase; IPR023005: Nucleoside diphosphate kinase, active site	abnormal wing disc protein [Antheraea pernyi]	TSA: Striacosta albicosta stalb_01_00002989 mRNA sequence
Bollworm_Unigene_BMK.41348	6	21	0.000373	0.00397176	-1.80735	down	--	--	--	K11373|3e-29|dre:561039|elongator complex protein 1	Elongator complex protein 1 OS=Oryctolagus cuniculus GN=IKBKAP PE=2 SV=1	Elongator complex protein 1 GN=Elp1 OS=Bombyx mori (Silk moth) PE=2 SV=1	1; IPR006849: IKI3	elongator complex protein 1 [Bombyx mori] >gi|302190084|dbj|BAJ14102.1| elongator complex protein 1 [Bombyx mori]	Bombyx mori elongator complex protein 1 (Elp1), mRNA >gi|302190083|dbj|AB573815.1| Bombyx mori Elp1 mRNA for elongator complex protein 1, complete cds
Bollworm_Unigene_BMK.2063	3894	1587	0	0	1.29495	up	--	--	--	--	Actin, cytoplasmic A3a OS=Helicoverpa armigera GN=actA3a PE=2 SV=1	Actin (Fragment) OS=Chrysomela populi (Poplar leaf beetle) PE=2 SV=1	1; IPR004000: Actin-like	actin [Chrysomela populi]	H.armigera actA3a gene
Bollworm_Unigene_BMK.39323	26	4	0.000769	0.00755341	2.70044	up	--	--	--	--	Ecdysteroid-regulated 16 kDa protein OS=Manduca sexta GN=ESR16 PE=2 SV=1	Putative uncharacterized protein (Fragment) GN=SINV_01668 OS=Solenopsis invicta (Red imported fire ant) PE=4 SV=1	2; IPR003172: MD-2-related lipid-recognition; IPR014756: Immunoglobulin E-set	hypothetical protein SINV_01668 [Solenopsis invicta]	--
Bollworm_Unigene_BMK.38306	102	31	2e-06	3.20771e-05	1.71823	up	--	--	--	--	--	Uncharacterized polypeptide OS=Aedes aegypti (Yellowfever mosquito) PE=4 SV=1	--	hypothetical protein AaeL_AAEL002081 [Aedes aegypti] >gi|157126285|ref|XP_001654575.1| hypothetical protein AaeL_AAEL002081 [Aedes aegypti] >gi|94468814|gb|ABF18256.1| uncharacterized polypeptide [Aedes aegypti] >gi|108882546|gb|EAT46771.1| conserved hypothetical protein [Aedes aegypti] >gi|108882547|gb|EAT46772.1| conserved hypothetical protein [Aedes aegypti]	TSA: Striacosta albicosta stalb_01_00001039 mRNA sequence
Bollworm_Unigene_BMK.9851	8	28	4e-05	0.000527501	-1.80735	down	--	--	3; Process: oxidation-reduction process (GO:0055114);; Molecular Function: nucleotide binding (GO:0000166);; Molecular Function: oxidoreductase activity, acting on the aldehyde or oxo group of donors, NAD or NADP as acceptor (GO:0016620);	K00134|1e-158|sce:YGR192C|glyceraldehyde 3-phosphate dehydrogenase [EC:1.2.1.12]	Glyceraldehyde-3-phosphate dehydrogenase OS=Pichia ciferrii GN=GPD PE=3 SV=1	Glyceraldehyde-3-phosphate dehydrogenase GN=GAPDH OS=Brachionus plicatilis (Marine rotifer) PE=2 SV=1	5; IPR016040: NAD(P)-binding domain; IPR020828: Glyceraldehyde 3-phosphate dehydrogenase, NAD(P) binding domain; IPR020829: Glyceraldehyde 3-phosphate dehydrogenase, catalytic domain; IPR020830: Glyceraldehyde 3-phosphate dehydrogenase, active site; IPR020831: Glyceraldehyde/Erythrose phosphate dehydrogenase family	glyceraldehyde-3-phosphate dehydrogenase [Brachionus plicatilis]	Naegleria gruberi glyceraldehyde-3-phosphate dehydrogenase, mRNA
Bollworm_Unigene_BMK.39050	348	23	0	0	3.91938	up	--	--	--	--	Four and a half LIM domains protein 2 OS=Bos taurus GN=FHL2 PE=2 SV=1	AGAP005400-PA OS=Anopheles gambiae (African malaria mosquito) PE=4 SV=2	--	AGAP005400-PA [Anopheles gambiae str. PEST] >gi|157015419|gb|EAA10887.3| AGAP005400-PA [Anopheles gambiae str. PEST]	TSA: Spodoptera littoralis CL1Contig633.Spli mRNA sequence
Bollworm_Unigene_BMK.17705	67	11	0	0	2.60666	up	--	--	4; Function: oxidoreductase activity (GO:0016491);; Function: oxidoreductase activity, acting on the aldehyde or oxo group of donors, NAD or NADP as acceptor (GO:0016620);; Process: oxidation-reduction process (GO:0055114);; Biological Process: metabolic process (GO:0008152);	K07249|1e-19|mdo:100020879|retinal dehydrogenase [EC:1.2.1.36]	Aldehyde dehydrogenase, cytosolic 1 OS=Mus musculus GN=Aldh1a7 PE=2 SV=1	Aldehyde dehydrogenase GN=KGM_22094 OS=Danaus plexippus (Monarch butterfly) PE=3 SV=1	4; IPR015590: Aldehyde dehydrogenase domain; IPR016160: Aldehyde dehydrogenase, conserved site; IPR016161: Aldehyde/histidinol dehydrogenase; IPR016163: Aldehyde dehydrogenase, C-terminal	PREDICTED: similar to AGAP003652-PA [Tribolium castaneum] >gi|270002022|gb|EEZ98469.1| hypothetical protein TcasGA2_TC000960 [Tribolium castaneum]	TSA: Striacosta albicosta stalb_01_00004208 mRNA sequence
Bollworm_Unigene_BMK.26624	2487	13	0	0	7.57975	up	--	--	3; Process: proteolysis (GO:0006508);; Molecular Function: catalytic activity (GO:0003824);; Molecular Function: serine-type endopeptidase activity (GO:0004252);	--	Collagenase OS=Hypoderma lineatum PE=1 SV=3	Protease GN=SerProx-4 OS=Helicoverpa armigera (Cotton bollworm) PE=2 SV=1	3; IPR001254: Peptidase S1/S6, chymotrypsin/Hap; IPR009003: Peptidase cysteine/serine, trypsin-like; IPR018114: Peptidase S1/S6, chymotrypsin/Hap, active site	protease [Helicoverpa armigera]	Helicoverpa armigera protease (SerProx-4) mRNA, complete cds
Bollworm_Unigene_BMK.846	4	19	0.000176	0.00203908	-2.24793	down	--	--	1; Biological Process: phosphatidylserine biosynthetic process (GO:0006659);	K08729|0.0|phu:Phum_PHUM148790|phosphatidylserine synthase 1 [EC:2.7.8.-]	Phosphatidylserine synthase 1 OS=Cricetulus griseus GN=PTDSS1 PE=2 SV=1	Putative uncharacterized protein GN=KGM_08463 OS=Danaus plexippus (Monarch butterfly) PE=4 SV=1	1; IPR004277: Phosphatidyl serine synthase	Phosphatidylserine synthase, putative [Pediculus humanus corporis] >gi|212508225|gb|EEB11994.1| Phosphatidylserine synthase, putative [Pediculus humanus corporis]	TSA: Striacosta albicosta stalb_01_00011685 mRNA sequence
Bollworm_Unigene_BMK.41395	942	3	0	0	8.29462	up	--	--	--	--	--	HMG176 isoform D (Fragment) OS=Mamestra configurata (bertha armyworm) PE=2 SV=1	--	HMG176 [Helicoverpa armigera] >gi|116833119|gb|ABK29472.1| HMG176 [Helicoverpa armigera]	--
Bollworm_Unigene_BMK.17854	0	13	4.4e-05	0.000574646	-13.6662	down	--	--	--	--	--	Putative uncharacterized protein GN=KGM_06314 OS=Danaus plexippus (Monarch butterfly) PE=4 SV=1	--	PREDICTED: similar to orf [Tribolium castaneum]	--
Bollworm_Unigene_BMK.6266	4	21	5.1e-05	0.000659379	-2.39232	down	--	--	--	--	--	Putative uncharacterized protein GN=KGM_04596 OS=Danaus plexippus (Monarch butterfly) PE=4 SV=1	--	--	TSA: Striacosta albicosta stalb_01_00008583 mRNA sequence
Bollworm_Unigene_BMK.41557	6	21	0.000373	0.00397176	-1.80735	down	--	--	1; Molecular Function: protein binding (GO:0005515);	--	Kelch domain-containing protein 4 OS=Mus musculus GN=Klhdc4 PE=1 SV=2	Putative kelch repeat protein GN=KGM_14513 OS=Danaus plexippus (Monarch butterfly) PE=4 SV=1	1; IPR015915: Kelch-type beta propeller	kelch domain-containing protein, putative [Ixodes scapularis] >gi|215496200|gb|EEC05841.1| kelch domain-containing protein, putative [Ixodes scapularis]	TSA: Spodoptera littoralis CL1877Contig1.Spli mRNA sequence
Bollworm_Unigene_BMK.32357	10	31	4e-05	0.000527501	-1.63227	down	--	--	1; Molecular Function: protein binding (GO:0005515);	K05636|0.0|ame:726736|laminin, beta 1	Laminin subunit beta-1 OS=Drosophila melanogaster GN=LanB1 PE=1 SV=4	Putative uncharacterized protein GN=KGM_05418 OS=Danaus plexippus (Monarch butterfly) PE=4 SV=1	5; IPR002049: EGF-like, laminin; IPR006210: Epidermal growth factor-like; IPR008211: Laminin, N-terminal; IPR013015: Laminin IV; IPR013032: EGF-like region, conserved site	hypothetical protein DAPPUDRAFT_300823 [Daphnia pulex]	Heliconius melpomene melpomene M8 copy 2 laminin (LM) gene, partial cds
Bollworm_Unigene_BMK.39114	1267	5	0	0	7.98527	up	--	--	2; Process: carbohydrate metabolic process (GO:0005975);; Molecular Function: hydrolase activity, hydrolyzing O-glycosyl compounds (GO:0004553);	--	Uncharacterized family 31 glucosidase KIAA1161 OS=Mus musculus GN=Kiaa1161 PE=1 SV=2	Glycosyl hydrolase family 31 protein GN=KGM_17676 OS=Danaus plexippus (Monarch butterfly) PE=4 SV=1	2; IPR000322: Glycoside hydrolase, family 31; IPR017853: Glycoside hydrolase, superfamily	glycosyl hydrolase family 31 protein [Bombyx mori]	Bombyx mori strain 306 glycosyl hydrolase family 31 protein mRNA, partial cds
Bollworm_Unigene_BMK.3818	1657	70	0	0	4.56507	up	--	--	1; Molecular Function: protein binding (GO:0005515);	--	Muscle-specific protein 20 OS=Drosophila melanogaster GN=Mp20 PE=1 SV=2	Muscle protein 20-like protein OS=Papilio xuthus PE=2 SV=1	3; IPR000557: Calponin repeat; IPR001715: Calponin homology domain; IPR003096: Smooth muscle protein/calponin	muscle protein 20-like protein [Papilio xuthus]	TSA: Striacosta albicosta stalb_01_00003054 mRNA sequence
Bollworm_Unigene_BMK.12344	88	186	0	0	-1.07973	down	--	--	5; Function: cofactor binding (GO:0048037);; Function: transferase activity, transferring acyl groups (GO:0016746);; Process: fatty-acyl-CoA biosynthetic process (GO:0046949);; Biological Process: metabolic process (GO:0008152);; Molecular Function: dihydrolipoyllysine-residue (2-methylpropanoyl)transferase activity (GO:0043754);	K09699|1e-125|cqu:CpipJ_CPIJ006326|2-oxoisovalerate dehydrogenase E2 component (dihydrolipoyl transacylase) [EC:2.3.1.168]	Lipoamide acyltransferase component of branched-chain alpha-keto acid dehydrogenase complex, mitochondrial OS=Bos taurus GN=DBT PE=1 SV=2	Dihydrolipoamide branched chain transacylase E2 GN=CpipJ_CPIJ006326 OS=Culex quinquefasciatus (Southern house mosquito) PE=3 SV=1	7; IPR000089: Biotin/lipoyl attachment; IPR001078: 2-oxoacid dehydrogenase acyltransferase, catalytic domain; IPR003016: 2-oxo acid dehydrogenase, lipoyl-binding site; IPR004167: E3 binding; IPR011053: Single hybrid motif; IPR015761: Lipoamide Acyltransferase; IPR023213: Chloramphenicol acetyltransferase-like domain	dihydrolipoamide branched chain transacylase E2 [Culex quinquefasciatus] >gi|167864116|gb|EDS27499.1| dihydrolipoamide branched chain transacylase E2 [Culex quinquefasciatus]	TSA: Striacosta albicosta stalb_01_00013546 mRNA sequence
Bollworm_Unigene_BMK.38461	4	25	4e-06	6.15442e-05	-2.64386	down	--	--	2; Process: metabolic process (GO:0008152);; Molecular Function: catalytic activity (GO:0003824);	--	Luciferin 4-monooxygenase OS=Luciola cruciata PE=1 SV=1	Luciferin 4-monooxygenase GN=KGM_07655 OS=Danaus plexippus (Monarch butterfly) PE=4 SV=1	2; IPR000873: AMP-dependent synthetase/ligase; IPR020845: AMP-binding, conserved site	luciferase-like protein [Pyrophorus angustus luscus]	--
Bollworm_Unigene_BMK.23496	20	48	9e-06	0.000131232	-1.26303	down	--	--	--	K14613|4e-69|aga:AgaP_AGAP004562|MFS transporter, PCFT/HCP family, solute carrier family 46 (folate transporter), member 1/3	--	Adenylate cyclase GN=KGM_05328 OS=Danaus plexippus (Monarch butterfly) PE=4 SV=1	--	hypothetical protein AND_02745 [Anopheles darlingi]	--
Bollworm_Unigene_BMK.31155	16	63	0	0	-1.97728	down	--	--	--	K03231|0.0|tca:658093|elongation factor EF-1 alpha subunit [EC:3.6.5.3]	Elongation factor 1-alpha 2 OS=Drosophila melanogaster GN=Ef1alpha100E PE=1 SV=2	Elongation factor 1-alpha GN=KGM_22294 OS=Danaus plexippus (Monarch butterfly) PE=3 SV=1	--	PREDICTED: similar to putative elongation factor 1-alpha isoform 1 [Tribolium castaneum] >gi|270006580|gb|EFA03028.1| hypothetical protein TcasGA2_TC010452 [Tribolium castaneum]	TSA: Spodoptera littoralis CL473Contig1.Spli mRNA sequence
Bollworm_Unigene_BMK.7543	668	11	0	0	5.92427	up	--	--	3; Function: chitin binding (GO:0008061);; Process: chitin metabolic process (GO:0006030);; Cellular Component: extracellular region (GO:0005576);	--	Peritrophin-1 OS=Anopheles gambiae GN=Aper1 PE=2 SV=2	Intestinal mucin IIM-15 (Fragment) OS=Helicoverpa armigera (Cotton bollworm) PE=2 SV=1	1; IPR002557: Chitin binding domain	intestinal mucin IIM-15 [Helicoverpa armigera]	Helicoverpa armigera intestinal mucin IIM-15 mRNA, partial cds
Bollworm_Unigene_BMK.26131	17	47	2e-06	3.20771e-05	-1.46713	down	--	--	2; Component: integral to membrane (GO:0016021);; Cellular Component: endoplasmic reticulum (GO:0005783);	K13250|1e-66|xtr:448030|translocon-associated protein subunit beta	Translocon-associated protein subunit beta OS=Canis familiaris GN=SSR2 PE=1 SV=1	Signal sequence receptor beta-like protein OS=Haliotis discus discus (disc abalone) PE=2 SV=1	1; IPR008856: Translocon-associated beta	signal sequence receptor beta-like protein [Haliotis discus discus]	Haliotis discus discus signal sequence receptor beta-like protein mRNA, complete cds
Bollworm_Unigene_BMK.35183	11	38	2e-06	3.20771e-05	-1.7885	down	--	--	--	--	Probable U3 small nucleolar RNA-associated protein 11 OS=Drosophila melanogaster GN=CG1789 PE=2 SV=1	UTP11-like U3 small nucleolar ribonucleoprotein OS=Bombyx mori (Silk moth) PE=2 SV=1	--	UTP11-like U3 small nucleolar ribonucleoprotein [Bombyx mori] >gi|95102926|gb|ABF51404.1| UTP11-like U3 small nucleolar ribonucleoprotein [Bombyx mori]	TSA: Striacosta albicosta stalb_01_00001797 mRNA sequence
Bollworm_Unigene_BMK.18950	11	31	8.9e-05	0.00110094	-1.49476	down	--	--	7; Component: integral to membrane (GO:0016021);; Function: ATP binding (GO:0005524);; Function: nucleoside-triphosphatase activity (GO:0017111);; Function: zinc ion binding (GO:0008270);; Molecular Function: ATP binding (GO:0005524);; Molecular Function: metalloendopeptidase activity (GO:0004222);; Molecular Function: nucleotide binding (GO:0000166);	K08956|0.0|dvi:Dvir_GJ12976|AFG3 family protein [EC:3.4.24.-]	AFG3-like protein 2 OS=Mus musculus GN=Afg3l2 PE=1 SV=1	Putative uncharacterized protein GN=TcasGA2_TC002463 OS=Tribolium castaneum (Red flour beetle) PE=3 SV=1	4; IPR003593: ATPase, AAA+ type, core; IPR003959: ATPase, AAA-type, core; IPR003960: ATPase, AAA-type, conserved site; IPR011546: Peptidase M41, FtsH extracellular	hypothetical protein TcasGA2_TC002463 [Tribolium castaneum]	TSA: Spodoptera littoralis CL1Contig253.Spli mRNA sequence
Bollworm_Unigene_BMK.10758	78	0	0	0	16.2512	up	--	--	3; Function: zinc ion binding (GO:0008270);; Process: proteolysis (GO:0006508);; Molecular Function: metallocarboxypeptidase activity (GO:0004181);	--	Carboxypeptidase B OS=Astacus fluviatilis PE=1 SV=1	Carboxypeptidase GN=Cpep-2 OS=Helicoverpa armigera (Cotton bollworm) PE=2 SV=1	1; IPR000834: Peptidase M14, carboxypeptidase A	carboxypeptidase [Helicoverpa armigera]	Helicoverpa armigera carboxypeptidase (Cpep-2) mRNA, complete cds
Bollworm_Unigene_BMK.21854	0	9	0.000679	0.006789	-13.1357	down	--	--	--	--	--	Putative uncharacterized protein GN=KGM_06762 OS=Danaus plexippus (Monarch butterfly) PE=4 SV=1	--	--	--
Bollworm_Unigene_BMK.38468	24	2	0.000206	0.00234545	3.58496	up	--	--	--	--	Anion exchange protein 2 OS=Equus caballus GN=SLC4A2 PE=2 SV=1	SLC4-like anion exchanger GN=KGM_17607 OS=Danaus plexippus (Monarch butterfly) PE=4 SV=1	--	hypothetical protein TcasGA2_TC003062 [Tribolium castaneum]	Culex quinquefasciatus anion exchange protein 2, slc4a2, mRNA
Bollworm_Unigene_BMK.30948	12	40	1e-06	1.67852e-05	-1.73697	down	--	--	4; Component: mitochondrion (GO:0005739);; Component: ribosome (GO:0005840);; Process: translation (GO:0006412);; Molecular Function: structural constituent of ribosome (GO:0003735);	--	28S ribosomal protein S30, mitochondrial OS=Homo sapiens GN=MRPS30 PE=1 SV=2	Putative uncharacterized protein GN=KGM_11118 OS=Danaus plexippus (Monarch butterfly) PE=4 SV=1	1; IPR010793: Ribosomal protein L37/S30	PREDICTED: similar to AGAP001134-PA [Tribolium castaneum] >gi|270002353|gb|EEZ98800.1| hypothetical protein TcasGA2_TC001366 [Tribolium castaneum]	--
Bollworm_Unigene_BMK.21320	39	1	0	0	5.2854	up	--	--	--	--	--	GE20611 GN=GE20611 OS=Drosophila yakuba (Fruit fly) PE=4 SV=1	--	GE20611 [Drosophila yakuba] >gi|194179811|gb|EDW93422.1| GE20611 [Drosophila yakuba]	--
Bollworm_Unigene_BMK.9691	12677	63	0	0	7.65265	up	--	--	--	--	Vegetative cell wall protein gp1 OS=Chlamydomonas reinhardtii GN=GP1 PE=2 SV=1	Putative cuticle protein CPH37 GN=CPH37 OS=Bombyx mori (Silk moth) PE=4 SV=1	--	putative cuticle protein CPH37 [Bombyx mori]	--
Bollworm_Unigene_BMK.24852	21	74	0	0	-1.81714	down	--	--	1; Molecular Function: aminoacyl-tRNA hydrolase activity (GO:0004045);	--	Peptidyl-tRNA hydrolase 2, mitochondrial OS=Mus musculus GN=Ptrh2 PE=2 SV=1	Peptidyl-tRNA hydrolase 2 GN=KGM_14438 OS=Danaus plexippus (Monarch butterfly) PE=4 SV=1	2; IPR002833: Peptidyl-tRNA hydrolase, PTH2; IPR023476: Peptidyl-tRNA hydrolase II domain	secreted protein, putative [Ixodes scapularis] >gi|215505927|gb|EEC15421.1| secreted protein, putative [Ixodes scapularis]	TSA: Striacosta albicosta stalb_01_00000223 mRNA sequence
Bollworm_Unigene_BMK.2598	19	42	8e-05	0.000995756	-1.14439	down	--	--	--	--	--	--	--	--	TSA: Spodoptera littoralis CL1049Contig1.Spli mRNA sequence
Bollworm_Unigene_BMK.9548	51	199	0	0	-1.9642	down	--	--	1; Molecular Function: binding (GO:0005488);	--	Hemolymph lipopolysaccharide-binding protein OS=Periplaneta americana PE=1 SV=1	C-type lectin 21 GN=KGM_12775 OS=Danaus plexippus (Monarch butterfly) PE=4 SV=1	3; IPR001304: C-type lectin; IPR016186: C-type lectin-like; IPR016187: C-type lectin fold	immulectin-2 [Manduca sexta]	--
Bollworm_Unigene_BMK.3594	209	1	0	0	7.70736	up	--	--	--	--	--	Putative uncharacterized protein GN=KGM_17460 OS=Danaus plexippus (Monarch butterfly) PE=4 SV=1	2; IPR006616: DM9 repeat; IPR024518: Domain of unknown function DUF3421	PREDICTED: similar to AGAP009604-PA [Tribolium castaneum] >gi|270004162|gb|EFA00610.1| hypothetical protein TcasGA2_TC003485 [Tribolium castaneum]	TSA: Striacosta albicosta stalb_01_00004330 mRNA sequence
Bollworm_Unigene_BMK.1416	710	1	0	0	9.47168	up	--	--	3; Process: proteolysis (GO:0006508);; Molecular Function: catalytic activity (GO:0003824);; Molecular Function: serine-type endopeptidase activity (GO:0004252);	--	Trypsin, alkaline C OS=Manduca sexta PE=2 SV=1	Protease GN=SerProx-1 OS=Helicoverpa armigera (Cotton bollworm) PE=2 SV=1	2; IPR001254: Peptidase S1/S6, chymotrypsin/Hap; IPR009003: Peptidase cysteine/serine, trypsin-like	protease [Helicoverpa armigera]	Helicoverpa armigera protease (SerProx-1) mRNA, complete cds
Bollworm_Unigene_BMK.15831	265	124	2e-06	3.20771e-05	1.09565	up	--	--	--	--	--	--	--	--	H.armigera actA3a gene
Bollworm_Unigene_BMK.6197	124	14	0	0	3.14684	up	--	--	--	--	Larval cuticle protein 1 OS=Helicoverpa armigera GN=LCP1 PE=4 SV=1	Cuticle protein 4 OS=Helicoverpa armigera (Cotton bollworm) PE=4 SV=1	--	cuticle protein 4 [Helicoverpa armigera]	Manduca sexta (clone pE3A23) larval cuticular protein (LCP16/17 gene family) gene, complete cds
Bollworm_Unigene_BMK.25778	28	79	0	0	-1.49643	down	--	--	2; Function: pyrophosphatase activity (GO:0016462);; Molecular Function: calcium ion binding (GO:0005509);	K12304|1e-87|tca:662718|soluble calcium-activated nucleotidase 1 [EC:3.6.1.6]	Apyrase OS=Cimex lectularius GN=APY PE=1 SV=1	Putative uncharacterized protein GN=TcasGA2_TC005356 OS=Tribolium castaneum (Red flour beetle) PE=4 SV=1	1; IPR009283: Apyrase	PREDICTED: similar to AGAP001217-PA [Tribolium castaneum] >gi|270011347|gb|EFA07795.1| hypothetical protein TcasGA2_TC005356 [Tribolium castaneum]	TSA: Striacosta albicosta stalb_01_00000431 mRNA sequence
Bollworm_Unigene_BMK.21383	283	567	0	0	-1.00255	down	--	--	--	--	--	Putative cuticle protein GN=BmorCPT4 OS=Bombyx mori (Silk moth) PE=2 SV=1	--	cuticular protein tweedle motif 4 [Bombyx mori] >gi|223671406|tpd|FAA00655.1| TPA: putative cuticle protein [Bombyx mori]	Drosophila erecta GG11520 (Dere\GG11520), mRNA
Bollworm_Unigene_BMK.9	214	34	0	0	2.654	up	--	--	--	--	--	Lipid storage droplet protein 2 OS=Manduca sexta (Tobacco hawkmoth) PE=2 SV=1	--	--	TSA: Exoneura robusta Contig35972.Exro mRNA sequence
Bollworm_Unigene_BMK.36169	11	37	3e-06	4.6987e-05	-1.75002	down	--	--	2; Process: activation of protein kinase C activity by G-protein coupled receptor protein signaling pathway (GO:0007205);; Molecular Function: diacylglycerol kinase activity (GO:0004143);	K09881|2e-97|nvi:100118806|acylglycerol kinase [EC:2.7.1.94]	Acylglycerol kinase, mitochondrial OS=Homo sapiens GN=AGK PE=1 SV=2	Putative uncharacterized protein GN=KGM_16891 OS=Danaus plexippus (Monarch butterfly) PE=4 SV=1	1; IPR001206: Diacylglycerol kinase, catalytic domain	PREDICTED: similar to conserved hypothetical protein [Nasonia vitripennis]	TSA: Striacosta albicosta stalb_01_00004111 mRNA sequence
Bollworm_Unigene_BMK.37960	38	2	1e-06	1.67852e-05	4.24793	up	--	--	2; Function: transferase activity, transferring hexosyl groups (GO:0016758);; Biological Process: metabolic process (GO:0008152);	--	UDP-glucuronosyltransferase 2C1 (Fragment) OS=Oryctolagus cuniculus GN=UGT2C1 PE=2 SV=1	UDP-glycosyltransferase UGT40D2 GN=UGT40D2 OS=Helicoverpa armigera (Cotton bollworm) PE=2 SV=1	1; IPR002213: UDP-glucuronosyl/UDP-glucosyltransferase	UDP-glucosyltransferase [Bombyx mori] >gi|296784913|dbj|BAJ08153.1| UDP-glucosyltransferase [Bombyx mori]	--
Bollworm_Unigene_BMK.19746	44	8	3.6e-05	0.000478014	2.45943	up	--	--	2; Process: proteolysis (GO:0006508);; Molecular Function: carboxypeptidase activity (GO:0004180);	--	Zinc carboxypeptidase A 1 OS=Drosophila melanogaster GN=CG17633 PE=2 SV=1	Putative carboxypeptidase A-like protein GN=KGM_02444 OS=Danaus plexippus (Monarch butterfly) PE=4 SV=1	2; IPR003146: Proteinase inhibitor, carboxypeptidase propeptide; IPR009020: Proteinase inhibitor, propeptide	zinc carboxypeptidase A 1 [Culex quinquefasciatus] >gi|167870246|gb|EDS33629.1| zinc carboxypeptidase A 1 [Culex quinquefasciatus]	--
Bollworm_Unigene_BMK.38448	178	27	0	0	2.72085	up	--	--	--	--	Lipopolysaccharide-induced tumor necrosis factor-alpha factor homolog OS=Rattus norvegicus GN=Litaf PE=2 SV=1	Putative uncharacterized protein GN=KGM_19115 OS=Danaus plexippus (Monarch butterfly) PE=4 SV=1	--	GH19762 [Drosophila grimshawi] >gi|193903783|gb|EDW02650.1| GH19762 [Drosophila grimshawi]	TSA: Striacosta albicosta stalb_01_00008625 mRNA sequence
Bollworm_Unigene_BMK.2718	1937	670	0	0	1.53159	up	--	--	--	--	ATP-dependent RNA helicase A OS=Mus musculus GN=Dhx9 PE=1 SV=2	Hypothetical secreted protein OS=Aedes triseriatus (Eastern treehole mosquito) PE=2 SV=1	--	PREDICTED: hypothetical protein isoform 1 [Nasonia vitripennis]	--
Bollworm_Unigene_BMK.12317	49	12	0.000146	0.00172063	2.02975	up	--	--	5; Function: electron carrier activity (GO:0009055);; Function: heme binding (GO:0020037);; Function: oxidoreductase activity, acting on paired donors, with incorporation or reduction of molecular oxygen (GO:0016705);; Process: oxidation-reduction process (GO:0055114);; Molecular Function: iron ion binding (GO:0005506);	--	Probable cytochrome P450 12b2, mitochondrial OS=Drosophila melanogaster GN=Cyp12b2 PE=2 SV=2	Cytochrome P450 333B10 GN=CYP333B10 OS=Manduca sexta (Tobacco hawkmoth) PE=2 SV=1	1; IPR001128: Cytochrome P450	cytochrome P450 333B10 [Manduca sexta]	TSA: Spodoptera littoralis CL145Contig1.Spli mRNA sequence
Bollworm_Unigene_BMK.20913	12	39	3e-06	4.6987e-05	-1.70044	down	--	--	--	K01953|3e-17|tca:100141713|asparagine synthase (glutamine-hydrolysing) [EC:6.3.5.4]	Asparagine synthetase [glutamine-hydrolyzing] OS=Gallus gallus GN=ASNS PE=2 SV=3	Asparagine synthetase OS=Bombyx mori (Silk moth) PE=2 SV=1	--	asparagine synthetase [Bombyx mori] >gi|85062656|gb|ABC69171.1| asparagine synthetase [Bombyx mori]	TSA: Striacosta albicosta stalb_01_00003034 mRNA sequence
Bollworm_Unigene_BMK.21956	20	42	0.000145	0.00171146	-1.07039	down	--	--	--	--	Protein FAM164B OS=Mus musculus GN=Fam164b PE=2 SV=1	Putative uncharacterized protein GN=KGM_16144 OS=Danaus plexippus (Monarch butterfly) PE=4 SV=1	--	hypothetical protein AaeL_AAEL002543 [Aedes aegypti] >gi|108882033|gb|EAT46258.1| conserved hypothetical protein [Aedes aegypti]	Drosophila yakuba GE10169 (Dyak\GE10169), mRNA
Bollworm_Unigene_BMK.40061	136	1	0	0	7.08746	up	--	--	3; Function: cation binding (GO:0043169);; Process: carbohydrate metabolic process (GO:0005975);; Molecular Function: catalytic activity (GO:0003824);	K01187|1e-58|dsi:Dsim_GD10570|alpha-glucosidase [EC:3.2.1.20]	Probable maltase H OS=Drosophila melanogaster GN=LvpH PE=2 SV=2	Maltase 1 GN=KGM_15939 OS=Danaus plexippus (Monarch butterfly) PE=4 SV=1	4; IPR006047: Glycosyl hydrolase, family 13, catalytic domain; IPR013781: Glycoside hydrolase, subgroup, catalytic domain; IPR015902: Alpha amylase; IPR017853: Glycoside hydrolase, superfamily	GD10570 [Drosophila simulans] >gi|194192610|gb|EDX06186.1| GD10570 [Drosophila simulans]	Drosophila yakuba GE19202 (Dyak\GE19202), mRNA
Bollworm_Unigene_BMK.14057	33	3	1.8e-05	0.00025272	3.45943	up	--	--	--	--	--	Orcokinin GN=KGM_18356 OS=Danaus plexippus (Monarch butterfly) PE=4 SV=1	--	orcokinin [Bombyx mori] >gi|193248570|dbj|BAG50371.1| orcokinin [Bombyx mori]	TSA: Striacosta albicosta stalb_01_00009526 mRNA sequence
Bollworm_Unigene_BMK.7898	46	3	0	0	3.9386	up	--	--	--	--	--	DUF233 protein GN=hvpg0108 OS=Heliothis virescens (Tobacco budworm moth) PE=2 SV=1	1; IPR010562: Haemolymph juvenile hormone binding	DUF233 protein [Heliothis virescens]	--
Bollworm_Unigene_BMK.15885	20	79	0	0	-1.98185	down	--	--	4; Component: intracellular (GO:0005622);; Component: ribosome (GO:0005840);; Process: translation (GO:0006412);; Molecular Function: structural constituent of ribosome (GO:0003735);	--	28S ribosomal protein S9, mitochondrial OS=Bos taurus GN=MRPS9 PE=1 SV=3	Mitochondrial ribosomal protein S9 GN=KGM_05596 OS=Danaus plexippus (Monarch butterfly) PE=4 SV=1	3; IPR000754: Ribosomal protein S9; IPR014721: Ribosomal protein S5 domain 2-type fold, subgroup; IPR020568: Ribosomal protein S5 domain 2-type fold	mitochondrial ribosomal protein S9 [Glossina morsitans morsitans]	TSA: Striacosta albicosta stalb_01_00001712 mRNA sequence
Bollworm_Unigene_BMK.38156	239	95	0	0	1.33101	up	--	--	--	K13443|7e-39|phu:Phum_PHUM074050|Niemann-Pick C2 protein	Epididymal secretory protein E1 OS=Bos taurus GN=NPC2 PE=1 SV=1	ML-domain containing secreted protein OS=Bombyx mori (Silk moth) PE=2 SV=1	2; IPR003172: MD-2-related lipid-recognition; IPR014756: Immunoglobulin E-set	ML-domain containing secreted protein [Bombyx mori] >gi|95102958|gb|ABF51420.1| ML-domain containing secreted protein [Bombyx mori]	--
Bollworm_Unigene_BMK.22089	35	79	0	0	-1.1745	down	--	--	4; Function: ion binding (GO:0043167);; Process: L-methionine salvage (GO:0071267);; Cellular Component: cytoplasm (GO:0005737);; Molecular Function: metal ion binding (GO:0046872);	K08964|4e-56|tca:657217|methylthioribulose-1-phosphate dehydratase [EC:4.2.1.109]	Probable methylthioribulose-1-phosphate dehydratase OS=Drosophila ananassae GN=GF22600 PE=3 SV=1	Putative uncharacterized protein GN=KGM_02407 OS=Danaus plexippus (Monarch butterfly) PE=4 SV=1	2; IPR001303: Class II aldolase/adducin, N-terminal; IPR017714: Methylthioribulose-1-phosphate dehydratase	PREDICTED: similar to MGC107831 protein [Tribolium castaneum] >gi|270011250|gb|EFA07698.1| hypothetical protein TcasGA2_TC002174 [Tribolium castaneum]	TSA: Striacosta albicosta stalb_01_00003903 mRNA sequence
Bollworm_Unigene_BMK.42338	29	2	2.8e-05	0.000381531	3.85798	up	--	--	--	--	Larval cuticle protein LCP-30 OS=Bombyx mori GN=LCP30 PE=1 SV=2	Putative cuticle protein GN=BmorCPR1 OS=Bombyx mori (Silk moth) PE=2 SV=1	--	TPA: putative cuticle protein [Bombyx mori]	TSA: Striacosta albicosta stalb_01_00005029 mRNA sequence
Bollworm_Unigene_BMK.8783	1686	4108	0	0	-1.28483	down	--	--	5; Component: intracellular (GO:0005622);; Component: ribosome (GO:0005840);; Component: small ribosomal subunit (GO:0015935);; Process: translation (GO:0006412);; Molecular Function: structural constituent of ribosome (GO:0003735);	K02998|1e-151|tca:658600|small subunit ribosomal protein SAe	40S ribosomal protein SA OS=Bombyx mori PE=2 SV=1	Ribosomal protein SA GN=RpSA OS=Euphydryas aurinia PE=2 SV=1	4; IPR001865: Ribosomal protein S2; IPR005707: Ribosomal protein S2, eukaryotic/archaeal; IPR018130: Ribosomal protein S2, conserved site; IPR023591: Ribosomal protein S2, flavodoxin-like domain	40S ribosomal protein SA [Bombyx mori] >gi|74904851|sp|Q5UAP4.1|RSSA_BOMMO RecName: Full=40S ribosomal protein SA >gi|54609281|gb|AAV34856.1| ribosomal protein SA [Bombyx mori]	Bombyx mori ribosomal protein SA (RpSA), mRNA >gi|54609280|gb|AY769314.1| Bombyx mori ribosomal protein SA (RpSA) mRNA, complete cds
Bollworm_Unigene_BMK.4325	50	3	0	0	4.05889	up	--	--	3; Function: transmembrane transporter activity (GO:0022857);; Process: transmembrane transport (GO:0055085);; Cellular Component: integral to membrane (GO:0016021);	--	Solute carrier family 22 member 21 OS=Mus musculus GN=Slc22a21 PE=2 SV=1	Organic cation transporter GN=KGM_04004 OS=Danaus plexippus (Monarch butterfly) PE=4 SV=1	2; IPR005828: General substrate transporter; IPR016196: Major facilitator superfamily domain, general substrate transporter	Solute carrier family 22 member 21 [Camponotus floridanus]	--
Bollworm_Unigene_BMK.37505	48	172	0	0	-1.8413	down	--	--	1; Cellular Component: extracellular region (GO:0005576);	--	Fibroin light chain OS=Galleria mellonella GN=FIBL PE=1 SV=1	Fibroin L-chain GN=Fib-L OS=Papilio xuthus PE=2 SV=1	1; IPR008660: Fibroin light chain	fibroin L-chain [Papilio xuthus]	--
Bollworm_Unigene_BMK.1126	31	0	1e-06	1.67852e-05	14.92	up	--	--	--	--	Glutathione S-transferase 1 OS=Manduca sexta GN=GST1 PE=2 SV=1	Glutathione S-transferase 16 GN=GST16 OS=Helicoverpa armigera (Cotton bollworm) PE=2 SV=1	3; IPR004046: Glutathione S-transferase, C-terminal; IPR010987: Glutathione S-transferase, C-terminal-like; IPR017933: Glutathione S-transferase/chloride channel, C-terminal	glutathione S-transferase 16 [Helicoverpa armigera]	--
Bollworm_Unigene_BMK.11789	35	78	0	0	-1.15612	down	--	--	--	--	--	Putative uncharacterized protein GN=KGM_12263 OS=Danaus plexippus (Monarch butterfly) PE=4 SV=1	1; IPR013177: Domain of unknown function DUF1713, mitochondria	unknown [Aedes aegypti]	TSA: Striacosta albicosta stalb_01_00013456 mRNA sequence
Bollworm_Unigene_BMK.25568	22	1	0.000137	0.00162662	4.45943	up	--	--	5; Component: membrane (GO:0016020);; Process: transmembrane transport (GO:0055085);; Process: transport (GO:0006810);; Cellular Component: integral to membrane (GO:0016021);; Molecular Function: transporter activity (GO:0005215);	--	Solute carrier family 22 member 1 OS=Rattus norvegicus GN=Slc22a1 PE=1 SV=1	Organic cation transporter GN=KGM_19262 OS=Danaus plexippus (Monarch butterfly) PE=4 SV=1	4; IPR005829: Sugar transporter, conserved site; IPR011701: Major facilitator superfamily; IPR016196: Major facilitator superfamily domain, general substrate transporter; IPR020846: Major facilitator superfamily domain	organic cation transporter [Aedes aegypti] >gi|108874726|gb|EAT38951.1| organic cation transporter [Aedes aegypti]	--
Bollworm_Unigene_BMK.30449	22	47	4.7e-05	0.000611611	-1.09516	down	--	--	--	--	--	Putative uncharacterized protein GN=KGM_21620 OS=Danaus plexippus (Monarch butterfly) PE=4 SV=1	--	--	--
Bollworm_Unigene_BMK.41219	63	137	0	0	-1.12075	down	--	--	--	--	--	Putative uncharacterized protein GN=CpipJ_CPIJ000746 OS=Culex quinquefasciatus (Southern house mosquito) PE=4 SV=1	--	hypothetical protein CpipJ_CPIJ000746 [Culex quinquefasciatus] >gi|167877996|gb|EDS41379.1| hypothetical protein CpipJ_CPIJ000746 [Culex quinquefasciatus]	TSA: Striacosta albicosta stalb_01_00003112 mRNA sequence
Bollworm_Unigene_BMK.9927	77	24	4.9e-05	0.000637024	1.68182	up	--	--	--	--	--	Putative uncharacterized protein GN=KGM_01828 OS=Danaus plexippus (Monarch butterfly) PE=4 SV=1	--	hypothetical protein TcasGA2_TC010507 [Tribolium castaneum]	--
Bollworm_Unigene_BMK.26	8	33	2e-06	3.20771e-05	-2.04439	down	--	--	--	K00477|3e-21|api:100159854|phytanoyl-CoA hydroxylase [EC:1.14.11.18]	Probable phytanoyl-CoA dioxygenase OS=Caenorhabditis elegans GN=ZK550.6 PE=2 SV=2	Phytanoyl-CoA dioxygenase peroxisomal OS=Bombyx mori (Silk moth) PE=2 SV=1	1; IPR008775: Phytanoyl-CoA dioxygenase	phytanoyl-CoA dioxygenase peroxisomal precursor [Bombyx mori] >gi|87248197|gb|ABD36151.1| phytanoyl-CoA dioxygenase peroxisomal precursor [Bombyx mori]	--
Bollworm_Unigene_BMK.39825	26	62	0	0	-1.25376	down	--	--	--	--	Cytochrome P450 6B6 OS=Helicoverpa armigera GN=CYP6B6 PE=2 SV=1	Cytochrome P450 CYP6B9 (Fragment) GN=CYP6B9 OS=Helicoverpa zea (Corn earworm moth) PE=3 SV=1	--	cytochrome P450 CYP6B9 [Helicoverpa zea]	Helicoverpa armigera voltage-gated sodium channel alpha subunit gene, partial cds; and cytochrome p450 6B7 (CYP6B7), cytochrome p450 6B6 (CYP6B6), and cytochrome p450 6B2 (CYP6B2) genes, complete cds
Bollworm_Unigene_BMK.41132	453	23	0	0	4.29981	up	--	--	--	--	--	Putative uncharacterized protein GN=TcasGA2_TC014248 OS=Tribolium castaneum (Red flour beetle) PE=4 SV=1	1; IPR010562: Haemolymph juvenile hormone binding	PREDICTED: similar to CG14661 CG14661-PA [Tribolium castaneum] >gi|270007572|gb|EFA04020.1| hypothetical protein TcasGA2_TC014248 [Tribolium castaneum]	TSA: Spodoptera littoralis CL1Contig595.Spli mRNA sequence
Bollworm_Unigene_BMK.31277	15	70	0	0	-2.22239	down	--	--	1; Cellular Component: integral to membrane (GO:0016021);	--	Elongation of very long chain fatty acids protein 4 OS=Macaca mulatta GN=ELOVL4 PE=3 SV=1	Putative uncharacterized protein GN=KGM_10498 OS=Danaus plexippus (Monarch butterfly) PE=4 SV=1	1; IPR002076: GNS1/SUR4 membrane protein	hypothetical protein SINV_08585 [Solenopsis invicta]	TSA: Striacosta albicosta stalb_01_00002699 mRNA sequence
Bollworm_Unigene_BMK.38004	20	0	7.9e-05	0.00098535	14.2877	up	--	--	--	--	--	Putative uncharacterized protein OS=Aedes aegypti (Yellowfever mosquito) PE=4 SV=1	2; IPR011021: Arrestin-like, N-terminal; IPR014756: Immunoglobulin E-set	PREDICTED: similar to arrestin domain containing 3 [Hydra magnipapillata]	--
Bollworm_Unigene_BMK.34494	9	28	9.3e-05	0.00114258	-1.63743	down	--	--	--	K01873|9e-43|dgr:Dgri_GH24997|valyl-tRNA synthetase [EC:6.1.1.9]	Valyl-tRNA synthetase OS=Rattus norvegicus GN=Vars PE=2 SV=2	Putative uncharacterized protein GN=KGM_00071 OS=Danaus plexippus (Monarch butterfly) PE=3 SV=1	--	GH24997 [Drosophila grimshawi] >gi|193896621|gb|EDV95487.1| GH24997 [Drosophila grimshawi]	Culex quinquefasciatus valyl-tRNA synthetase, mRNA
Bollworm_Unigene_BMK.13931	43	93	0	0	-1.11289	down	--	--	3; Component: signal recognition particle (GO:0048500);; Function: 7S RNA binding (GO:0008312);; Biological Process: SRP-dependent cotranslational protein targeting to membrane (GO:0006614);	K03105|2e-67|ame:727473|signal recognition particle subunit SRP19	Signal recognition particle 19 kDa protein OS=Drosophila melanogaster GN=Srp19 PE=2 SV=2	Signal recognition particle 19 kDa protein OS=Bombyx mori (Silk moth) PE=2 SV=1	1; IPR002778: Signal recognition particle, SRP19 subunit	signal recognition particle 19 kDa protein [Bombyx mori] >gi|95102718|gb|ABF51300.1| signal recognition particle 19 kDa protein [Bombyx mori]	TSA: Striacosta albicosta stalb_01_00004409 mRNA sequence
Bollworm_Unigene_BMK.2377	22	46	7.4e-05	0.000925548	-1.06413	down	--	--	2; Molecular Function: calcium ion binding (GO:0005509);; Molecular Function: protein binding (GO:0005515);	--	Fibrillin-2 OS=Mus musculus GN=Fbn2 PE=1 SV=1	Putative fibrillin 2 GN=KGM_08902 OS=Danaus plexippus (Monarch butterfly) PE=4 SV=1	7; IPR000152: EGF-type aspartate/asparagine hydroxylation site; IPR000742: Epidermal growth factor-like, type 3; IPR001881: EGF-like calcium-binding; IPR006210: Epidermal growth factor-like; IPR009030: Growth factor, receptor; IPR013032: EGF-like region, conserved site; IPR018097: EGF-like calcium-binding, conserved site	PREDICTED: similar to fibrillin 2 [Tribolium castaneum]	--
Bollworm_Unigene_BMK.787	36	8	0.000614	0.00620216	2.16993	up	--	--	--	--	Putative 115 kDa protein in type-1 retrotransposable element R1DM OS=Drosophila melanogaster PE=4 SV=1	Putative uncharacterized protein GN=KGM_16001 OS=Danaus plexippus (Monarch butterfly) PE=4 SV=1	--	hypothetical protein BRAFLDRAFT_74839 [Branchiostoma floridae] >gi|229293236|gb|EEN63896.1| hypothetical protein BRAFLDRAFT_74839 [Branchiostoma floridae]	--
Bollworm_Unigene_BMK.38076	15	71	0	0	-2.24286	down	--	--	--	--	Cylicin-1 OS=Homo sapiens GN=CYLC1 PE=1 SV=2	Putative uncharacterized protein GN=KGM_08049 OS=Danaus plexippus (Monarch butterfly) PE=4 SV=1	--	hypothetical protein [Trichomonas vaginalis G3] >gi|121893153|gb|EAX98417.1| hypothetical protein TVAG_264660 [Trichomonas vaginalis G3]	TSA: Striacosta albicosta stalb_01_00013249 mRNA sequence
Bollworm_Unigene_BMK.38971	6	30	2e-06	3.20771e-05	-2.32193	down	--	--	--	--	--	Neutral lipase GN=KGM_19373 OS=Danaus plexippus (Monarch butterfly) PE=3 SV=1	--	neutral lipase [Heliothis virescens]	TSA: Striacosta albicosta stalb_01_00013272 mRNA sequence
Bollworm_Unigene_BMK.32413	52	0	0	0	15.6662	up	--	--	--	--	--	Pao retrotransposon peptidase superfamily GN=Tsp_09930 OS=Trichinella spiralis (Trichina worm) PE=4 SV=1	--	Pao retrotransposon peptidase superfamily [Trichinella spiralis]	--
Bollworm_Unigene_BMK.27452	28	0	3e-06	4.6987e-05	14.7731	up	--	--	6; Function: sequence-specific DNA binding (GO:0043565);; Process: regulation of transcription, DNA-dependent (GO:0006355);; Cellular Component: nucleus (GO:0005634);; Molecular Function: DNA binding (GO:0003677);; Molecular Function: protein binding (GO:0005515);; Molecular Function: sequence-specific DNA binding transcription factor activity (GO:0003700);	K09301|9e-54|tca:652930|homeobox protein HoxA/B/D1	Homeotic protein labial OS=Drosophila melanogaster GN=lab PE=1 SV=2	Putative uncharacterized protein GN=KGM_10843 OS=Danaus plexippus (Monarch butterfly) PE=3 SV=1	5; IPR001356: Homeobox; IPR009057: Homeodomain-like; IPR012287: Homeodomain-related; IPR017970: Homeobox, conserved site; IPR020479: Homeobox, eukaryotic	labial [Tribolium castaneum] >gi|15450328|gb|AAK96034.1| homeodomain transcription factor Labial [Tribolium castaneum]	Bombyx mori Bmlab gene for Hox 1, partial cds
Bollworm_Unigene_BMK.28553	23	2	0.000309	0.00336583	3.52356	up	[S]	Function unknown	--	K12035|0.0|tca:656122|tripartite motif-containing protein 71	RING finger protein nhl-1 OS=Caenorhabditis elegans GN=nhl-1 PE=1 SV=2	Putative uncharacterized protein GN=KGM_17545 OS=Danaus plexippus (Monarch butterfly) PE=4 SV=1	--	hypothetical protein TcasGA2_TC012517 [Tribolium castaneum]	TSA: Striacosta albicosta stalb_01_00006237 mRNA sequence
Bollworm_Unigene_BMK.16786	50	10	2.3e-05	0.00031748	2.32193	up	--	--	2; Process: metabolic process (GO:0008152);; Molecular Function: catalytic activity (GO:0003824);	K01897|2e-67|tca:656239|long-chain acyl-CoA synthetase [EC:6.2.1.3]	Long-chain-fatty-acid--CoA ligase ACSBG2 OS=Xenopus laevis GN=acsbg2 PE=2 SV=1	Putative uncharacterized protein GN=KGM_01876 OS=Danaus plexippus (Monarch butterfly) PE=4 SV=1	1; IPR000873: AMP-dependent synthetase/ligase	AMP-binding enzyme [Bombyx mori]	TSA: Spodoptera littoralis CL1Contig583.Spli mRNA sequence
Bollworm_Unigene_BMK.40067	10	40	0	0	-2	down	--	--	2; Molecular Function: binding (GO:0005488);; Molecular Function: protein binding (GO:0005515);	--	Tetratricopeptide repeat protein 27 OS=Gallus gallus GN=TTC27 PE=2 SV=1	TTC27 protein GN=KGM_00386 OS=Danaus plexippus (Monarch butterfly) PE=4 SV=1	3; IPR011990: Tetratricopeptide-like helical; IPR013026: Tetratricopeptide repeat-containing; IPR019734: Tetratricopeptide repeat	PREDICTED: similar to TTC27 protein [Tribolium castaneum]	--
Bollworm_Unigene_BMK.16743	58	3	0	0	4.27302	up	--	--	4; Component: membrane (GO:0016020);; Process: response to toxin (GO:0009636);; Molecular Function: catalytic activity (GO:0003824);; Molecular Function: epoxide hydrolase activity (GO:0004301);	--	Juvenile hormone epoxide hydrolase 1 OS=Ctenocephalides felis GN=EH1 PE=1 SV=3	Juvenile hormone epoxide hydrolase-like protein 4 GN=jheh-lp4 OS=Bombyx mori (Silk moth) PE=2 SV=1	2; IPR000639: Epoxide hydrolase-like; IPR010497: Epoxide hydrolase, N-terminal	juvenile hormone epoxide hydrolase-like protein 4 [Bombyx mori] >gi|255977198|dbj|BAH97091.1| juvenile hormone epoxide hydrolase-like protein 4 [Bombyx mori]	Bombyx mori juvenile hormone epoxide hydrolase-like protein 4 (Jheh-lp4), mRNA >gi|255977197|dbj|AB293557.1| Bombyx mori jheh-lp4 mRNA for juvenile hormone epoxide hydrolase-like protein 4, complete cds
Bollworm_Unigene_BMK.27425	141	24	0	0	2.55459	up	--	--	4; Function: metal ion binding (GO:0046872);; Process: oxidation-reduction process (GO:0055114);; Biological Process: superoxide metabolic process (GO:0006801);; Molecular Function: superoxide dismutase activity (GO:0004784);	K04565|8e-54|api:100162795|Cu/Zn superoxide dismutase [EC:1.15.1.1]	Superoxide dismutase [Cu-Zn] OS=Ananas comosus GN=SOD1 PE=2 SV=1	Superoxide dismutase [Cu-Zn] GN=KGM_17554 OS=Danaus plexippus (Monarch butterfly) PE=3 SV=1	3; IPR001424: Superoxide dismutase, copper/zinc binding domain; IPR018152: Superoxide dismutase, copper/zinc, binding site; IPR024134: Superoxide dismutase (Cu/Zn) / chaperones	diapause bioclock protein [Bombyx mandarina]	TSA: Striacosta albicosta stalb_01_00000914 mRNA sequence
Bollworm_Unigene_BMK.2522	4	17	0.000601	0.0060879	-2.08746	down	--	--	4; Function: heat shock protein binding (GO:0031072);; Function: unfolded protein binding (GO:0051082);; Biological Process: protein folding (GO:0006457);; Molecular Function: heat shock protein binding (GO:0031072);	K09531|1e-126|tca:654989|DnaJ homolog subfamily C member 11	DnaJ homolog subfamily C member 11 OS=Pongo abelii GN=DNAJC11 PE=2 SV=1	DnaJ-17 OS=Bombyx mori (Silk moth) PE=2 SV=1	3; IPR001623: Heat shock protein DnaJ, N-terminal; IPR003095: Heat shock protein DnaJ; IPR018253: Heat shock protein DnaJ, conserved site	DnaJ-like protein subfamily C member 11 [Harpegnathos saltator]	--
Bollworm_Unigene_BMK.1802	144	63	0.000106	0.00128969	1.19265	up	--	--	3; Function: oxidoreductase activity (GO:0016491);; Biological Process: metabolic process (GO:0008152);; Molecular Function: nucleotide binding (GO:0000166);	--	Hydroxysteroid dehydrogenase-like protein 2 OS=Danio rerio GN=hsdl2 PE=2 SV=1	Hydroxysteroid dehydrogenase GN=KGM_09382 OS=Danaus plexippus (Monarch butterfly) PE=4 SV=1	3; IPR002198: Short-chain dehydrogenase/reductase SDR; IPR002347: Glucose/ribitol dehydrogenase; IPR016040: NAD(P)-binding domain	hydroxysteroid dehydrogenase [Bombyx mori] >gi|95102888|gb|ABF51385.1| hydroxysteroid dehydrogenase [Bombyx mori]	TSA: Spodoptera littoralis CL386Contig1.Spli mRNA sequence
Bollworm_Unigene_BMK.16108	59	0	0	0	15.8484	up	--	--	2; Process: carbohydrate metabolic process (GO:0005975);; Molecular Function: hydrolase activity, hydrolyzing O-glycosyl compounds (GO:0004553);	--	Uncharacterized family 31 glucosidase C1039.11c OS=Schizosaccharomyces pombe GN=SPAC1039.11c PE=2 SV=1	Putative neutral alpha-glucosidase ab GN=KGM_09484 OS=Danaus plexippus (Monarch butterfly) PE=4 SV=1	1; IPR000322: Glycoside hydrolase, family 31	alpha-glucosidase [Capsaspora owczarzaki ATCC 30864]	--
Bollworm_Unigene_BMK.14920	12	118	0	0	-3.29768	down	--	--	3; Function: flavin adenine dinucleotide binding (GO:0050660);; Process: oxidation-reduction process (GO:0055114);; Molecular Function: oxidoreductase activity, acting on CH-OH group of donors (GO:0016614);	--	Choline dehydrogenase OS=Staphylococcus xylosus GN=betA PE=3 SV=1	Putative uncharacterized protein GN=DAPPUDRAFT_315621 OS=Daphnia pulex (Water flea) PE=3 SV=1	1; IPR000172: Glucose-methanol-choline oxidoreductase, N-terminal	hypothetical protein DAPPUDRAFT_315621 [Daphnia pulex]	--
Bollworm_Unigene_BMK.30775	1	13	0.000216	0.00243979	-3.70044	down	--	--	--	--	Gloverin OS=Hyalophora cecropia PE=1 SV=2	Gloverin (Fragment) GN=Glo OS=Helicoverpa armigera (Cotton bollworm) PE=2 SV=1	--	gloverin [Helicoverpa armigera]	41P10_HaBAC_fin, Helicoverpa armigera BAC, pupae DNA
Bollworm_Unigene_BMK.25012	3	28	0	0	-3.22239	down	--	--	--	--	--	Endonuclease-reverse transcriptase HmRTE-e01 GN=HM01045 OS=Heliconius melpomene PE=4 SV=1	--	endonuclease-reverse transcriptase HmRTE-e01 [Heliconius melpomene]	26P10_HaBAC_fin, Helicoverpa armigera BAC, pupae DNA
Bollworm_Unigene_BMK.38363	5	27	4e-06	6.15442e-05	-2.43296	down	--	--	--	K14557|2e-58|ame:412410|U3 small nucleolar RNA-associated protein 6	U3 small nucleolar RNA-associated protein 6 homolog OS=Mus musculus GN=Utp6 PE=1 SV=1	Putative uncharacterized protein GN=KGM_20657 OS=Danaus plexippus (Monarch butterfly) PE=4 SV=1	1; IPR013949: U3 small nucleolar RNA-associated protein 6	U3 small nucleolar RNA-associated protein 6-like protein [Harpegnathos saltator]	TSA: Striacosta albicosta stalb_01_00006459 mRNA sequence
Bollworm_Unigene_BMK.10582	58	17	0.000225	0.00251207	1.77052	up	--	--	--	--	Nucleolar protein 58 OS=Dictyostelium discoideum GN=nop58 PE=3 SV=1	Putative uncharacterized protein GN=TcasGA2_TC004721 OS=Tribolium castaneum (Red flour beetle) PE=4 SV=1	--	hypothetical protein TcasGA2_TC004721 [Tribolium castaneum]	TSA: Striacosta albicosta stalb_01_00002872 mRNA sequence
Bollworm_Unigene_BMK.7780	21	70	0	0	-1.73697	down	--	--	--	--	--	--	--	--	23L11_HaBAC_fin, Helicoverpa armigera BAC, pupae DNA
Bollworm_Unigene_BMK.3001	19	69	0	0	-1.8606	down	--	--	--	--	--	Putative igf2 mRNA binding protein GN=KGM_12085 OS=Danaus plexippus (Monarch butterfly) PE=4 SV=1	--	--	Ostrinia nubilalis OnOr6 gene for odorant receptor, partial cds, clone: 01I19
Bollworm_Unigene_BMK.20879	11	37	3e-06	4.6987e-05	-1.75002	down	--	--	6; Component: cytoplasm (GO:0005737);; Function: ATP binding (GO:0005524);; Function: arginine-tRNA ligase activity (GO:0004814);; Process: arginyl-tRNA aminoacylation (GO:0006420);; Molecular Function: arginine-tRNA ligase activity (GO:0004814);; Molecular Function: nucleotide binding (GO:0000166);	K01887|7e-52|aag:AaeL_AAEL000199|arginyl-tRNA synthetase [EC:6.1.1.19]	Arginyl-tRNA synthetase, cytoplasmic OS=Rattus norvegicus GN=Rars PE=1 SV=2	Putative arginyl-tRNA synthetase GN=KGM_01417 OS=Danaus plexippus (Monarch butterfly) PE=3 SV=1	4; IPR001278: Arginyl-tRNA synthetase, class Ia; IPR005148: Arginyl tRNA synthetase, class Ia, N-terminal; IPR014729: Rossmann-like alpha/beta/alpha sandwich fold; IPR015945: Arginyl-tRNA synthetase, class Ia, core	arginyl-tRNA synthetase [Aedes aegypti] >gi|108884575|gb|EAT48800.1| arginyl-tRNA synthetase [Aedes aegypti]	TSA: Striacosta albicosta stalb_01_00012909 mRNA sequence
Bollworm_Unigene_BMK.6345	100	218	0	0	-1.12433	down	--	--	--	K07379|2e-06|mmu:53321|contactin associated protein 1	Contactin-associated protein 1 OS=Mus musculus GN=Cntnap1 PE=1 SV=1	--	--	--	--
Bollworm_Unigene_BMK.37959	49	0	0	0	15.5805	up	--	--	--	--	--	--	1; IPR004119: Protein of unknown function DUF227	--	--
Bollworm_Unigene_BMK.15933	64	9	0	0	2.83007	up	--	--	--	--	CKLF-like MARVEL transmembrane domain-containing protein 4 OS=Mus musculus GN=Cmtm4 PE=2 SV=1	Putative uncharacterized protein GN=KGM_11160 OS=Danaus plexippus (Monarch butterfly) PE=4 SV=1	--	hypothetical protein AaeL_AAEL009492 [Aedes aegypti] >gi|108874429|gb|EAT38654.1| conserved hypothetical protein [Aedes aegypti]	TSA: Spodoptera littoralis CL344Contig1.Spli mRNA sequence
Bollworm_Unigene_BMK.6293	102	217	0	0	-1.08913	down	--	--	--	--	Transmembrane emp24 domain-containing protein 2 (Fragment) OS=Cricetulus griseus GN=TMED2 PE=1 SV=1	Putative uncharacterized protein GN=KGM_15587 OS=Danaus plexippus (Monarch butterfly) PE=3 SV=1	--	copii-coated vesicle membrane protein P24 [Aedes aegypti] >gi|108884574|gb|EAT48799.1| copii-coated vesicle membrane protein P24 [Aedes aegypti]	TSA: Striacosta albicosta stalb_01_00004151 mRNA sequence
Bollworm_Unigene_BMK.40297	105	25	0	0	2.07039	up	--	--	--	--	Mucin-2 OS=Homo sapiens GN=MUC2 PE=1 SV=2	Putative cuticle protein GN=BmorCPH8 OS=Bombyx mori (Silk moth) PE=2 SV=1	--	cuticular protein hypothetical 8 [Bombyx mori] >gi|223671048|tpd|FAA00475.1| TPA: putative cuticle protein [Bombyx mori]	TSA: Spodoptera littoralis CL1Contig706.Spli mRNA sequence
Bollworm_Unigene_BMK.31542	339	148	0	0	1.19569	up	--	--	3; Process: oxidation-reduction process (GO:0055114);; Process: response to oxidative stress (GO:0006979);; Molecular Function: glutathione peroxidase activity (GO:0004602);	K00432|4e-83|ame:494523|glutathione peroxidase [EC:1.11.1.9]	Probable phospholipid hydroperoxide glutathione peroxidase OS=Citrus sinensis GN=CSA PE=1 SV=1	Glutathione peroxidase GN=gpx OS=Bombyx mori (Silk moth) PE=2 SV=1	2; IPR000889: Glutathione peroxidase; IPR012336: Thioredoxin-like fold	glutathione peroxidase [Bombyx mori] >gi|71003492|dbj|BAE07196.1| glutathione peroxidase [Bombyx mori]	TSA: Striacosta albicosta stalb_01_00002396 mRNA sequence
Bollworm_Unigene_BMK.138	141	10	0	0	3.81762	up	--	--	--	--	--	Putative uncharacterized protein GN=KGM_10931 OS=Danaus plexippus (Monarch butterfly) PE=4 SV=1	--	--	TSA: Striacosta albicosta stalb_01_00006140 mRNA sequence
Bollworm_Unigene_BMK.39747	11	32	5.2e-05	0.000668473	-1.54057	down	--	--	1; Cellular Component: nucleus (GO:0005634);	K12829|9e-53|aag:AaeL_AAEL006725|splicing factor 3B subunit 2	Splicing factor 3B subunit 2 OS=Homo sapiens GN=SF3B2 PE=1 SV=2	Putative uncharacterized protein GN=KGM_00713 OS=Danaus plexippus (Monarch butterfly) PE=4 SV=1	1; IPR007180: Domain of unknown function DUF382	U2 small nuclear ribonucleoprotein, putative [Aedes aegypti] >gi|108877411|gb|EAT41636.1| U2 small nuclear ribonucleoprotein, putative [Aedes aegypti]	TSA: Spodoptera littoralis CL679Contig1.Spli mRNA sequence
Bollworm_Unigene_BMK.14583	28	82	0	0	-1.5502	down	--	--	--	--	39S ribosomal protein L51, mitochondrial OS=Drosophila melanogaster GN=mRpL51 PE=1 SV=2	Putative mitochondrial ribosomal protein, L51 GN=KGM_10625 OS=Danaus plexippus (Monarch butterfly) PE=4 SV=1	1; IPR019373: Ribosomal protein L51, mitochondrial	mitochondrial ribosomal protein, L51, putative [Aedes aegypti] >gi|108873670|gb|EAT37895.1| mitochondrial ribosomal protein, L51, putative [Aedes aegypti]	35D18_HaBAC_fin, Helicoverpa armigera BAC, pupae DNA
Bollworm_Unigene_BMK.26295	1651	8	0	0	7.68912	up	--	--	3; Function: zinc ion binding (GO:0008270);; Process: proteolysis (GO:0006508);; Molecular Function: metallocarboxypeptidase activity (GO:0004181);	--	Carboxypeptidase B OS=Astacus fluviatilis PE=1 SV=1	Carboxypeptidase (Precursor) GN=ca42 OS=Helicoverpa armigera (Cotton bollworm) PE=2 SV=1	1; IPR000834: Peptidase M14, carboxypeptidase A	carboxypeptidase precursor [Helicoverpa armigera]	Helicoverpa armigera mRNA for carboxypeptidase precursor (ca42 gene)
Bollworm_Unigene_BMK.17963	0	10	0.000341	0.00367077	-13.2877	down	--	--	--	--	--	Putative uncharacterized protein GN=KGM_10602 OS=Danaus plexippus (Monarch butterfly) PE=4 SV=1	--	--	--
Bollworm_Unigene_BMK.3470	99	18	0	0	2.45943	up	--	--	--	--	Uncharacterized protein DDB_G0271670 OS=Dictyostelium discoideum GN=DDB_G0271670 PE=4 SV=1	Sarcalumenin OS=Papilio xuthus PE=2 SV=1	--	sarcalumenin [Papilio xuthus]	TSA: Striacosta albicosta stalb_01_00007607 mRNA sequence
Bollworm_Unigene_BMK.39003	52	0	0	0	15.6662	up	--	--	--	--	Phosphatidylethanolamine-binding protein homolog F40A3.3 OS=Caenorhabditis elegans GN=F40A3.3 PE=2 SV=1	Phosphatidylethanolamine-binding protein OS=Aedes aegypti (Yellowfever mosquito) PE=2 SV=1	1; IPR008914: Phosphatidylethanolamine-binding protein PEBP	phosphatidylethanolamine-binding protein [Aedes aegypti] >gi|108870917|gb|EAT35142.1| phosphatidylethanolamine-binding protein [Aedes aegypti]	--
Bollworm_Unigene_BMK.10365	4	24	8e-06	0.000117697	-2.58496	down	--	--	3; Function: flavin adenine dinucleotide binding (GO:0050660);; Process: oxidation-reduction process (GO:0055114);; Molecular Function: oxidoreductase activity, acting on CH-OH group of donors (GO:0016614);	--	Choline dehydrogenase OS=Staphylococcus epidermidis (strain ATCC 12228) GN=betA PE=3 SV=1	Putative ecdysone oxidase GN=KGM_05771 OS=Danaus plexippus (Monarch butterfly) PE=4 SV=1	1; IPR000172: Glucose-methanol-choline oxidoreductase, N-terminal	putative ecdysone oxidase [Heliconius melpomene]	--
Bollworm_Unigene_BMK.39444	269	665	0	0	-1.30575	down	--	--	7; Function: 3-hydroxyisobutyrate dehydrogenase activity (GO:0008442);; Process: oxidation-reduction process (GO:0055114);; Process: pentose-phosphate shunt (GO:0006098);; Biological Process: valine metabolic process (GO:0006573);; Molecular Function: nucleotide binding (GO:0000166);; Molecular Function: oxidoreductase activity (GO:0016491);; Molecular Function: phosphogluconate dehydrogenase (de…	--	Probable 3-hydroxyisobutyrate dehydrogenase, mitochondrial OS=Dictyostelium discoideum GN=hibA PE=3 SV=1	3-hydroxyisobutyrate dehydrogenase GN=KGM_11252 OS=Danaus plexippus (Monarch butterfly) PE=4 SV=1	4; IPR002204: 3-hydroxyisobutyrate dehydrogenase-related, conserved site; IPR006115: 6-phosphogluconate dehydrogenase, NADP-binding; IPR015815: 3-hydroxyacid dehydrogenase/reductase; IPR016040: NAD(P)-binding domain	3-hydroxyisobutyrate dehydrogenase [Bombyx mori] >gi|189345326|gb|ACD92999.1| 3-hydroxyisobutyrate dehydrogenase [Bombyx mori]	TSA: Striacosta albicosta stalb_01_00000070 mRNA sequence
Bollworm_Unigene_BMK.1960	121	54	0.000557	0.00568157	1.16398	up	--	--	--	--	--	Putative uncharacterized protein GN=KGM_13093 OS=Danaus plexippus (Monarch butterfly) PE=4 SV=1	--	AGAP008014-PA [Anopheles gambiae str. PEST] >gi|157015069|gb|EDO63598.1| AGAP008014-PA [Anopheles gambiae str. PEST]	--
Bollworm_Unigene_BMK.7991	92	34	0.000142	0.00167898	1.4361	up	--	--	3; Function: manganese ion binding (GO:0030145);; Biological Process: cellular process (GO:0009987);; Molecular Function: aminopeptidase activity (GO:0004177);	K14213|4e-83|aag:AaeL_AAEL008893|Xaa-Pro dipeptidase [EC:3.4.13.9]	Xaa-Pro dipeptidase OS=Pongo abelii GN=PEPD PE=2 SV=1	Xaa-pro dipeptidase GN=KGM_19089 OS=Danaus plexippus (Monarch butterfly) PE=3 SV=1	2; IPR000994: Peptidase M24, structural domain; IPR007865: Peptidase M24B, X-Pro dipeptidase/aminopeptidase P N-terminal	xaa-pro dipeptidase pepd/pepq(e.coli) [Aedes aegypti] >gi|108875060|gb|EAT39285.1| xaa-pro dipeptidase pepd/pepq(e.coli) [Aedes aegypti]	TSA: Spodoptera littoralis CL1Contig91.Spli mRNA sequence
Bollworm_Unigene_BMK.42364	17	0	0.000273	0.00301683	14.0532	up	--	--	1; Molecular Function: structural constituent of cuticle (GO:0042302);	--	Endocuticle structural glycoprotein SgAbd-4 OS=Schistocerca gregaria PE=1 SV=1	Putative cuticle protein GN=BmorCPR36 OS=Bombyx mori (Silk moth) PE=2 SV=1	1; IPR000618: Insect cuticle protein	cuticular protein RR-1 motif 36 [Bombyx mori] >gi|223671174|tpd|FAA00539.1| TPA: putative cuticle protein [Bombyx mori]	--
Bollworm_Unigene_BMK.15360	4	17	0.000601	0.0060879	-2.08746	down	--	--	--	--	Enolase-phosphatase E1 OS=Aedes aegypti GN=AAEL000109 PE=3 SV=1	Enolase-phosphatase e-1 GN=KGM_17786 OS=Danaus plexippus (Monarch butterfly) PE=4 SV=1	--	hypothetical protein CRE_31104 [Caenorhabditis remanei] >gi|308267175|gb|EFP11128.1| hypothetical protein CRE_31104 [Caenorhabditis remanei]	--
Bollworm_Unigene_BMK.13833	131	0	0	0	16.9992	up	--	--	--	--	--	Chymotrypsin-like protein (Precursor) OS=Spodoptera litura (Asian cotton leafworm) PE=2 SV=1	--	chymotrypsin-like protein precursor [Spodoptera litura]	--
Bollworm_Unigene_BMK.5350	43	97	0	0	-1.17365	down	--	--	1; Molecular Function: protein binding (GO:0005515);	--	SLIT and NTRK-like protein 1 OS=Mus musculus GN=Slitrk1 PE=2 SV=1	Putative uncharacterized protein GN=KGM_06733 OS=Danaus plexippus (Monarch butterfly) PE=4 SV=1	1; IPR001611: Leucine-rich repeat	GF12319 [Drosophila ananassae] >gi|190620215|gb|EDV35739.1| GF12319 [Drosophila ananassae]	TSA: Striacosta albicosta stalb_01_00000510 mRNA sequence
Bollworm_Unigene_BMK.12706	0	28	0	0	-14.7731	down	--	--	--	--	Uncharacterized protein DDB_G0271670 OS=Dictyostelium discoideum GN=DDB_G0271670 PE=4 SV=1	Putative uncharacterized protein GN=DICPUDRAFT_79541 OS=Dictyostelium purpureum (Slime mold) PE=4 SV=1	--	hypothetical protein DICPUDRAFT_79541 [Dictyostelium purpureum]	Dictyostelium discoideum AX4 hypothetical protein (DDB_G0285923) mRNA, complete cds
Bollworm_Unigene_BMK.38035	38	90	0	0	-1.24393	down	--	--	4; Function: chaperone binding (GO:0051087);; Function: protein homodimerization activity (GO:0042803);; Process: protein folding (GO:0006457);; Molecular Function: adenyl-nucleotide exchange factor activity (GO:0000774);	K03687|9e-26|aag:AaeL_AAEL004438|molecular chaperone GrpE	GrpE protein homolog, mitochondrial OS=Drosophila melanogaster GN=Roe1 PE=2 SV=2	GrpE protein homolog OS=Aedes aegypti (Yellowfever mosquito) PE=3 SV=1	2; IPR000740: GrpE nucleotide exchange factor; IPR013805: GrpE nucleotide exchange factor, coiled-coil	hypothetical protein AaeL_AAEL004438 [Aedes aegypti] >gi|108879963|gb|EAT44188.1| conserved hypothetical protein [Aedes aegypti]	--
Bollworm_Unigene_BMK.33549	21	53	1e-06	1.67852e-05	-1.3356	down	--	--	--	--	--	Mitochondrial ribosomal protein L17 GN=mRpL17 OS=Antheraea yamamai (Japanese oak silkmoth) PE=2 SV=1	--	mitochondrial ribosomal protein L17 [Antheraea yamamai]	TSA: Striacosta albicosta stalb_01_00012136 mRNA sequence
Bollworm_Unigene_BMK.6200	14	0	0.000955	0.00911226	13.7731	up	--	--	3; Process: proteolysis (GO:0006508);; Molecular Function: catalytic activity (GO:0003824);; Molecular Function: serine-type endopeptidase activity (GO:0004252);	--	Trypsin-3 OS=Anopheles gambiae GN=TRYP3 PE=2 SV=5	Seminal fluid protein CSSFP037 OS=Chilo suppressalis (striped riceborer) PE=2 SV=1	4; IPR001254: Peptidase S1/S6, chymotrypsin/Hap; IPR001314: Peptidase S1A, chymotrypsin-type; IPR009003: Peptidase cysteine/serine, trypsin-like; IPR018114: Peptidase S1/S6, chymotrypsin/Hap, active site	trypsin [Aedes aegypti] >gi|108873634|gb|EAT37859.1| trypsin [Aedes aegypti]	--
Bollworm_Unigene_BMK.38679	14	57	0	0	-2.02554	down	--	--	4; Process: RNA metabolic process (GO:0016070);; Biological Process: RNA metabolic process (GO:0016070);; Molecular Function: binding (GO:0005488);; Molecular Function: protein binding (GO:0005515);	K03260|1e-53|tca:656935|translation initiation factor eIF-4F	Eukaryotic translation initiation factor 4 gamma 3 OS=Mus musculus GN=Eif4g3 PE=1 SV=2	Putative uncharacterized protein GN=KGM_01293 OS=Danaus plexippus (Monarch butterfly) PE=4 SV=1	3; IPR003890: MIF4G-like, type 3; IPR016021: MIF4-like, type 1/2/3; IPR016024: Armadillo-type fold	PREDICTED: similar to eukaryotic translation initiation factor 4 gamma, 3 [Tribolium castaneum]	--
Bollworm_Unigene_BMK.2195	28	79	0	0	-1.49643	down	--	--	7; Function: ATP binding (GO:0005524);; Process: protein phosphorylation (GO:0006468);; Molecular Function: ATP binding (GO:0005524);; Molecular Function: protein kinase activity (GO:0004672);; Molecular Function: protein serine/threonine kinase activity (GO:0004674);; Molecular Function: protein tyrosine kinase activity (GO:0004713);; Molecular Function: transferase activity, transferring phosph…	K03097|0.0|nvi:100121624|casein kinase 2, alpha polypeptide [EC:2.7.11.1]	Casein kinase II subunit alpha OS=Spodoptera frugiperda PE=2 SV=1	Casein kinase 2 alpha subunit GN=BmCK2a OS=Bombyx mori (Silk moth) PE=2 SV=1	7; IPR000719: Protein kinase, catalytic domain; IPR002290: Serine/threonine-protein kinase, catalytic domain; IPR008271: Serine/threonine-protein kinase, active site; IPR011009: Protein kinase-like domain; IPR017441: Protein kinase, ATP binding site; IPR017442: Serine/threonine-protein kinase-like domain; IPR020635: Tyrosine-protein kinase, catalytic domain	RecName: Full=Casein kinase II subunit alpha; Short=CK II subunit alpha >gi|3249055|gb|AAC24041.1| casein kinase II alpha subunit [Spodoptera frugiperda]	Spodoptera frugiperda casein kinase II alpha subunit mRNA, complete cds
Bollworm_Unigene_BMK.38430	23	3	0.000914	0.0087442	2.9386	up	--	--	3; Function: pyridoxal phosphate binding (GO:0030170);; Biological Process: cellular amino acid metabolic process (GO:0006520);; Molecular Function: catalytic activity (GO:0003824);	K01758|6e-57|aag:AaeL_AAEL004059|cystathionine gamma-lyase [EC:4.4.1.1]	Cystathionine gamma-lyase OS=Homo sapiens GN=CTH PE=1 SV=3	Cystathionine gamma-lyase OS=Bombyx mori (Silk moth) PE=2 SV=1	3; IPR000277: Cys/Met metabolism, pyridoxal phosphate-dependent enzyme; IPR015421: Pyridoxal phosphate-dependent transferase, major region, subdomain 1; IPR015424: Pyridoxal phosphate-dependent transferase, major domain	cystathionine gamma-lyase [Bombyx mori] >gi|87248095|gb|ABD36100.1| cystathionine gamma-lyase [Bombyx mori]	--
Bollworm_Unigene_BMK.42228	38	79	0	0	-1.05585	down	--	--	--	--	--	--	--	--	43E14_HaBAC_fin, Helicoverpa armigera BAC, pupae DNA
Bollworm_Unigene_BMK.10502	1163	13	0	0	6.4832	up	--	--	--	--	--	Single domain major allergen 1 protein (Fragment) GN=SDMA1 OS=Helicoverpa armigera (Cotton bollworm) PE=2 SV=1	1; IPR010629: Insect allergen-related	single domain major allergen 1 protein [Helicoverpa armigera]	Helicoverpa armigera single domain major allergen 1 protein (SDMA1) mRNA, partial cds
Bollworm_Unigene_BMK.40320	18	1	0.00071	0.00704943	4.16993	up	--	--	4; Function: cation binding (GO:0043169);; Process: carbohydrate metabolic process (GO:0005975);; Molecular Function: catalytic activity (GO:0003824);; Molecular Function: hydrolase activity, hydrolyzing O-glycosyl compounds (GO:0004553);	--	Myrosinase 1 OS=Brevicoryne brassicae PE=1 SV=1	Seminal fluid protein CSSFP014 (Fragment) OS=Chilo suppressalis (striped riceborer) PE=2 SV=1	3; IPR001360: Glycoside hydrolase, family 1; IPR013781: Glycoside hydrolase, subgroup, catalytic domain; IPR017853: Glycoside hydrolase, superfamily	beta-glucosidase [Coptotermes formosanus]	--
Bollworm_Unigene_BMK.29237	771	38	0	0	4.34266	up	--	--	--	--	Ctenidin-3 OS=Cupiennius salei PE=1 SV=1	Putative uncharacterized protein (Fragment) GN=IscW_ISCW009868 OS=Ixodes scapularis (Black-legged tick) PE=4 SV=1	--	hypothetical protein IscW_ISCW009868 [Ixodes scapularis] >gi|215504021|gb|EEC13515.1| hypothetical protein IscW_ISCW009868 [Ixodes scapularis]	Caenorhabditis elegans putative DEAD-box RNA helicase mRNA, complete cds
Bollworm_Unigene_BMK.40608	0	25	0	0	-14.6096	down	--	--	--	--	Nucleolar protein 58 OS=Dictyostelium discoideum GN=nop58 PE=3 SV=1	Jacob 6 OS=Entamoeba invadens PE=4 SV=2	--	Jacob 6 [Entamoeba invadens]	--
Bollworm_Unigene_BMK.9094	18	0	0.00018	0.00207697	14.1357	up	--	--	--	--	--	Gossypol-induced cytochrome P450 GN=GIP OS=Helicoverpa armigera (Cotton bollworm) PE=2 SV=1	--	gossypol-induced cytochrome P450 [Helicoverpa armigera]	Helicoverpa armigera gossypol-induced cytochrome P450 (GIP) mRNA, complete cds
Bollworm_Unigene_BMK.7224	21	0	5.2e-05	0.000668473	14.3581	up	--	--	3; Component: membrane (GO:0016020);; Process: homophilic cell adhesion (GO:0007156);; Molecular Function: calcium ion binding (GO:0005509);	--	Cadherin-87A OS=Drosophila melanogaster GN=Cad87A PE=1 SV=4	E-cadherin OS=Helicoverpa armigera (Cotton bollworm) PE=2 SV=1	2; IPR002126: Cadherin; IPR015919: Cadherin-like	E-cadherin [Helicoverpa armigera]	Helicoverpa armigera midgut E-cadherin mRNA, complete cds
Bollworm_Unigene_BMK.297	8	38	0	0	-2.24793	down	--	--	1; Cellular Component: integral to membrane (GO:0016021);	--	Elongation of very long chain fatty acids protein 7 OS=Bos taurus GN=ELOVL7 PE=2 SV=1	AGAP008780-PA OS=Anopheles gambiae (African malaria mosquito) PE=4 SV=3	1; IPR002076: GNS1/SUR4 membrane protein	PREDICTED: similar to elongase, putative [Nasonia vitripennis]	--
Bollworm_Unigene_BMK.521	46	103	0	0	-1.16294	down	--	--	--	--	Zinc finger protein 706 OS=Gallus gallus GN=ZNF706 PE=4 SV=1	Putative uncharacterized protein GN=KGM_11571 OS=Danaus plexippus (Monarch butterfly) PE=4 SV=1	--	hypothetical protein SINV_00067 [Solenopsis invicta]	TSA: Striacosta albicosta stalb_01_00003996 mRNA sequence
Bollworm_Unigene_BMK.10539	2	17	6e-05	0.000761182	-3.08746	down	--	--	--	--	--	Putative uncharacterized protein GN=KGM_04123 OS=Danaus plexippus (Monarch butterfly) PE=4 SV=1	--	--	--
Bollworm_Unigene_BMK.40622	149	9	0	0	4.04924	up	--	--	1; Molecular Function: odorant binding (GO:0005549);	--	--	Odorant-binding protein (Fragment) OS=Helicoverpa assulta (Oriental tobacco budworm) PE=2 SV=1	3; IPR006170: Pheromone/general odorant binding protein, PBP/GOBP; IPR006625: Insect pheromone/odorant binding protein PhBP; IPR023316: Pheromone/general odorant binding protein, PBP/GOBP, domain	antennal binding protein [Heliothis virescens] >gi|260907996|gb|ACX53797.1| antennal binding protein [Heliothis virescens]	TSA: Heliothis virescens ld0130 antennal binding protein (hvpg0112) mRNA, complete cds
Bollworm_Unigene_BMK.4157	21	115	0	0	-2.45317	down	--	--	2; Process: ribosome biogenesis (GO:0042254);; Cellular Component: intracellular (GO:0005622);	--	mRNA turnover protein 4 homolog OS=Homo sapiens GN=MRTO4 PE=1 SV=2	Putative uncharacterized protein GN=KGM_17384 OS=Danaus plexippus (Monarch butterfly) PE=3 SV=1	1; IPR001790: Ribosomal protein L10/acidic P0	PREDICTED: similar to ENSANGP00000021519 [Nasonia vitripennis]	TSA: Striacosta albicosta stalb_01_00003707 mRNA sequence
Bollworm_Unigene_BMK.40083	4	19	0.000176	0.00203908	-2.24793	down	--	--	--	--	--	Putative uncharacterized protein GN=KGM_00475 OS=Danaus plexippus (Monarch butterfly) PE=4 SV=1	--	--	--
Bollworm_Unigene_BMK.13555	17	51	0	0	-1.58496	down	--	--	3; Component: large ribosomal subunit (GO:0015934);; Process: translation (GO:0006412);; Molecular Function: structural constituent of ribosome (GO:0003735);	--	39S ribosomal protein L15, mitochondrial OS=Xenopus laevis GN=mrpl15 PE=2 SV=1	Putative 39S ribosomal protein L15, mitochondrial GN=KGM_12052 OS=Danaus plexippus (Monarch butterfly) PE=3 SV=1	2; IPR005749: Ribosomal protein L15, bacterial-type; IPR021131: Ribosomal protein L18e/L15P	PREDICTED: similar to 39S ribosomal protein L15, mitochondrial [Tribolium castaneum] >gi|270007756|gb|EFA04204.1| hypothetical protein TcasGA2_TC014453 [Tribolium castaneum]	TSA: Striacosta albicosta stalb_01_00003396 mRNA sequence
Bollworm_Unigene_BMK.17435	60	148	0	0	-1.30256	down	--	--	4; Function: cysteine dioxygenase activity (GO:0017172);; Process: L-cysteine metabolic process (GO:0046439);; Process: oxidation-reduction process (GO:0055114);; Molecular Function: iron ion binding (GO:0005506);	K00456|2e-80|aag:AaeL_AAEL007416|cysteine dioxygenase [EC:1.13.11.20]	Cysteine dioxygenase type 1 OS=Danio rerio GN=cdo1 PE=2 SV=1	Putative uncharacterized protein GN=KGM_11610 OS=Danaus plexippus (Monarch butterfly) PE=4 SV=1	3; IPR010300: Cysteine dioxygenase type I; IPR011051: Cupin, RmlC-type; IPR014710: RmlC-like jelly roll fold	cysteine dioxygenase [Aedes aegypti] >gi|108876652|gb|EAT40877.1| cysteine dioxygenase [Aedes aegypti]	TSA: Striacosta albicosta stalb_01_00012943 mRNA sequence
Bollworm_Unigene_BMK.34134	158	19	0	0	3.05585	up	--	--	2; Function: metallopeptidase activity (GO:0008237);; Biological Process: proteolysis (GO:0006508);	--	Aminoacylase-1 OS=Mus musculus GN=Acy1 PE=1 SV=1	Aminoacylase 1 GN=ACY1 OS=Helicoverpa armigera (Cotton bollworm) PE=2 SV=1	1; IPR001261: ArgE/DapE/ACY1/CPG2/YscS, conserved site	GE10353 [Drosophila yakuba] >gi|194184486|gb|EDW98097.1| GE10353 [Drosophila yakuba]	--
Bollworm_Unigene_BMK.8964	30	1	5e-06	7.60433e-05	4.90689	up	--	--	--	--	--	Putative uncharacterized protein GN=KGM_20592 OS=Danaus plexippus (Monarch butterfly) PE=4 SV=1	--	--	--
Bollworm_Unigene_BMK.9526	1	12	0.000423	0.00443261	-3.58496	down	--	--	--	--	--	Putative uncharacterized protein GN=TcasGA2_TC012974 OS=Tribolium castaneum (Red flour beetle) PE=4 SV=1	--	hypothetical protein TcasGA2_TC012974 [Tribolium castaneum]	--
Bollworm_Unigene_BMK.42139	11	32	5.2e-05	0.000668473	-1.54057	down	--	--	--	--	DBF4-type zinc finger-containing protein 2 homolog OS=Mus musculus GN=Zdbf2 PE=2 SV=1	Putative uncharacterized protein GN=KGM_04228 OS=Danaus plexippus (Monarch butterfly) PE=4 SV=1	--	pherophorin-dz1 protein [Brugia malayi] >gi|158599444|gb|EDP37048.1| pherophorin-dz1 protein, putative [Brugia malayi]	--
Bollworm_Unigene_BMK.4701	5	21	0.000145	0.00171146	-2.07039	down	--	--	--	--	--	Neverland GN=KGM_22366 OS=Danaus plexippus (Monarch butterfly) PE=4 SV=1	--	hypothetical protein TcasGA2_TC014944 [Tribolium castaneum]	--
Bollworm_Unigene_BMK.38410	9	25	0.000476	0.00491748	-1.47393	down	--	--	4; Component: membrane (GO:0016020);; Process: sodium ion transport (GO:0006814);; Process: transmembrane transport (GO:0055085);; Molecular Function: transporter activity (GO:0005215);	K14445|1e-120|aag:AaeL_AAEL009863|solute carrier family 13 (sodium-dependent dicarboxylate transporter), member 2/3/5	Protein I'm not dead yet OS=Drosophila melanogaster GN=Indy PE=1 SV=2	Putative uncharacterized protein GN=KGM_06252 OS=Danaus plexippus (Monarch butterfly) PE=4 SV=1	1; IPR001898: Sodium/sulphate symporter	sodium/dicarboxylate cotransporter, putative [Aedes aegypti] >gi|157124425|ref|XP_001654053.1| sodium/dicarboxylate cotransporter, putative [Aedes aegypti] >gi|108873994|gb|EAT38219.1| sodium/dicarboxylate cotransporter, putative [Aedes aegypti] >gi|108873995|gb|EAT38220.1| sodium/dicarboxylate cotransporter, putative [Aedes aegypti]	--
Bollworm_Unigene_BMK.3646	34	1	1e-06	1.67852e-05	5.08746	up	--	--	1; Molecular Function: odorant binding (GO:0005549);	--	B1 protein (Fragment) OS=Tenebrio molitor PE=2 SV=1	Odorant binding protein GN=hvpg0110 OS=Heliothis virescens (Tobacco budworm moth) PE=2 SV=1	2; IPR006170: Pheromone/general odorant binding protein, PBP/GOBP; IPR023316: Pheromone/general odorant binding protein, PBP/GOBP, domain	odorant binding protein [Heliothis virescens]	TSA: Heliothis virescens ld0097 odorant binding protein (hvpg0110) mRNA, complete cds
Bollworm_Unigene_BMK.41114	462	3	0	0	7.26679	up	--	--	--	K04569|3e-17|ame:552629|copper chaperone for superoxide dismutase	Protein asteroid OS=Drosophila melanogaster GN=ast PE=2 SV=1	Protein asteroid (Fragment) GN=EAI_09603 OS=Harpegnathos saltator (Jerdon's jumping ant) PE=4 SV=1	--	Protein asteroid [Harpegnathos saltator]	--
Bollworm_Unigene_BMK.10049	619	91	0	0	2.766	up	--	--	--	--	--	Putative cuticle protein GN=BmorCPH11 OS=Bombyx mori (Silk moth) PE=2 SV=1	--	cuticular protein hypothetical 11 [Bombyx mori] >gi|223671054|tpd|FAA00478.1| TPA: putative cuticle protein [Bombyx mori]	Bombyx mori cuticular protein hypothetical 10 (CPH10), mRNA >gi|223671051|tpd|BR000465.1| TPA_inf: Bombyx mori BmorCPH10 mRNA for putative cuticle protein, complete cds
Bollworm_Unigene_BMK.3143	83	20	1e-06	1.67852e-05	2.05311	up	--	--	8; Function: zinc ion binding (GO:0008270);; Process: multicellular organismal development (GO:0007275);; Process: protein ubiquitination (GO:0016567);; Process: ubiquitin-dependent protein catabolic process (GO:0006511);; Cellular Component: nucleus (GO:0005634);; Molecular Function: protein binding (GO:0005515);; Molecular Function: ubiquitin-protein ligase activity (GO:0004842);; Molecular Fun…	K04506|5e-25|cel:Y37E11AR.2|E3 ubiquitin-protein ligase SIAH1 [EC:6.3.2.19]	E3 ubiquitin-protein ligase siah-1 OS=Caenorhabditis elegans GN=siah-1 PE=1 SV=2	Putative uncharacterized protein GN=KGM_03765 OS=Danaus plexippus (Monarch butterfly) PE=4 SV=1	7; IPR001841: Zinc finger, RING-type; IPR004162: Seven-in-absentia protein, sina; IPR008974: TRAF-like; IPR013010: Zinc finger, SIAH-type; IPR013083: Zinc finger, RING/FYVE/PHD-type; IPR013323: Seven In Absentia Homolog-type; IPR018121: Seven-in-absentia protein, TRAF-like domain	hypothetical protein TcasGA2_TC006740 [Tribolium castaneum]	TSA: Striacosta albicosta stalb_01_00011144 mRNA sequence
Bollworm_Unigene_BMK.40088	9	24	0.000811	0.00793568	-1.41504	down	--	--	--	K13331|2e-13|dwi:Dwil_GK13331|GK13331 gene product from transcript GK13331-RA	Probable pseudouridine-5'-monophosphatase OS=Drosophila melanogaster GN=Gs1l PE=2 SV=2	GS1-like, isoform B GN=KGM_14499 OS=Danaus plexippus (Monarch butterfly) PE=4 SV=1	1; IPR023214: HAD-like domain	GS1-like, isoform B [Drosophila melanogaster] >gi|113194950|gb|AAN10348.2| GS1-like, isoform B [Drosophila melanogaster]	--
Bollworm_Unigene_BMK.2349	247	1	0	0	7.94837	up	--	--	--	K09542|4e-31|cqu:CpipJ_CPIJ005639|crystallin, alpha B	Protein lethal(2)essential for life OS=Drosophila melanogaster GN=l(2)efl PE=1 SV=1	Heat shock protein 19.4 GN=HSP19.4 OS=Biston betularia (pepper-and-salt moth) PE=2 SV=1	3; IPR001436: Alpha crystallin/Heat shock protein; IPR002068: Heat shock protein Hsp20; IPR008978: HSP20-like chaperone	heat shock protein 19.4 [Biston betularia]	TSA: Striacosta albicosta stalb_01_00000991 mRNA sequence
Bollworm_Unigene_BMK.7781	53	120	0	0	-1.17897	down	--	--	7; Component: signal recognition particle (GO:0048500);; Function: 7S RNA binding (GO:0008312);; Function: nucleoside-triphosphatase activity (GO:0017111);; Process: SRP-dependent cotranslational protein targeting to membrane (GO:0006614);; Biological Process: SRP-dependent cotranslational protein targeting to membrane (GO:0006614);; Molecular Function: GTP binding (GO:0005525);; Molecular Functi…	K03106|0.0|tca:656255|signal recognition particle subunit SRP54	Signal recognition particle 54 kDa protein OS=Pongo abelii GN=SRP54 PE=2 SV=1	Putative signal recognition particle 54 kDa protein GN=KGM_16294 OS=Danaus plexippus (Monarch butterfly) PE=4 SV=1	5; IPR000897: Signal recognition particle, SRP54 subunit, GTPase; IPR003593: ATPase, AAA+ type, core; IPR004125: Signal recognition particle, SRP54 subunit, M-domain; IPR006325: Signal recognition particle, SRP54 subunit; IPR013822: Signal recognition particle, SRP54 subunit, helical bundle	putative signal recognition particle 54 kDa protein [Bombyx mori] >gi|111608119|gb|ABH10803.1| putative signal recognition particle 54 kDa protein [Bombyx mori]	TSA: Striacosta albicosta stalb_01_00012917 mRNA sequence
Bollworm_Unigene_BMK.23679	11	35	1e-05	0.00014472	-1.66985	down	--	--	--	K00289|2e-64|ame:551401|formyltetrahydrofolate dehydrogenase [EC:1.5.1.6]	10-formyltetrahydrofolate dehydrogenase OS=Xenopus tropicalis GN=aldh1l1 PE=2 SV=1	Putative aldehyde dehydrogenase GN=KGM_15450 OS=Danaus plexippus (Monarch butterfly) PE=3 SV=1	--	10-formyltetrahydrofolate dehydrogenase [Camponotus floridanus]	PREDICTED: Tribolium castaneum similar to aldehyde dehydrogenase (LOC658435), mRNA
Bollworm_Unigene_BMK.743	76	247	0	0	-1.70044	down	--	--	4; Function: oxidoreductase activity (GO:0016491);; Biological Process: metabolic process (GO:0008152);; Molecular Function: nucleotide binding (GO:0000166);; Molecular Function: oxidoreductase activity (GO:0016491);	K03331|1e-103|ame:413567|L-xylulose reductase [EC:1.1.1.10]	L-xylulose reductase OS=Mesocricetus auratus GN=DCXR PE=1 SV=1	L-xylulose reductase GN=KGM_17537 OS=Danaus plexippus (Monarch butterfly) PE=4 SV=1	5; IPR002198: Short-chain dehydrogenase/reductase SDR; IPR002347: Glucose/ribitol dehydrogenase; IPR016040: NAD(P)-binding domain; IPR020842: Polyketide synthase/Fatty acid synthase, KR; IPR020904: Short-chain dehydrogenase/reductase, conserved site	L-xylulose reductase [Bombyx mori] >gi|95102868|gb|ABF51375.1| dicarbonyl L-xylulose reductase [Bombyx mori]	TSA: Striacosta albicosta stalb_01_00000853 mRNA sequence
Bollworm_Unigene_BMK.42019	22	1	0.000137	0.00162662	4.45943	up	--	--	--	--	--	UDP-glycosyltransferase UGT40D2 GN=UGT40D2 OS=Helicoverpa armigera (Cotton bollworm) PE=2 SV=1	--	UDP-glucosyltransferase [Bombyx mori] >gi|296784913|dbj|BAJ08153.1| UDP-glucosyltransferase [Bombyx mori]	TSA: Spodoptera littoralis CL698Contig1.Spli mRNA sequence
Bollworm_Unigene_BMK.6518	1	11	0.000832	0.00805951	-3.45943	down	--	--	--	--	UPF0061 protein ydiU OS=Salmonella schwarzengrund (strain CVM19633) GN=ydiU PE=3 SV=1	Putative uncharacterized protein GN=KGM_15405 OS=Danaus plexippus (Monarch butterfly) PE=4 SV=1	1; IPR003846: Uncharacterised protein family UPF0061	PREDICTED: hypothetical protein isoform 3, partial [Strongylocentrotus purpuratus] >gi|115960785|ref|XP_001191456.1| PREDICTED: hypothetical protein, partial [Strongylocentrotus purpuratus]	--
Bollworm_Unigene_BMK.39398	17	62	0	0	-1.86673	down	--	--	1; Molecular Function: serine-type endopeptidase inhibitor activity (GO:0004867);	--	Chymotrypsin inhibitor SCI-III OS=Bombyx mori PE=1 SV=1	Kalikludin OS=Trichoplusia ni (Cabbage looper) PE=4 SV=1	2; IPR002223: Proteinase inhibitor I2, Kunitz metazoa; IPR020901: Proteinase inhibitor I2, Kunitz, conserved site	kalikludin [Trichoplusia ni]	TSA: Striacosta albicosta stalb_01_00006349 mRNA sequence
Bollworm_Unigene_BMK.4760	0	16	6e-06	9.04381e-05	-13.9658	down	--	--	1; Molecular Function: protein binding (GO:0005515);	--	E3 ubiquitin-protein ligase MIB1 OS=Mus musculus GN=Mib1 PE=1 SV=1	Putative uncharacterized protein GN=KGM_19910 OS=Danaus plexippus (Monarch butterfly) PE=3 SV=1	2; IPR002110: Ankyrin repeat; IPR020683: Ankyrin repeat-containing domain	hypothetical protein TcasGA2_TC012848 [Tribolium castaneum]	TSA: Spodoptera littoralis CL1Contig562.Spli mRNA sequence
Bollworm_Unigene_BMK.35290	807	10	0	0	6.3345	up	--	--	3; Function: chitin binding (GO:0008061);; Process: chitin metabolic process (GO:0006030);; Cellular Component: extracellular region (GO:0005576);	--	Peritrophin-1 OS=Anopheles gambiae GN=Aper1 PE=2 SV=2	Insect intestinal mucin 1 (Fragment) OS=Helicoverpa armigera (Cotton bollworm) PE=2 SV=1	1; IPR002557: Chitin binding domain	insect intestinal mucin 1 [Helicoverpa armigera]	Helicoverpa armigera mucin protein mRNA, complete cds
Bollworm_Unigene_BMK.41599	23	69	0	0	-1.58496	down	--	--	4; Process: metabolic process (GO:0008152);; Process: oxidation-reduction process (GO:0055114);; Molecular Function: alcohol dehydrogenase (NAD) activity (GO:0004022);; Molecular Function: nucleotide binding (GO:0000166);	--	Alcohol dehydrogenase 2 OS=Ceratitis cosyra GN=ADH2 PE=3 SV=1	Alcohol dehydrogenase GN=KGM_04987 OS=Danaus plexippus (Monarch butterfly) PE=4 SV=1	2; IPR002424: Alcohol dehydrogenase, insect-type; IPR016040: NAD(P)-binding domain	alcohol dehydrogenase [Heliothis virescens]	02A22_HaBAC_fin, Helicoverpa armigera BAC, pupae DNA
Bollworm_Unigene_BMK.21231	43	101	0	0	-1.23195	down	--	--	--	--	--	--	--	--	43E14_HaBAC_fin, Helicoverpa armigera BAC, pupae DNA
Bollworm_Unigene_BMK.18390	30	4	0.000166	0.00194237	2.90689	up	--	--	4; Function: oxidoreductase activity (GO:0016491);; Biological Process: metabolic process (GO:0008152);; Molecular Function: nucleotide binding (GO:0000166);; Molecular Function: oxidoreductase activity (GO:0016491);	--	Cyclopentanol dehydrogenase OS=Comamonas testosteroni GN=cpnA PE=3 SV=1	Hydroxybutyrate dehydrogenase GN=hvpg0117 OS=Heliothis virescens (Tobacco budworm moth) PE=2 SV=1	4; IPR002198: Short-chain dehydrogenase/reductase SDR; IPR002347: Glucose/ribitol dehydrogenase; IPR016040: NAD(P)-binding domain; IPR020904: Short-chain dehydrogenase/reductase, conserved site	hydroxybutyrate dehydrogenase [Heliothis virescens]	TSA: Heliothis virescens ld0200m hydroxybutyrate dehydrogenase (hvpg0117) mRNA, complete cds
Bollworm_Unigene_BMK.12641	436	928	0	0	-1.0898	down	--	--	7; Function: ribosome binding (GO:0043022);; Function: translation elongation factor activity (GO:0003746);; Process: peptidyl-lysine modification to hypusine (GO:0008612);; Process: positive regulation of translational elongation (GO:0045901);; Process: positive regulation of translational termination (GO:0045905);; Process: translational frameshifting (GO:0006452);; Molecular Function: RNA bind…	K03263|8e-96|tca:663814|translation initiation factor eIF-5A	Eukaryotic translation initiation factor 5A OS=Spodoptera frugiperda GN=eIF-5A PE=2 SV=1	Eukaryotic initiation factor 5A OS=Papilio xuthus PE=2 SV=1	8; IPR001884: Translation elongation factor IF5A; IPR005824: KOW; IPR008991: Translation protein SH3-like; IPR012340: Nucleic acid-binding, OB-fold; IPR014722: Translation protein SH3-like, subgroup; IPR016027: Nucleic acid-binding, OB-fold-like; IPR019769: Translation elongation factor, IF5A, hypusine site; IPR020189: Translation elongation factor, IF5A C-terminal	RecName: Full=Eukaryotic translation initiation factor 5A; Short=eIF-5A >gi|51702279|sp|P62925.1|IF5A_SPOFR RecName: Full=Eukaryotic translation initiation factor 5A; Short=eIF-5A >gi|6469515|gb|AAF13315.1|AF109730_1 translation initiation factor 5A [Spodoptera exigua] >gi|6469517|gb|AAF13316.1|AF109731_1 translation initiation factor 5A [Spodoptera frugiperda]	TSA: Striacosta albicosta stalb_01_00003898 mRNA sequence
Bollworm_Unigene_BMK.26642	376	42	0	0	3.16227	up	--	--	--	--	--	Putative uncharacterized protein GN=KGM_09177 OS=Danaus plexippus (Monarch butterfly) PE=4 SV=1	--	--	--
Bollworm_Unigene_BMK.7100	4	47	0	0	-3.55459	down	--	--	--	--	Uncharacterized protein C9orf128 homolog OS=Rattus norvegicus PE=2 SV=1	Muscle-specific protein 300 GN=KGM_08355 OS=Danaus plexippus (Monarch butterfly) PE=4 SV=1	--	GI21370 [Drosophila mojavensis] >gi|193914319|gb|EDW13186.1| GI21370 [Drosophila mojavensis]	Drosophila melanogaster RE15944 full insert cDNA
Bollworm_Unigene_BMK.24485	1612	39	0	0	5.36923	up	--	--	--	--	Uncharacterized 29.3 kDa protein OS=Orgyia pseudotsugata multicapsid polyhedrosis virus GN=ORF92 PE=4 SV=1	Putative uncharacterized protein GN=KGM_09573 OS=Danaus plexippus (Monarch butterfly) PE=4 SV=1	--	chloride channel, putative [Toxoplasma gondii GT1]	--
Bollworm_Unigene_BMK.38599	78	17	0	0	2.19794	up	--	--	--	--	--	--	--	--	TSA: Spodoptera littoralis CL343Contig1.Spli mRNA sequence
Bollworm_Unigene_BMK.24660	9723	68	0	0	7.15972	up	--	--	3; Process: proteolysis (GO:0006508);; Molecular Function: catalytic activity (GO:0003824);; Molecular Function: serine-type endopeptidase activity (GO:0004252);	--	Collagenase OS=Hypoderma lineatum PE=1 SV=3	Chymotrypsin-like protease (Precursor) OS=Helicoverpa armigera (Cotton bollworm) PE=2 SV=1	3; IPR001254: Peptidase S1/S6, chymotrypsin/Hap; IPR009003: Peptidase cysteine/serine, trypsin-like; IPR018114: Peptidase S1/S6, chymotrypsin/Hap, active site	chymotrypsin-like protease [Helicoverpa armigera]	H.armigera mRNA for putative serine protease, clone SR19, SR110
Bollworm_Unigene_BMK.28526	21	0	5.2e-05	0.000668473	14.3581	up	--	--	3; Process: proteolysis (GO:0006508);; Molecular Function: catalytic activity (GO:0003824);; Molecular Function: serine-type endopeptidase activity (GO:0004252);	--	Trypsin CFT-1 OS=Choristoneura fumiferana PE=1 SV=1	Trypsin Hz19 (Fragment) OS=Helicoverpa zea (Corn earworm moth) PE=2 SV=1	3; IPR001254: Peptidase S1/S6, chymotrypsin/Hap; IPR009003: Peptidase cysteine/serine, trypsin-like; IPR018114: Peptidase S1/S6, chymotrypsin/Hap, active site	trypsin precursor Hz19 [Helicoverpa zea]	--
Bollworm_Unigene_BMK.16431	47	5	1e-06	1.67852e-05	3.23266	up	--	--	3; Function: oxidoreductase activity (GO:0016491);; Process: oxidation-reduction process (GO:0055114);; Molecular Function: zinc ion binding (GO:0008270);	K13948|3e-52|tca:657348|rostaglandin reductase 1 [EC:1.3.1.74 1.3.1.48]	Prostaglandin reductase 1 OS=Oryctolagus cuniculus GN=PTGR1 PE=2 SV=1	Oxidoreductase (Fragment) GN=hvpg0010 OS=Heliothis virescens (Tobacco budworm moth) PE=2 SV=1	2; IPR002085: Alcohol dehydrogenase superfamily, zinc-type; IPR011032: GroES-like	oxidoreductase [Heliothis virescens]	TSA: Heliothis virescens Contig_4416 oxidoreductase (hvpg0044) mRNA, partial cds
Bollworm_Unigene_BMK.21512	19	39	0.000321	0.00348461	-1.03747	down	--	--	--	K12620|3e-59|cqu:CpipJ_CPIJ010040|U6 snRNA-associated Sm-like protein LSm1	U6 snRNA-associated Sm-like protein LSm1 OS=Homo sapiens GN=LSM1 PE=1 SV=1	LSM1-like protein OS=Bombyx mori (Silk moth) PE=2 SV=1	3; IPR001163: Like-Sm ribonucleoprotein (LSM) domain; IPR006649: Like-Sm ribonucleoprotein (LSM) domain, eukaryotic/archaea-type; IPR010920: Like-Sm ribonucleoprotein (LSM)-related domain	LSM1-like protein [Bombyx mori] >gi|95102704|gb|ABF51290.1| LSM1-like protein [Bombyx mori]	TSA: Striacosta albicosta stalb_01_00011452 mRNA sequence
Bollworm_Unigene_BMK.22343	11	40	1e-06	1.67852e-05	-1.8625	down	--	--	--	--	Uncharacterized histidine-rich protein DDB_G0274557 OS=Dictyostelium discoideum GN=DDB_G0274557 PE=4 SV=1	Histidine-rich protein (Fragment) OS=Plasmodium lophurae PE=2 SV=1	--	PREDICTED: hypothetical protein [Strongylocentrotus purpuratus] >gi|115964768|ref|XP_001183923.1| PREDICTED: hypothetical protein [Strongylocentrotus purpuratus]	--
Bollworm_Unigene_BMK.7917	41	2	0	0	4.35755	up	--	--	--	--	Uncharacterized proline-rich protein (Fragment) OS=Owenia fusiformis PE=4 SV=1	Putative uncharacterized protein GN=KGM_05592 OS=Danaus plexippus (Monarch butterfly) PE=4 SV=1	--	cuticular protein glycine-rich 19 [Bombyx mori] >gi|223671012|tpd|FAA00457.1| TPA: putative cuticle protein [Bombyx mori]	Ixodes scapularis glycine-rich secreted protein, putative, mRNA
Bollworm_Unigene_BMK.39504	5	25	1.3e-05	0.00018531	-2.32193	down	--	--	--	--	--	Putative uncharacterized protein GN=KGM_12019 OS=Danaus plexippus (Monarch butterfly) PE=4 SV=1	--	AGAP007785-PA [Anopheles gambiae str. PEST] >gi|157015226|gb|EDO63616.1| AGAP007785-PA [Anopheles gambiae str. PEST]	--
Bollworm_Unigene_BMK.14370	25	63	0	0	-1.33342	down	--	--	3; Function: P-P-bond-hydrolysis-driven protein transmembrane transporter activity (GO:0015450);; Process: intracellular protein transport (GO:0006886);; Cellular Component: mitochondrial inner membrane presequence translocase complex (GO:0005744);	--	Mitochondrial import inner membrane translocase subunit TIM44 OS=Homo sapiens GN=TIMM44 PE=1 SV=2	Putative mitochondrial import inner membrane translocase subunit tim44 GN=KGM_10520 OS=Danaus plexippus (Monarch butterfly) PE=4 SV=1	2; IPR007379: Membrane transporter, Tim44-related/Ribosomal protein L45; IPR017303: Mitochondrial inner membrane translocase complex, subunit Tim44	mitochondrial import inner membrane translocase subunit tim44 [Culex quinquefasciatus] >gi|167864292|gb|EDS27675.1| mitochondrial import inner membrane translocase subunit tim44 [Culex quinquefasciatus]	TSA: Spodoptera littoralis CL1Contig617.Spli mRNA sequence
Bollworm_Unigene_BMK.2835	121	319	0	0	-1.39855	down	--	--	1; Molecular Function: RNA binding (GO:0003723);	--	Vigilin OS=Mus musculus GN=Hdlbp PE=1 SV=1	Putative uncharacterized protein GN=KGM_01737 OS=Danaus plexippus (Monarch butterfly) PE=4 SV=1	3; IPR004087: K Homology; IPR004088: K Homology, type 1; IPR018111: K Homology, type 1, subgroup	Vigilin [Camponotus floridanus]	TSA: Spodoptera littoralis CL1Contig528.Spli mRNA sequence
Bollworm_Unigene_BMK.6711	27	91	0	0	-1.75291	down	--	--	--	K11087|9e-63|cqu:CpipJ_CPIJ016511|small nuclear ribonucleoprotein D1	Probable small nuclear ribonucleoprotein Sm D1 OS=Drosophila melanogaster GN=SmD1 PE=1 SV=1	Small nuclear ribonucleoprotein Sm D1 OS=Bombyx mori (Silk moth) PE=2 SV=1	3; IPR001163: Like-Sm ribonucleoprotein (LSM) domain; IPR006649: Like-Sm ribonucleoprotein (LSM) domain, eukaryotic/archaea-type; IPR010920: Like-Sm ribonucleoprotein (LSM)-related domain	small nuclear ribonucleoprotein Sm D1 [Bombyx mori] >gi|95102768|gb|ABF51325.1| small nuclear ribonucleoprotein Sm D1 [Bombyx mori]	Bombyx mori small nuclear ribonucleoprotein Sm D1 (LOC732940), mRNA >gi|95102767|gb|DQ443236.1| Bombyx mori small nuclear ribonucleoprotein Sm D1 mRNA, complete cds
Bollworm_Unigene_BMK.685	36	83	0	0	-1.20511	down	--	--	--	--	--	--	--	--	TSA: Striacosta albicosta stalb_01_00006468 mRNA sequence
Bollworm_Unigene_BMK.6142	89	1	0	0	6.47573	up	--	--	3; Process: proteolysis (GO:0006508);; Molecular Function: catalytic activity (GO:0003824);; Molecular Function: serine-type endopeptidase activity (GO:0004252);	K01312|6e-11|dya:Dyak_GE13538|trypsin [EC:3.4.21.4]	Kallikrein-14 OS=Homo sapiens GN=KLK14 PE=1 SV=2	Serine protease 30 GN=SP30 OS=Mamestra configurata (bertha armyworm) PE=2 SV=1	2; IPR001254: Peptidase S1/S6, chymotrypsin/Hap; IPR009003: Peptidase cysteine/serine, trypsin-like	serine protease 30 [Mamestra configurata]	--
Bollworm_Unigene_BMK.1857	34	1	1e-06	1.67852e-05	5.08746	up	--	--	--	--	--	UDP-glycosyltransferase UGT40F1 GN=UGT40F1 OS=Helicoverpa armigera (Cotton bollworm) PE=2 SV=1	--	phenol UDP-glucosyltransferase [Bombyx mori] >gi|18028141|gb|AAL55994.1|AF324465_1 phenol UDP-glucosyltransferase [Bombyx mori]	--
Bollworm_Unigene_BMK.41583	239	9	0	0	4.73094	up	--	--	--	--	--	Putative uncharacterized protein GN=KGM_06509 OS=Danaus plexippus (Monarch butterfly) PE=4 SV=1	--	hypothetical protein EAI_00891 [Harpegnathos saltator]	Helicoverpa armigera fasciclin 3 mRNA, partial cds
Bollworm_Unigene_BMK.231	67	177	0	0	-1.40152	down	--	--	--	--	--	--	--	--	Plasmodium falciparum 3D7 chromosome 10, complete sequence
Bollworm_Unigene_BMK.13301	19	45	1.9e-05	0.000266	-1.24393	down	--	--	5; Component: nucleus (GO:0005634);; Process: mRNA processing (GO:0006397);; Molecular Function: RNA binding (GO:0003723);; Molecular Function: nucleic acid binding (GO:0003676);; Molecular Function: nucleotide binding (GO:0000166);	K13091|0.0|ame:552289|RNA-binding protein 39	RNA-binding protein 39 OS=Pongo abelii GN=RBM39 PE=2 SV=1	Putative RNA-binding region-containing protein GN=KGM_08450 OS=Danaus plexippus (Monarch butterfly) PE=4 SV=1	3; IPR000504: RNA recognition motif domain; IPR006509: Splicing factor, CC1-like; IPR012677: Nucleotide-binding, alpha-beta plait	RNA-binding protein 39 [Camponotus floridanus]	TSA: Striacosta albicosta stalb_01_00004760 mRNA sequence
Bollworm_Unigene_BMK.28464	0	9	0.000679	0.006789	-13.1357	down	--	--	--	--	--	Midasin GN=KGM_08103 OS=Danaus plexippus (Monarch butterfly) PE=4 SV=1	--	--	--
Bollworm_Unigene_BMK.2141	169	3	0	0	5.81592	up	--	--	3; Function: cation binding (GO:0043169);; Process: carbohydrate metabolic process (GO:0005975);; Molecular Function: catalytic activity (GO:0003824);	--	Maltase 1 OS=Drosophila virilis GN=Mav1 PE=3 SV=1	Alpha amylase GN=KGM_15940 OS=Danaus plexippus (Monarch butterfly) PE=4 SV=1	5; IPR006047: Glycosyl hydrolase, family 13, catalytic domain; IPR006589: Glycosyl hydrolase, family 13, subfamily, catalytic domain; IPR013781: Glycoside hydrolase, subgroup, catalytic domain; IPR015902: Alpha amylase; IPR017853: Glycoside hydrolase, superfamily	alpha-amylase [Culex quinquefasciatus] >gi|167863006|gb|EDS26389.1| alpha-amylase [Culex quinquefasciatus]	Aedes aegypti alpha-amylase partial mRNA
Bollworm_Unigene_BMK.38338	2426	118	0	0	4.36172	up	--	--	--	--	Larval cuticle protein LCP-22 OS=Bombyx mori GN=LCP22 PE=2 SV=1	GH21572 GN=GH21572 OS=Drosophila grimshawi (Fruit fly) PE=4 SV=1	--	GH21572 [Drosophila grimshawi] >gi|193902805|gb|EDW01672.1| GH21572 [Drosophila grimshawi]	--
Bollworm_Unigene_BMK.24558	12	33	6.5e-05	0.000819233	-1.45943	down	--	--	--	K13020|2e-12|dwi:Dwil_GK13020|GK13020 gene product from transcript GK13020-RA	Torso-like protein OS=Drosophila melanogaster GN=tsl PE=1 SV=2	Putative uncharacterized protein GN=KGM_13867 OS=Danaus plexippus (Monarch butterfly) PE=4 SV=1	--	GK13020 [Drosophila willistoni] >gi|194169746|gb|EDW84647.1| GK13020 [Drosophila willistoni]	TSA: Striacosta albicosta stalb_01_00003658 mRNA sequence
Bollworm_Unigene_BMK.23900	1593	3205	0	0	-1.00858	down	--	--	4; Component: proteinaceous extracellular matrix (GO:0005578);; Process: signal transduction (GO:0007165);; Cellular Component: extracellular space (GO:0005615);; Molecular Function: calcium ion binding (GO:0005509);	--	SPARC OS=Caenorhabditis elegans GN=ost-1 PE=1 SV=1	Sparc OS=Papilio xuthus PE=2 SV=1	4; IPR001999: Osteonectin-like, conserved site; IPR011992: EF-hand-like domain; IPR018247: EF-Hand 1, calcium-binding site; IPR019577: SPARC/Testican, calcium-binding domain	sparc [Papilio xuthus]	Heliothis virescens secreted protein acidic and rich in cysteine-like mRNA, complete sequence
Bollworm_Unigene_BMK.6186	63	271	0	0	-2.10487	down	--	--	--	--	Protein BCCIP homolog OS=Drosophila melanogaster GN=CG9286 PE=1 SV=2	Putative uncharacterized protein GN=KGM_16808 OS=Danaus plexippus (Monarch butterfly) PE=4 SV=1	--	PREDICTED: similar to ENSANGP00000014264 [Nasonia vitripennis]	TSA: Striacosta albicosta stalb_01_00009440 mRNA sequence
Bollworm_Unigene_BMK.39080	14	32	0.000428	0.00444623	-1.19265	down	--	--	4; Process: tetrapyrrole biosynthetic process (GO:0033014);; Biological Process: peptidyl-pyrromethane cofactor linkage (GO:0018160);; Biological Process: tetrapyrrole biosynthetic process (GO:0033014);; Molecular Function: hydroxymethylbilane synthase activity (GO:0004418);	K01749|1e-117|ame:551872|hydroxymethylbilane synthase [EC:2.5.1.61]	Porphobilinogen deaminase OS=Bos taurus GN=HMBS PE=2 SV=1	Putative porphobilinogen deaminase GN=KGM_01816 OS=Danaus plexippus (Monarch butterfly) PE=3 SV=1	4; IPR000860: Tetrapyrrole biosynthesis, hydroxymethylbilane synthase; IPR022417: Porphobilinogen deaminase, N-terminal; IPR022418: Porphobilinogen deaminase, C-terminal; IPR022419: Porphobilinogen deaminase, dipyrromethane cofactor binding site	Porphobilinogen deaminase [Camponotus floridanus]	--
Bollworm_Unigene_BMK.18782	11	68	0	0	-2.62803	down	--	--	7; Component: intracellular (GO:0005622);; Component: large ribosomal subunit (GO:0015934);; Component: ribosome (GO:0005840);; Function: structural constituent of ribosome (GO:0003735);; Process: translation (GO:0006412);; Molecular Function: RNA binding (GO:0003723);; Molecular Function: structural constituent of ribosome (GO:0003735);	--	Ribosomal L1 domain-containing protein CG13096 OS=Drosophila melanogaster GN=CG13096 PE=1 SV=1	Putative ribosomal L1 domain containing 1 GN=KGM_01356 OS=Danaus plexippus (Monarch butterfly) PE=4 SV=1	3; IPR002143: Ribosomal protein L1; IPR016094: Ribosomal protein L1, 2-layer alpha/beta-sandwich; IPR023674: Ribosomal protein L1, superfamily	PREDICTED: similar to ribosomal L1 domain containing 1 [Apis mellifera]	TSA: Striacosta albicosta stalb_01_00004344 mRNA sequence
Bollworm_Unigene_BMK.42267	59	1	0	0	5.88264	up	--	--	--	--	--	Putative uncharacterized protein GN=KGM_17856 OS=Danaus plexippus (Monarch butterfly) PE=4 SV=1	--	--	Heliothis subflexa clone 89F08 ABC transporter family C protein ABCC3 (ABCC3) gene, partial cds; ABC transporter family C protein ABCC2 (ABCC2) and SMC domain protein (nachbar) genes, complete cds; and ABC transporter family C protein ABCC1 (ABCC1) gene, partial cds
Bollworm_Unigene_BMK.2409	36	5	4.5e-05	0.000586431	2.848	up	--	--	--	K05676|8e-58|dpe:Dper_GL18159|ATP-binding cassette, subfamily D (ALD), member 2	ATP-binding cassette sub-family D member 2 OS=Rattus norvegicus GN=Abcd2 PE=2 SV=1	Putative uncharacterized protein GN=KGM_11813 OS=Danaus plexippus (Monarch butterfly) PE=4 SV=1	--	GL18159 [Drosophila persimilis] >gi|194112812|gb|EDW34855.1| GL18159 [Drosophila persimilis]	--
Bollworm_Unigene_BMK.16866	510	6	0	0	6.40939	up	--	--	--	--	Zinc finger CCHC domain-containing protein 24 OS=Mus musculus GN=Zcchc24 PE=2 SV=1	Predicted protein (Fragment) GN=v1g105928 OS=Nematostella vectensis (Starlet sea anemone) PE=4 SV=1	--	PREDICTED: similar to Chromosome 10 open reading frame 56, partial [Strongylocentrotus purpuratus] >gi|115935981|ref|XP_001184999.1| PREDICTED: similar to Chromosome 10 open reading frame 56, partial [Strongylocentrotus purpuratus]	--
Bollworm_Unigene_BMK.2813	82	209	0	0	-1.34981	down	--	--	1; Cellular Component: membrane (GO:0016020);	--	Protein l(2)37Cc OS=Drosophila melanogaster GN=l(2)37Cc PE=1 SV=2	Prohibitin protein WPH OS=Bombyx mori (Silk moth) PE=2 SV=1	2; IPR000163: Prohibitin; IPR001107: Band 7 protein	prohibitin protein WPH [Bombyx mori] >gi|87248645|gb|ABD36375.1| prohibitin protein WPH [Bombyx mori]	TSA: Striacosta albicosta stalb_01_00003390 mRNA sequence
Bollworm_Unigene_BMK.33423	19	46	1.2e-05	0.000171734	-1.27563	down	--	--	--	K14535|1e-50|nvi:100120382|transcription initiation factor TFIID subunit 9 / adenylate kinase [EC:2.7.4.3]	Adenylate kinase isoenzyme 6 OS=Bos taurus GN=TAF9 PE=2 SV=1	Putative uncharacterized protein GN=KGM_19988 OS=Danaus plexippus (Monarch butterfly) PE=4 SV=1	--	PREDICTED: hypothetical protein [Nasonia vitripennis]	TSA: Striacosta albicosta stalb_01_00003177 mRNA sequence
Bollworm_Unigene_BMK.11945	13	38	1e-05	0.00014472	-1.54749	down	--	--	--	--	--	--	--	--	TSA: Striacosta albicosta stalb_01_00007189 mRNA sequence
Bollworm_Unigene_BMK.11542	59	118	0	0	-1	down	--	--	--	--	--	--	--	--	TSA: Striacosta albicosta stalb_01_00004801 mRNA sequence
Bollworm_Unigene_BMK.1733	68	0	0	0	16.0532	up	--	--	--	--	--	Putative uncharacterized protein GN=KGM_20977 OS=Danaus plexippus (Monarch butterfly) PE=4 SV=1	--	15.9 kDa midgut protein [Phlebotomus papatasi]	TSA: Striacosta albicosta stalb_01_00012025 mRNA sequence
Bollworm_Unigene_BMK.28939	13	30	0.000599	0.00608588	-1.20645	down	--	--	2; Function: methyltransferase activity (GO:0008168);; Cellular Component: cytoplasm (GO:0005737);	--	Protein arginine N-methyltransferase 2 OS=Xenopus tropicalis GN=prmt2 PE=2 SV=1	Putative uncharacterized protein GN=KGM_17317 OS=Danaus plexippus (Monarch butterfly) PE=4 SV=1	1; IPR007857: Skb1 methyltransferase	GF14044 [Drosophila ananassae] >gi|190616931|gb|EDV32455.1| GF14044 [Drosophila ananassae]	TSA: Striacosta albicosta stalb_01_00002868 mRNA sequence
Bollworm_Unigene_BMK.17913	96	6	0	0	4	up	--	--	1; Molecular Function: heme binding (GO:0020037);	--	Cytochrome b5 OS=Musca domestica GN=Cyt-b5 PE=1 SV=1	Putative uncharacterized protein GN=KGM_06506 OS=Danaus plexippus (Monarch butterfly) PE=3 SV=1	2; IPR001199: Cytochrome b5; IPR018506: Cytochrome b5, heme-binding site	cytochrome B5-like protein [Acyrthosiphon pisum] >gi|89574491|gb|ABD76376.1| cytochrome B5-like protein [Acyrthosiphon pisum]	--
Bollworm_Unigene_BMK.761	1899	3861	0	0	-1.02373	down	--	--	4; Component: intracellular (GO:0005622);; Component: ribosome (GO:0005840);; Process: translation (GO:0006412);; Molecular Function: structural constituent of ribosome (GO:0003735);	K02938|1e-175|ame:410188|large subunit ribosomal protein L8e	60S ribosomal protein L8 OS=Spodoptera frugiperda GN=RpL8 PE=2 SV=1	Ribosomal protein L8 GN=RpL8 OS=Bombyx mori (Silk moth) PE=2 SV=1	9; IPR002171: Ribosomal protein L2; IPR008991: Translation protein SH3-like; IPR012340: Nucleic acid-binding, OB-fold; IPR014722: Translation protein SH3-like, subgroup; IPR014726: Ribosomal protein L2, domain 3; IPR016027: Nucleic acid-binding, OB-fold-like; IPR022666: Ribosomal Proteins L2, RNA binding domain; IPR022669: Ribosomal protein L2, C-terminal; IPR022671: Ribosomal protein L2, conserv…	ribosomal protein L8 [Bombyx mori] >gi|51701882|sp|Q6RYS3.1|RL8_MAMBR RecName: Full=60S ribosomal protein L8 >gi|51701898|sp|Q95V39.1|RL8_SPOFR RecName: Full=60S ribosomal protein L8 >gi|16566710|gb|AAL26575.1|AF429973_1 ribosomal protein L8 [Spodoptera frugiperda] >gi|39984781|gb|AAR36138.1| ribosomal protein L8 [Mamestra brassicae] >gi|54609205|gb|AAV34818.1| ribosomal protein L8 [Bombyx mori] …	TSA: Striacosta albicosta stalb_01_00000809 mRNA sequence
Bollworm_Unigene_BMK.6159	97	271	0	0	-1.48224	down	--	--	3; Component: eukaryotic translation initiation factor 2 complex (GO:0005850);; Function: translation initiation factor activity (GO:0003743);; Molecular Function: RNA binding (GO:0003723);	K03237|1e-112|tca:662342|translation initiation factor eIF-2 alpha subunit	Eukaryotic translation initiation factor 2 subunit 1 OS=Drosophila melanogaster GN=eIF-2alpha PE=1 SV=1	EIF2 alpha subunit OS=Spodoptera frugiperda (Fall armyworm) PE=2 SV=1	7; IPR003029: Ribosomal protein S1, RNA-binding domain; IPR011488: Translation initiation factor 2, alpha subunit; IPR012340: Nucleic acid-binding, OB-fold; IPR016027: Nucleic acid-binding, OB-fold-like; IPR022967: RNA-binding domain, S1; IPR024054: Translation initiation factor 2, alpha subunit, middle domain; IPR024055: Translation initiation factor 2, alpha subunit, C-terminal	eIF2 alpha subunit [Spodoptera frugiperda]	Spodoptera frugiperda eIF2 alpha subunit mRNA, complete cds
Bollworm_Unigene_BMK.40361	16	0	0.000413	0.00434634	13.9658	up	--	--	--	--	Venom carboxylesterase-6 OS=Apis mellifera PE=2 SV=1	Carboxylesterase CarE-14 OS=Bombyx mori (Silk moth) PE=2 SV=1	1; IPR002018: Carboxylesterase, type B	alpha-esterase 3 [Bombyx mori] >gi|189172237|gb|ACD80423.1| carboxylesterase CarE-14 [Bombyx mori]	--
Bollworm_Unigene_BMK.39400	21	1	0.000206	0.00234545	4.39232	up	--	--	1; Cellular Component: extracellular region (GO:0005576);	--	Venom allergen 3 OS=Solenopsis invicta PE=1 SV=2	Putative uncharacterized protein GN=KGM_21183 OS=Danaus plexippus (Monarch butterfly) PE=4 SV=1	4; IPR001283: Allergen V5/Tpx-1-related; IPR002413: Ves allergen; IPR014044: CAP domain; IPR018244: Allergen V5/Tpx-1-related, conserved site	hypothetical protein TcasGA2_TC000982 [Tribolium castaneum]	TSA: Striacosta albicosta stalb_01_00014472 mRNA sequence
Bollworm_Unigene_BMK.21547	511	1222	0	0	-1.25785	down	--	--	--	--	Male-specific sperm protein Mst84Dd OS=Drosophila melanogaster GN=Mst84Dd PE=2 SV=2	PFTAIRE-interacting factor 2 GN=Pif2 OS=Drosophila melanogaster (Fruit fly) PE=2 SV=1	--	PFTAIRE-interacting factor 2 [Drosophila melanogaster] >gi|17104826|gb|AAL35411.1|AF273708_1 PFTAIRE-interacting factor 2 [Drosophila melanogaster] >gi|28381164|gb|AAF54113.3| PFTAIRE-interacting factor 2 [Drosophila melanogaster]	Drosophila yakuba GE24097 (Dyak\GE24097), mRNA
Bollworm_Unigene_BMK.3537	133	337	0	0	-1.34132	down	--	--	--	K04043|1e-136|nvi:100114552|molecular chaperone DnaK	Stress-70 protein, mitochondrial OS=Rattus norvegicus GN=Hspa9 PE=1 SV=3	Heat shock protein 70 OS=Spodoptera exigua (Beet armyworm) PE=2 SV=1	1; IPR019651: Glutamate dehydrogenase, NAD-specific	heat shock protein 70 [Spodoptera exigua]	Spodoptera exigua heat shock protein 70 mRNA, complete cds
Bollworm_Unigene_BMK.17668	0	10	0.000341	0.00367077	-13.2877	down	--	--	--	--	Transposon Ty3-I Gag-Pol polyprotein OS=Saccharomyces cerevisiae GN=TY3B-I PE=3 SV=2	Putative uncharacterized protein GN=TcasGA2_TC004186 OS=Tribolium castaneum (Red flour beetle) PE=4 SV=1	--	hypothetical protein TcasGA2_TC004186 [Tribolium castaneum]	--
Bollworm_Unigene_BMK.30285	673	3	0	0	7.8095	up	--	--	2; Process: carbohydrate metabolic process (GO:0005975);; Molecular Function: catalytic activity (GO:0003824);	--	--	Chitin deacetylase (Fragment) OS=Helicoverpa armigera (Cotton bollworm) PE=2 SV=1	1; IPR011330: Glycoside hydrolase/deacetylase, beta/alpha-barrel	chitin deacetylase [Helicoverpa armigera]	Helicoverpa armigera clone HaFLS03865 chitin deacetylase mRNA, partial cds
Bollworm_Unigene_BMK.6590	157	75	0.000427	0.00445038	1.0658	up	--	--	--	K13796|9e-25|dwi:Dwil_GK13796|GK13796 gene product from transcript GK13796-RA	Tropomyosin-1, isoforms 9A/A/B OS=Drosophila melanogaster GN=Tm1 PE=1 SV=2	Tropomyosin isoform 3 OS=Bombyx mori (Silk moth) PE=2 SV=1	--	tropomyosin-2 isoform 4 [Bombyx mori] >gi|95103006|gb|ABF51444.1| tropomyosin isoform 4 [Bombyx mori]	TSA: Spodoptera littoralis CL1Contig493.Spli mRNA sequence
Bollworm_Unigene_BMK.5761	0	13	4.4e-05	0.000574646	-13.6662	down	--	--	2; Biological Process: DNA integration (GO:0015074);; Molecular Function: nucleic acid binding (GO:0003676);	--	Retrotransposable element Tf2 155 kDa protein type 3 OS=Schizosaccharomyces pombe GN=Tf2-11 PE=4 SV=1	Putative uncharacterized protein GN=TcasGA2_TC005270 OS=Tribolium castaneum (Red flour beetle) PE=4 SV=1	2; IPR001584: Integrase, catalytic core; IPR012337: Ribonuclease H-like	hypothetical protein TcasGA2_TC005270 [Tribolium castaneum]	--
Bollworm_Unigene_BMK.39358	459	3	0	0	7.25739	up	--	--	3; Process: proteolysis (GO:0006508);; Molecular Function: catalytic activity (GO:0003824);; Molecular Function: serine-type endopeptidase activity (GO:0004252);	--	Trypsin, alkaline C OS=Manduca sexta PE=2 SV=1	Trypsin (Fragment) OS=Helicoverpa armigera (Cotton bollworm) PE=2 SV=1	3; IPR001254: Peptidase S1/S6, chymotrypsin/Hap; IPR009003: Peptidase cysteine/serine, trypsin-like; IPR018114: Peptidase S1/S6, chymotrypsin/Hap, active site	trypsin [Helicoverpa armigera]	Helicoverpa armigera clone HaFLS00346 trypsin mRNA, partial cds
Bollworm_Unigene_BMK.24043	5	27	4e-06	6.15442e-05	-2.43296	down	--	--	--	K14566|1e-124|tca:657722|U3 small nucleolar RNA-associated protein 24	rRNA-processing protein FCF1 homolog OS=Pongo abelii GN=FCF1 PE=2 SV=1	Putative uncharacterized protein GLEAN_07087 GN=GLEAN_07087 OS=Tribolium castaneum (Red flour beetle) PE=4 SV=1	2; IPR006596: Nucleotide binding protein, PINc; IPR006984: Protein of unknown function DUF652	PREDICTED: similar to Bekka CG4539-PA [Tribolium castaneum]	TSA: Striacosta albicosta stalb_01_00015108 mRNA sequence
Bollworm_Unigene_BMK.28093	10	26	0.000588	0.00598649	-1.37851	down	--	--	3; Function: ATP binding (GO:0005524);; Function: ATP-dependent helicase activity (GO:0008026);; Molecular Function: nucleic acid binding (GO:0003676);	K13178|1e-126|tca:661233|ATP-dependent RNA helicase DDX17 [EC:3.6.4.13]	ATP-dependent RNA helicase DBP2 OS=Candida albicans GN=DBP2 PE=3 SV=2	Putative uncharacterized protein GN=KGM_21268 OS=Danaus plexippus (Monarch butterfly) PE=3 SV=1	4; IPR000629: RNA helicase, ATP-dependent, DEAD-box, conserved site; IPR011545: DNA/RNA helicase, DEAD/DEAH box type, N-terminal; IPR014001: DEAD-like helicase; IPR014014: RNA helicase, DEAD-box type, Q motif	PREDICTED: similar to DEAD-box RNA-dependent helicase p68 [Tribolium castaneum]	TSA: Bemisia tabaci BT_Q_ZJU_Singletons21991 mRNA sequence
Bollworm_Unigene_BMK.19873	3	17	0.000204	0.00232905	-2.5025	down	--	--	1; Molecular Function: protein binding (GO:0005515);	--	Peroxidasin homolog OS=Mus musculus GN=Pxdn PE=2 SV=1	Peroxidasin GN=EAG_07334 OS=Camponotus floridanus (Florida carpenter ant) PE=4 SV=1	2; IPR001611: Leucine-rich repeat; IPR003591: Leucine-rich repeat, typical subtype	Peroxidasin [Camponotus floridanus]	--
Bollworm_Unigene_BMK.35119	8	32	4e-06	6.15442e-05	-2	down	--	--	2; Molecular Function: nucleic acid binding (GO:0003676);; Molecular Function: nucleotide binding (GO:0000166);	K15401|2e-66|dwi:Dwil_GK15401|ribosomal RNA-processing protein 7	Ribosomal RNA-processing protein 7 homolog A OS=Pongo abelii GN=RRP7A PE=2 SV=1	Putative rRNA processing protein RRP7 GN=KGM_15121 OS=Danaus plexippus (Monarch butterfly) PE=4 SV=1	3; IPR000504: RNA recognition motif domain; IPR012677: Nucleotide-binding, alpha-beta plait; IPR024326: Ribosomal RNA-processing protein 7	hypothetical protein DAPPUDRAFT_221137 [Daphnia pulex]	TSA: Striacosta albicosta stalb_01_00006724 mRNA sequence
Bollworm_Unigene_BMK.10540	19	0	0.000119	0.00142605	14.2137	up	--	--	1; Molecular Function: structural constituent of cuticle (GO:0042302);	K22931|2e-36|dwi:Dwil_GK22931|GK22931 gene product from transcript GK22931-RA	Endocuticle structural glycoprotein SgAbd-4 OS=Schistocerca gregaria PE=1 SV=1	Cuticular protein RR-1 motif 37 GN=KGM_13398 OS=Danaus plexippus (Monarch butterfly) PE=4 SV=1	1; IPR000618: Insect cuticle protein	cuticular protein RR-1 motif 37 [Bombyx mori] >gi|223671176|tpd|FAA00540.1| TPA: putative cuticle protein [Bombyx mori]	TSA: Striacosta albicosta stalb_01_00001506 mRNA sequence
Bollworm_Unigene_BMK.27788	16	42	1.1e-05	0.00015805	-1.39232	down	--	--	--	K12621|5e-58|dmo:Dmoj_GI13004|U6 snRNA-associated Sm-like protein LSm2	U6 snRNA-associated Sm-like protein LSm2 OS=Mus musculus GN=Lsm2 PE=2 SV=1	Putative uncharacterized protein GN=KGM_13005 OS=Danaus plexippus (Monarch butterfly) PE=4 SV=1	4; IPR001163: Like-Sm ribonucleoprotein (LSM) domain; IPR006649: Like-Sm ribonucleoprotein (LSM) domain, eukaryotic/archaea-type; IPR010920: Like-Sm ribonucleoprotein (LSM)-related domain; IPR016654: U6 snRNA-associated Sm-like protein LSm2	GI13004 [Drosophila mojavensis] >gi|193919145|gb|EDW18012.1| GI13004 [Drosophila mojavensis]	TSA: Striacosta albicosta stalb_01_00016843 mRNA sequence
Bollworm_Unigene_BMK.35010	6	35	0	0	-2.54432	down	--	--	2; Process: rRNA processing (GO:0006364);; Cellular Component: nucleolus (GO:0005730);	K14549|2e-12|tca:662465|U3 small nucleolar RNA-associated protein 15	U3 small nucleolar RNA-associated protein 15 homolog OS=Danio rerio GN=utp15 PE=2 SV=1	Putative U3 small nucleolar RNA-associated protein GN=KGM_00106 OS=Danaus plexippus (Monarch butterfly) PE=4 SV=1	1; IPR018983: U3 small nucleolar RNA-associated protein 15, C-terminal	PREDICTED: similar to U3 small nucleolar RNA-associated protein, putative [Tribolium castaneum] >gi|270002401|gb|EEZ98848.1| hypothetical protein TcasGA2_TC004458 [Tribolium castaneum]	--
Bollworm_Unigene_BMK.37910	42	11	0.00072	0.00712386	1.93289	up	--	--	--	K10955|5e-21|hsa:4583|intestinal mucin-2	Pupal cuticle protein OS=Bombyx mori GN=PCP PE=2 SV=1	Putative cuticle protein GN=BmorCPH31 OS=Bombyx mori (Silk moth) PE=2 SV=1	--	pupal cuticle protein precursor [Bombyx mori] >gi|1169137|sp|P42852.1|CUPP_BOMMO RecName: Full=Pupal cuticle protein; Flags: Precursor >gi|829163|emb|CAA48756.1| pupal cuticle protein [Bombyx mori] >gi|223671095|tpd|FAA00499.1| TPA: putative cuticle protein [Bombyx mori] >gi|227891|prf||1713293A pupal cuticle protein	TSA: Spodoptera littoralis CL546Contig1.Spli mRNA sequence
Bollworm_Unigene_BMK.1213	273	2	0	0	7.09276	up	--	--	3; Process: proteolysis (GO:0006508);; Molecular Function: catalytic activity (GO:0003824);; Molecular Function: serine-type endopeptidase activity (GO:0004252);	K01312|4e-32|pno:SNOG_05978|trypsin [EC:3.4.21.4]	Trypsin, alkaline C OS=Manduca sexta PE=2 SV=1	Trypsin-like protease (Precursor) OS=Helicoverpa armigera (Cotton bollworm) PE=2 SV=1	4; IPR001254: Peptidase S1/S6, chymotrypsin/Hap; IPR001314: Peptidase S1A, chymotrypsin-type; IPR009003: Peptidase cysteine/serine, trypsin-like; IPR018114: Peptidase S1/S6, chymotrypsin/Hap, active site	trypsin-like protease [Helicoverpa armigera] >gi|145843822|gb|ABP96918.1| serine protease 5 [Helicoverpa armigera]	--
Bollworm_Unigene_BMK.37073	15	33	0.000494	0.00507822	-1.1375	down	--	--	--	--	Outer capsid protein VP4 OS=Lymantria dispar cypovirus 1 (isolate Rao) GN=S4 PE=3 SV=1	--	--	--	--
Bollworm_Unigene_BMK.15068	586	219	0	0	1.41997	up	--	--	--	K02268|1e-19|dan:Dana_GF14388|cytochrome c oxidase subunit VIc [EC:1.9.3.1]	Cytochrome c oxidase subunit 6C-2 OS=Rattus norvegicus GN=Cox6c2 PE=1 SV=3	Cytochrome c oxidase GN=KGM_04303 OS=Danaus plexippus (Monarch butterfly) PE=4 SV=1	--	cytochrome c oxidase [Triatoma infestans]	TSA: Striacosta albicosta stalb_01_00014978 mRNA sequence
Bollworm_Unigene_BMK.1770	126	32	0	0	1.97728	up	--	--	--	--	Esterase FE4 OS=Myzus persicae PE=1 SV=1	Carboxylesterase GN=CCE001a OS=Helicoverpa armigera (Cotton bollworm) PE=2 SV=1	2; IPR002018: Carboxylesterase, type B; IPR019826: Carboxylesterase type B, active site	carboxylesterase [Helicoverpa armigera]	Helicoverpa armigera carboxylesterase (CCE001a) mRNA, CCE001a-ygf-13-1 allele, complete cds
Bollworm_Unigene_BMK.10512	15	63	0	0	-2.07039	down	--	--	--	--	Mitochondrial import inner membrane translocase subunit Tim17-B OS=Mus musculus GN=Timm17b PE=2 SV=1	Mitochondrial import inner membrane translocase OS=Bombyx mori (Silk moth) PE=2 SV=1	--	mitochondrial import inner membrane translocase [Bombyx mori] >gi|119866052|gb|ABM05495.1| mitochondrial import inner membrane translocase [Bombyx mori]	TSA: Striacosta albicosta stalb_01_00001620 mRNA sequence
Bollworm_Unigene_BMK.6360	144	2	0	0	6.16993	up	--	--	--	--	Protein takeout OS=Drosophila melanogaster GN=to PE=2 SV=1	Putative uncharacterized protein GN=KGM_15063 OS=Danaus plexippus (Monarch butterfly) PE=4 SV=1	1; IPR010562: Haemolymph juvenile hormone binding	moling [Manduca sexta]	--
Bollworm_Unigene_BMK.8642	27	58	6e-06	9.04381e-05	-1.10309	down	--	--	6; Function: iron-sulfur cluster binding (GO:0051536);; Function: metal ion binding (GO:0046872);; Process: oxidation-reduction process (GO:0055114);; Molecular Function: 2 iron, 2 sulfur cluster binding (GO:0051537);; Molecular Function: electron carrier activity (GO:0009055);; Molecular Function: oxidoreductase activity (GO:0016491);	K00106|1e-77|dan:Dana_GF16930|xanthine dehydrogenase/oxidase [EC:1.17.1.4 1.17.3.2]	Xanthine dehydrogenase OS=Drosophila pseudoobscura pseudoobscura GN=ry PE=3 SV=2	Xanthine dehydrogenase OS=Bombyx mori (Silk moth) PE=2 SV=1	4; IPR001041: Ferredoxin; IPR002888: [2Fe-2S]-binding; IPR006058: 2Fe-2S ferredoxin, iron-sulphur binding site; IPR012675: Beta-grasp fold, ferredoxin-type	truncated xanthine dehydrogenase [Bombyx mori]	PREDICTED: Tribolium castaneum similar to xanthine dehydrogenase (LOC656621), mRNA
Bollworm_Unigene_BMK.21080	19	47	7e-06	0.00010429	-1.30666	down	--	--	3; Process: oxidation-reduction process (GO:0055114);; Molecular Function: nucleotide binding (GO:0000166);; Molecular Function: oxidoreductase activity, acting on the aldehyde or oxo group of donors, NAD or NADP as acceptor (GO:0016620);	K13356|1e-103|phu:Phum_PHUM091870|fatty acyl-CoA reductase [EC:1.2.1.-]	Fatty acyl-CoA reductase 1 OS=Xenopus laevis GN=far1 PE=2 SV=1	Putative uncharacterized protein GN=KGM_10094 OS=Danaus plexippus (Monarch butterfly) PE=4 SV=1	3; IPR004262: Male sterility; IPR013120: Male sterility, NAD-binding; IPR016040: NAD(P)-binding domain	conserved hypothetical protein [Pediculus humanus corporis] >gi|212507132|gb|EEB11148.1| conserved hypothetical protein [Pediculus humanus corporis]	--
Bollworm_Unigene_BMK.39775	3	21	1.6e-05	0.000225871	-2.80735	down	--	--	1; Molecular Function: binding (GO:0005488);	--	MMS19 nucleotide excision repair protein homolog OS=Homo sapiens GN=MMS19 PE=1 SV=2	Putative uncharacterized protein GN=KGM_13348 OS=Danaus plexippus (Monarch butterfly) PE=4 SV=1	1; IPR016024: Armadillo-type fold	DNA repair/transcription protein met18/mms19 [Culex quinquefasciatus] >gi|167865405|gb|EDS28788.1| DNA repair/transcription protein met18/mms19 [Culex quinquefasciatus]	--
Bollworm_Unigene_BMK.17480	0	10	0.000341	0.00367077	-13.2877	down	--	--	--	--	--	Putative uncharacterized protein GN=TcasGA2_TC001731 OS=Tribolium castaneum (Red flour beetle) PE=4 SV=1	--	hypothetical protein TcasGA2_TC001731 [Tribolium castaneum]	--
Bollworm_Unigene_BMK.20354	661	258	0	0	1.35728	up	--	--	1; Molecular Function: calcium ion binding (GO:0005509);	--	Calexcitin-2 OS=Caenorhabditis elegans GN=cex-2 PE=2 SV=3	Juvenile hormone diol kinase GN=jhdk OS=Manduca sexta (Tobacco hawkmoth) PE=2 SV=1	4; IPR002048: Calcium-binding EF-hand; IPR011992: EF-hand-like domain; IPR018247: EF-Hand 1, calcium-binding site; IPR018249: EF-HAND 2	juvenile hormone diol kinase [Manduca sexta]	TSA: Striacosta albicosta stalb_01_00001652 mRNA sequence
Bollworm_Unigene_BMK.17748	26	1	2.7e-05	0.000369207	4.70044	up	--	--	--	--	--	Carboxyl/choline esterase CCE001b OS=Helicoverpa armigera (Cotton bollworm) PE=2 SV=1	1; IPR002018: Carboxylesterase, type B	carboxyl/choline esterase CCE001b [Helicoverpa armigera]	Helicoverpa armigera clone Ha8c021A08 carboxyl/choline esterase CCE001b mRNA, complete cds
Bollworm_Unigene_BMK.26831	4	24	8e-06	0.000117697	-2.58496	down	--	--	--	--	Glycine-rich cell wall structural protein OS=Arabidopsis thaliana GN=At3g17050 PE=2 SV=2	Putative uncharacterized protein GN=EAI_03498 OS=Harpegnathos saltator (Jerdon's jumping ant) PE=4 SV=1	--	PREDICTED: hypothetical protein [Hydra magnipapillata]	--
Bollworm_Unigene_BMK.22740	11	43	0	0	-1.96683	down	--	--	1; Molecular Function: protein binding (GO:0005515);	K14546|8e-28|nvi:100120915|U3 small nucleolar RNA-associated protein 5	WD repeat-containing protein 43 OS=Homo sapiens GN=WDR43 PE=1 SV=3	Putative uncharacterized protein GN=KGM_03267 OS=Danaus plexippus (Monarch butterfly) PE=4 SV=1	4; IPR011046: WD40 repeat-like-containing domain; IPR015943: WD40/YVTN repeat-like-containing domain; IPR017986: WD40-repeat-containing domain; IPR019782: WD40 repeat 2	hypothetical protein TcasGA2_TC003821 [Tribolium castaneum]	--
Bollworm_Unigene_BMK.23811	14	33	0.000263	0.00291407	-1.23704	down	--	--	--	--	Ribosome biogenesis protein WDR12 homolog OS=Anopheles gambiae GN=AGAP007244 PE=3 SV=3	Putative uncharacterized protein GN=KGM_06265 OS=Danaus plexippus (Monarch butterfly) PE=4 SV=1	1; IPR012972: NLE	hypothetical protein DAPPUDRAFT_323838 [Daphnia pulex]	TSA: Spodoptera littoralis CL1337Contig1.Spli mRNA sequence
Bollworm_Unigene_BMK.2930	13	33	0.000134	0.0015952	-1.34395	down	--	--	--	K00665|1e-138|nvi:100121447|fatty acid synthase, animal type [EC:2.3.1.85]	Fatty acid synthase OS=Rattus norvegicus GN=Fasn PE=1 SV=3	Putative uncharacterized protein GN=TcasGA2_TC011522 OS=Tribolium castaneum (Red flour beetle) PE=4 SV=1	--	hypothetical protein TcasGA2_TC011522 [Tribolium castaneum]	TSA: Spodoptera littoralis CL171Contig1.Spli mRNA sequence
Bollworm_Unigene_BMK.25479	17	37	0.000251	0.00279025	-1.12199	down	--	--	3; Function: ribonuclease III activity (GO:0004525);; Process: RNA processing (GO:0006396);; Molecular Function: RNA binding (GO:0003723);	--	39S ribosomal protein L44, mitochondrial OS=Mus musculus GN=Mrpl44 PE=1 SV=2	Putative 39S ribosomal protein L44 GN=KGM_15569 OS=Danaus plexippus (Monarch butterfly) PE=4 SV=1	1; IPR000999: Ribonuclease III	39S ribosomal protein L44 [Culex quinquefasciatus] >gi|167867604|gb|EDS30987.1| 39S ribosomal protein L44 [Culex quinquefasciatus]	TSA: Striacosta albicosta stalb_01_00002028 mRNA sequence
Bollworm_Unigene_BMK.6960	174	9	0	0	4.27302	up	--	--	4; Function: cation binding (GO:0043169);; Process: carbohydrate metabolic process (GO:0005975);; Molecular Function: catalytic activity (GO:0003824);; Molecular Function: hydrolase activity, hydrolyzing O-glycosyl compounds (GO:0004553);	--	Myrosinase 1 OS=Brevicoryne brassicae PE=1 SV=1	Glucosidase OS=Bombyx mori (Silk moth) PE=2 SV=1	4; IPR001360: Glycoside hydrolase, family 1; IPR013781: Glycoside hydrolase, subgroup, catalytic domain; IPR017853: Glycoside hydrolase, superfamily; IPR018120: Glycoside hydrolase, family 1, active site	glucosidase [Bombyx mori] >gi|30142168|gb|AAP13852.1| glucosidase [Bombyx mori]	Helicoverpa armigera clone HaC5S01584 glucosidase mRNA, partial cds
Bollworm_Unigene_BMK.1322	36	0	0	0	15.1357	up	--	--	4; Function: cation binding (GO:0043169);; Process: carbohydrate metabolic process (GO:0005975);; Molecular Function: catalytic activity (GO:0003824);; Molecular Function: hydrolase activity, hydrolyzing O-glycosyl compounds (GO:0004553);	--	Myrosinase 1 OS=Brevicoryne brassicae PE=1 SV=1	Beta-glucosidase (Precursor) OS=Spodoptera frugiperda (Fall armyworm) PE=2 SV=1	4; IPR001360: Glycoside hydrolase, family 1; IPR013781: Glycoside hydrolase, subgroup, catalytic domain; IPR017853: Glycoside hydrolase, superfamily; IPR018120: Glycoside hydrolase, family 1, active site	beta-glucosidase precursor [Spodoptera frugiperda]	TSA: Striacosta albicosta stalb_01_00003548 mRNA sequence
Bollworm_Unigene_BMK.42291	13	38	1e-05	0.00014472	-1.54749	down	--	--	--	--	Uncharacterized histidine-rich protein DDB_G0274557 OS=Dictyostelium discoideum GN=DDB_G0274557 PE=4 SV=1	Putative uncharacterized protein GN=KGM_13097 OS=Danaus plexippus (Monarch butterfly) PE=4 SV=1	--	hypothetical protein [Leishmania infantum JPCM5] >gi|134069012|emb|CAM67156.1| Hypothetical repeat protein [Leishmania infantum JPCM5]	--
Bollworm_Unigene_BMK.41669	21	56	0	0	-1.41504	down	--	--	--	K00665|0.0|nvi:100121447|fatty acid synthase, animal type [EC:2.3.1.85]	Fatty acid synthase OS=Gallus gallus GN=FASN PE=1 SV=5	Putative fatty acid synthase GN=KGM_10316 OS=Danaus plexippus (Monarch butterfly) PE=4 SV=1	--	PREDICTED: similar to fatty acid synthase [Tribolium castaneum]	TSA: Spodoptera littoralis CL171Contig1.Spli mRNA sequence
Bollworm_Unigene_BMK.22208	7	22	0.000502	0.0051536	-1.65208	down	--	--	5; Component: cytoplasm (GO:0005737);; Function: ATP binding (GO:0005524);; Function: aminoacyl-tRNA ligase activity (GO:0004812);; Process: tRNA aminoacylation for protein translation (GO:0006418);; Molecular Function: nucleotide binding (GO:0000166);	K01869|0.0|tca:664288|leucyl-tRNA synthetase [EC:6.1.1.4]	Leucyl-tRNA synthetase, cytoplasmic OS=Homo sapiens GN=LARS PE=1 SV=2	Putative uncharacterized protein GN=KGM_08001 OS=Danaus plexippus (Monarch butterfly) PE=3 SV=1	4; IPR001412: Aminoacyl-tRNA synthetase, class I, conserved site; IPR002300: Aminoacyl-tRNA synthetase, class Ia; IPR009008: Valyl/Leucyl/Isoleucyl-tRNA synthetase, class Ia, editing domain; IPR014729: Rossmann-like alpha/beta/alpha sandwich fold	hypothetical protein TcasGA2_TC008372 [Tribolium castaneum]	TSA: Acropora millepora SeqIndex12180, mRNA sequence
Bollworm_Unigene_BMK.9897	14	0	0.000955	0.00911226	13.7731	up	--	--	--	--	--	SV2-like protein 1 GN=KGM_09954 OS=Danaus plexippus (Monarch butterfly) PE=4 SV=1	1; IPR020846: Major facilitator superfamily domain	synaptic vesicle protein [Aedes aegypti] >gi|108876593|gb|EAT40818.1| synaptic vesicle protein [Aedes aegypti]	--
Bollworm_Unigene_BMK.7791	21	2	0.00069	0.00687483	3.39232	up	--	--	1; Molecular Function: protein binding (GO:0005515);	--	Myosin-binding protein C, cardiac-type OS=Gallus gallus GN=MYBPC3 PE=1 SV=3	Putative uncharacterized protein GN=KGM_13458 OS=Danaus plexippus (Monarch butterfly) PE=4 SV=1	3; IPR007110: Immunoglobulin-like; IPR013098: Immunoglobulin I-set; IPR013783: Immunoglobulin-like fold	GA22407 [Drosophila pseudoobscura pseudoobscura] >gi|198142785|gb|EDY71500.1| GA22407 [Drosophila pseudoobscura pseudoobscura]	TSA: Spodoptera littoralis CL942Contig1.Spli mRNA sequence
Bollworm_Unigene_BMK.2171	83	24	8e-06	0.000117697	1.79008	up	--	--	--	K09542|1e-54|aag:AaeL_AAEL013341|crystallin, alpha B	Protein lethal(2)essential for life OS=Drosophila melanogaster GN=l(2)efl PE=1 SV=1	Small heat shock protein GN=Hsp20.7 OS=Spodoptera litura (Asian cotton leafworm) PE=2 SV=1	3; IPR001436: Alpha crystallin/Heat shock protein; IPR002068: Heat shock protein Hsp20; IPR008978: HSP20-like chaperone	small heat shock protein [Spodoptera litura]	Spodoptera litura small heat shock protein (Hsp20.7) mRNA, complete cds
Bollworm_Unigene_BMK.5648	26	0	7e-06	0.00010429	14.6662	up	--	--	3; Process: proteolysis (GO:0006508);; Molecular Function: catalytic activity (GO:0003824);; Molecular Function: serine-type endopeptidase activity (GO:0004252);	--	Serine protease snake OS=Drosophila melanogaster GN=snk PE=1 SV=2	Hemolymph proteinase 18 OS=Manduca sexta (Tobacco hawkmoth) PE=2 SV=1	3; IPR001254: Peptidase S1/S6, chymotrypsin/Hap; IPR009003: Peptidase cysteine/serine, trypsin-like; IPR018114: Peptidase S1/S6, chymotrypsin/Hap, active site	hemolymph proteinase 18 [Manduca sexta]	TSA: Striacosta albicosta stalb_01_00003540 mRNA sequence
Bollworm_Unigene_BMK.39123	11434	60	0	0	7.57415	up	--	--	--	K11558|9e-14|dwi:Dwil_GK11558|GK11558 gene product from transcript GK11558-RA	Serine proteases 1/2 OS=Drosophila melanogaster GN=Jon99Cii PE=1 SV=2	Chymotrypsin-like protease (Fragment) OS=Helicoverpa armigera (Cotton bollworm) PE=2 SV=1	--	chymotrypsin-like protease [Helicoverpa armigera]	H.armigera mRNA for putative serine protease, clone SR106
Bollworm_Unigene_BMK.24075	8	38	0	0	-2.24793	down	--	--	5; Component: intracellular (GO:0005622);; Function: endonuclease activity (GO:0004519);; Process: DNA repair (GO:0006281);; Molecular Function: DNA binding (GO:0003677);; Molecular Function: nuclease activity (GO:0004518);	K10771|1e-105|aag:AaeL_AAEL010781|AP endonuclease 1 [EC:4.2.99.18]	Recombination repair protein 1 OS=Drosophila melanogaster GN=Rrp1 PE=1 SV=2	Ap endonuclease GN=KGM_08000 OS=Danaus plexippus (Monarch butterfly) PE=4 SV=1	4; IPR000097: AP endonuclease, family 1; IPR004808: Exodeoxyribonuclease III xth; IPR005135: Endonuclease/exonuclease/phosphatase; IPR020848: AP endonuclease, family 1, conserved site	ap endonuclease [Aedes aegypti] >gi|108872984|gb|EAT37209.1| ap endonuclease [Aedes aegypti]	PREDICTED: Tribolium castaneum similar to ap endonuclease (LOC663963), partial mRNA
Bollworm_Unigene_BMK.35699	318	23	0	0	3.78932	up	--	--	1; Molecular Function: protein binding (GO:0005515);	--	Myophilin OS=Echinococcus granulosus PE=2 SV=1	Calponin OS=Helicoverpa armigera (Cotton bollworm) PE=2 SV=1	2; IPR001715: Calponin homology domain; IPR003096: Smooth muscle protein/calponin	transgelin [Bombyx mori] >gi|95102666|gb|ABF51271.1| transgelin [Bombyx mori]	TSA: Striacosta albicosta stalb_01_00004878 mRNA sequence
Bollworm_Unigene_BMK.15980	33	1	2e-06	3.20771e-05	5.04439	up	--	--	--	--	--	--	--	--	TSA: Alasmidonta varicosa UTP_var00506 mRNA sequence
Bollworm_Unigene_BMK.40840	91	11	0	0	3.04836	up	--	--	--	--	--	Putative uncharacterized protein GN=KGM_01235 OS=Danaus plexippus (Monarch butterfly) PE=4 SV=1	--	--	TSA: Striacosta albicosta stalb_01_00000270 mRNA sequence
Bollworm_Unigene_BMK.38815	22	0	3.5e-05	0.000467606	14.4252	up	--	--	1; Molecular Function: transferase activity, transferring phosphorus-containing groups (GO:0016772);	--	--	Ecdysteroid 22-kinase GN=KGM_06127 OS=Danaus plexippus (Monarch butterfly) PE=4 SV=1	2; IPR004119: Protein of unknown function DUF227; IPR011009: Protein kinase-like domain	ecdysteroid 22-kinase [Bombyx mori] >gi|111924417|dbj|BAF02792.1| ecdysteroid 22-phosphate [Bombyx mori]	TSA: Striacosta albicosta stalb_01_00001250 mRNA sequence
Bollworm_Unigene_BMK.3200	34	78	0	0	-1.19794	down	--	--	--	--	Protein LSM14 homolog A OS=Xenopus tropicalis GN=lsm14a PE=2 SV=1	60S ribosomal protein L18 GN=KGM_15843 OS=Danaus plexippus (Monarch butterfly) PE=3 SV=1	2; IPR010920: Like-Sm ribonucleoprotein (LSM)-related domain; IPR019053: FFD/TFG box motif	PREDICTED: similar to rap55 [Tribolium castaneum]	TSA: Spodoptera littoralis CL207Contig1.Spli mRNA sequence
Bollworm_Unigene_BMK.41230	634	3	0	0	7.72338	up	--	--	3; Process: proteolysis (GO:0006508);; Molecular Function: catalytic activity (GO:0003824);; Molecular Function: serine-type endopeptidase activity (GO:0004252);	K01312|3e-46|aag:AaeL_AAEL006425|trypsin [EC:3.4.21.4]	Trypsin, alkaline C OS=Manduca sexta PE=2 SV=1	Serine protease 52 OS=Mamestra configurata (bertha armyworm) PE=2 SV=1	4; IPR001254: Peptidase S1/S6, chymotrypsin/Hap; IPR001314: Peptidase S1A, chymotrypsin-type; IPR009003: Peptidase cysteine/serine, trypsin-like; IPR018114: Peptidase S1/S6, chymotrypsin/Hap, active site	serine protease 52 [Mamestra configurata]	Mamestra configurata serine protease 52 mRNA, complete cds
Bollworm_Unigene_BMK.9298	24	140	0	0	-2.54432	down	--	--	--	--	--	--	--	--	94B11_HaBAC_fin, Helicoverpa armigera BAC, pupae DNA
Bollworm_Unigene_BMK.15819	13	129	0	0	-3.31079	down	--	--	--	--	Probable rRNA-processing protein EBP2 homolog OS=Drosophila melanogaster GN=CG1542 PE=2 SV=1	rRNA processing protein Ebp2 GN=KGM_21855 OS=Danaus plexippus (Monarch butterfly) PE=4 SV=1	1; IPR008610: Eukaryotic rRNA processing	rRNA processing protein Ebp2 [Bombyx mori] >gi|87248489|gb|ABD36297.1| rRNA processing protein Ebp2 [Bombyx mori]	TSA: Striacosta albicosta stalb_01_00000211 mRNA sequence
Bollworm_Unigene_BMK.30104	16	0	0.000413	0.00434634	13.9658	up	--	--	--	--	--	Odorant binding protein fmxg18C17 GN=KGM_15064 OS=Danaus plexippus (Monarch butterfly) PE=4 SV=1	1; IPR010562: Haemolymph juvenile hormone binding	DUF233 protein [Heliothis virescens]	TSA: Striacosta albicosta stalb_01_00005462 mRNA sequence
Bollworm_Unigene_BMK.40219	8	32	4e-06	6.15442e-05	-2	down	--	--	--	--	Cysteine-rich protamine OS=Eledone cirrhosa PE=1 SV=1	--	--	RecName: Full=Cysteine-rich protamine	--
Bollworm_Unigene_BMK.6041	150	5	0	0	4.90689	up	--	--	5; Function: electron carrier activity (GO:0009055);; Function: heme binding (GO:0020037);; Function: oxidoreductase activity, acting on paired donors, with incorporation or reduction of molecular oxygen (GO:0016705);; Process: oxidation-reduction process (GO:0055114);; Molecular Function: iron ion binding (GO:0005506);	--	Cytochrome P450 6k1 OS=Blattella germanica GN=CYP6K1 PE=2 SV=1	Cytochrome P450 OS=Helicoverpa armigera (Cotton bollworm) PE=2 SV=1	1; IPR001128: Cytochrome P450	gossypol-induced cytochrome P450 [Helicoverpa armigera]	Helicoverpa armigera gossypol-induced cytochrome P450 (GIP) mRNA, complete cds
Bollworm_Unigene_BMK.17789	59	4	0	0	3.88264	up	--	--	--	--	Na(+)/H(+) exchange regulatory cofactor NHE-RF1 OS=Gallus gallus GN=SLC9A3R1 PE=2 SV=1	Putative uncharacterized protein GN=KGM_15052 OS=Danaus plexippus (Monarch butterfly) PE=4 SV=1	--	hypothetical protein AND_20629 [Anopheles darlingi]	PREDICTED: Tribolium castaneum similar to CG6688 CG6688-PA (LOC662426), mRNA
Bollworm_Unigene_BMK.13524	35	0	0	0	15.0951	up	--	--	--	--	--	--	--	--	Helicoverpa armigera cytochrome P450 (CYP9A14) mRNA, complete cds
Bollworm_Unigene_BMK.38777	6	56	0	0	-3.22239	down	--	--	--	--	Pistil-specific extensin-like protein OS=Nicotiana tabacum PE=2 SV=1	Putative uncharacterized protein GN=KGM_06647 OS=Danaus plexippus (Monarch butterfly) PE=4 SV=1	--	mitochondrial DNA polymerase beta-PAK [Trypanosoma brucei TREU927] >gi|62358909|gb|AAX79360.1| mitochondrial DNA polymerase beta-PAK [Trypanosoma brucei] >gi|70801485|gb|AAZ11392.1| mitochondrial DNA polymerase beta-PAK [Trypanosoma brucei]	--
Bollworm_Unigene_BMK.8177	204	9	0	0	4.5025	up	--	--	2; Process: oxidation-reduction process (GO:0055114);; Molecular Function: oxidoreductase activity (GO:0016491);	--	Alcohol dehydrogenase [NADP+] A OS=Danio rerio GN=akr1a1a PE=2 SV=2	3-dehydrecdysone 3b-reductase OS=Trichoplusia ni (Cabbage looper) PE=2 SV=1	4; IPR001395: Aldo/keto reductase; IPR018170: Aldo/keto reductase, conserved site; IPR020471: Aldo/keto reductase subgroup; IPR023210: NADP-dependent oxidoreductase domain	3-dehydrecdysone 3b-reductase [Trichoplusia ni]	--
Bollworm_Unigene_BMK.21333	0	9	0.000679	0.006789	-13.1357	down	--	--	2; Biological Process: DNA integration (GO:0015074);; Molecular Function: nucleic acid binding (GO:0003676);	--	Uncharacterized protein K02A2.6 OS=Caenorhabditis elegans GN=K02A2.6 PE=2 SV=1	Putative uncharacterized protein GLEAN_07549 GN=GLEAN_07549 OS=Tribolium castaneum (Red flour beetle) PE=4 SV=1	2; IPR001584: Integrase, catalytic core; IPR012337: Ribonuclease H-like	hypothetical protein TcasGA2_TC007549 [Tribolium castaneum]	--
Bollworm_Unigene_BMK.6607	27	54	3.4e-05	0.000456728	-1	down	--	--	3; Component: prefoldin complex (GO:0016272);; Function: unfolded protein binding (GO:0051082);; Biological Process: protein folding (GO:0006457);	K09548|2e-33|ame:726689|prefoldin subunit 1	Prefoldin subunit 1 OS=Danio rerio GN=pfdn1 PE=2 SV=1	Putative prefoldin subunit GN=KGM_21513 OS=Danaus plexippus (Monarch butterfly) PE=4 SV=1	2; IPR002777: Prefoldin beta-like; IPR009053: Prefoldin	hypothetical protein DAPPUDRAFT_100476 [Daphnia pulex]	TSA: Striacosta albicosta stalb_01_00002472 mRNA sequence
Bollworm_Unigene_BMK.40404	112	4	0	0	4.80735	up	--	--	--	--	--	AGAP013239-PA GN=AgaP_AGAP013239 OS=Anopheles gambiae (African malaria mosquito) PE=4 SV=1	1; IPR004119: Protein of unknown function DUF227	hypothetical protein AND_14411 [Anopheles darlingi]	23L11_HaBAC_fin, Helicoverpa armigera BAC, pupae DNA
Bollworm_Unigene_BMK.38039	47	2	0	0	4.55459	up	--	--	2; Function: transferase activity, transferring hexosyl groups (GO:0016758);; Biological Process: metabolic process (GO:0008152);	K00699|2e-56|dme:Dmel_CG17323|glucuronosyltransferase [EC:2.4.1.17]	Ecdysteroid UDP-glucosyltransferase OS=Lacanobia oleracea granulosis virus GN=EGT PE=3 SV=1	UDP-glycosyltransferase UGT42C1 GN=UGT42C1 OS=Helicoverpa armigera (Cotton bollworm) PE=2 SV=1	1; IPR002213: UDP-glucuronosyl/UDP-glucosyltransferase	CG17323 [Drosophila melanogaster] >gi|7298489|gb|AAF53709.1| CG17323 [Drosophila melanogaster] >gi|15291569|gb|AAK93053.1| GH27888p [Drosophila melanogaster] >gi|220945766|gb|ACL85426.1| CG17323-PA [synthetic construct] >gi|220955462|gb|ACL90274.1| CG17323-PA [synthetic construct]	TSA: Striacosta albicosta stalb_01_00007744 mRNA sequence
Bollworm_Unigene_BMK.9300	17	0	0.000273	0.00301683	14.0532	up	--	--	3; Component: myosin complex (GO:0016459);; Function: ATP binding (GO:0005524);; Molecular Function: motor activity (GO:0003774);	K10356|3e-50|cqu:CpipJ_CPIJ005615|myosin I	Myosin-IA OS=Drosophila melanogaster GN=Myo31DF PE=2 SV=1	Putative myosin IA GN=KGM_05011 OS=Danaus plexippus (Monarch butterfly) PE=4 SV=1	1; IPR001609: Myosin head, motor domain	myosin i [Culex quinquefasciatus] >gi|167882110|gb|EDS45493.1| myosin i [Culex quinquefasciatus]	Drosophila virilis GJ10423 (Dvir\GJ10423), mRNA
Bollworm_Unigene_BMK.17054	0	9	0.000679	0.006789	-13.1357	down	--	--	--	K14572|1e-22|bta:535163|midasin	Midasin OS=Homo sapiens GN=MDN1 PE=1 SV=2	Midasin GN=KGM_08103 OS=Danaus plexippus (Monarch butterfly) PE=4 SV=1	--	Midasin [Camponotus floridanus]	--
Bollworm_Unigene_BMK.18811	21	44	0.000104	0.00126707	-1.06711	down	--	--	5; Component: intracellular (GO:0005622);; Component: ribosome (GO:0005840);; Function: rRNA binding (GO:0019843);; Process: translation (GO:0006412);; Molecular Function: structural constituent of ribosome (GO:0003735);	--	39S ribosomal protein L20, mitochondrial OS=Xenopus laevis GN=mrpl20 PE=2 SV=1	Ribosomal protein L20 OS=Spodoptera frugiperda (Fall armyworm) PE=2 SV=1	1; IPR005813: Ribosomal protein L20	ribosomal protein L20 [Spodoptera frugiperda]	TSA: Striacosta albicosta stalb_01_00004599 mRNA sequence
Bollworm_Unigene_BMK.15567	196	94	9.3e-05	0.00114258	1.06012	up	--	--	1; Molecular Function: structural constituent of cuticle (GO:0042302);	--	Larval/pupal rigid cuticle protein 66 OS=Hyalophora cecropia GN=CP66 PE=1 SV=1	Putative cuticle protein GN=BmorCPR63 OS=Bombyx mori (Silk moth) PE=2 SV=1	1; IPR000618: Insect cuticle protein	cuticular protein RR-2 motif 63 [Bombyx mori] >gi|223671228|tpd|FAA00566.1| TPA: putative cuticle protein [Bombyx mori]	Bombyx mori cuticular protein RR-2 motif 63 (CPR63), mRNA >gi|223671227|tpd|BR000564.1| TPA_inf: Bombyx mori BmorCPR63 mRNA for putative cuticle protein, complete cds
Bollworm_Unigene_BMK.25911	9	30	3.1e-05	0.000418299	-1.73697	down	--	--	--	--	39S ribosomal protein L38, mitochondrial OS=Pongo abelii GN=MRPL38 PE=2 SV=1	Putative mitochondrial ribosomal protein, L38 GN=KGM_16557 OS=Danaus plexippus (Monarch butterfly) PE=4 SV=1	1; IPR008914: Phosphatidylethanolamine-binding protein PEBP	PREDICTED: similar to mitochondrial ribosomal protein, L38, putative [Tribolium castaneum] >gi|270003311|gb|EEZ99758.1| hypothetical protein TcasGA2_TC002530 [Tribolium castaneum]	TSA: Striacosta albicosta stalb_01_00000759 mRNA sequence
Bollworm_Unigene_BMK.27270	1000	2014	0	0	-1.01006	down	--	--	--	--	--	Peritrophin type-A domain protein 2 GN=PAD2 OS=Mamestra configurata (bertha armyworm) PE=2 SV=1	--	peritrophin type-A domain protein 2 [Mamestra configurata]	TSA: Striacosta albicosta stalb_01_00014515 mRNA sequence
Bollworm_Unigene_BMK.38906	22	1	0.000137	0.00162662	4.45943	up	--	--	--	--	--	Putative uncharacterized protein GN=KGM_06725 OS=Danaus plexippus (Monarch butterfly) PE=4 SV=1	--	--	TSA: Striacosta albicosta stalb_01_00003308 mRNA sequence
Bollworm_Unigene_BMK.38479	783	38	0	0	4.36494	up	--	--	1; Molecular Function: protein binding (GO:0005515);	K00799|2e-18|tca:663119|glutathione S-transferase [EC:2.5.1.18]	Glutathione S-transferase 1 OS=Musca domestica GN=Gst1 PE=2 SV=1	Glutathione S-transferase OS=Helicoverpa armigera (Cotton bollworm) PE=2 SV=1	2; IPR004045: Glutathione S-transferase, N-terminal; IPR012336: Thioredoxin-like fold	glutathione S-transferase [Helicoverpa armigera]	Helicoverpa armigera glutathione S-transferase (GST6) mRNA, complete cds
Bollworm_Unigene_BMK.18164	8	52	0	0	-2.70044	down	--	--	--	--	--	Trans-sialidase GN=KGM_02910 OS=Danaus plexippus (Monarch butterfly) PE=4 SV=1	--	--	--
Bollworm_Unigene_BMK.13636	3	21	1.6e-05	0.000225871	-2.80735	down	--	--	--	--	--	--	--	--	TSA: Striacosta albicosta stalb_01_00004084 mRNA sequence
Bollworm_Unigene_BMK.665	736	5	0	0	7.20163	up	--	--	--	--	--	HMG176 OS=Helicoverpa armigera (Cotton bollworm) PE=2 SV=1	--	HMG176 [Helicoverpa armigera] >gi|116833119|gb|ABK29472.1| HMG176 [Helicoverpa armigera]	Helicoverpa armigera HMG176 mRNA, complete cds
Bollworm_Unigene_BMK.37301	22	0	3.5e-05	0.000467606	14.4252	up	--	--	3; Process: proteolysis (GO:0006508);; Molecular Function: catalytic activity (GO:0003824);; Molecular Function: serine-type endopeptidase activity (GO:0004252);	--	Serine protease snake OS=Drosophila melanogaster GN=snk PE=1 SV=2	Hemolymph proteinase 13 OS=Manduca sexta (Tobacco hawkmoth) PE=2 SV=1	2; IPR001254: Peptidase S1/S6, chymotrypsin/Hap; IPR009003: Peptidase cysteine/serine, trypsin-like	hemolymph proteinase 13 [Manduca sexta]	--
Bollworm_Unigene_BMK.2270	18	36	0.000708	0.00704638	-1	down	--	--	--	--	--	--	--	--	94B11_HaBAC_fin, Helicoverpa armigera BAC, pupae DNA
Bollworm_Unigene_BMK.2659	5	18	0.000866	0.00834254	-1.848	down	--	--	5; Function: carbohydrate binding (GO:0030246);; Function: mannosidase activity (GO:0015923);; Process: carbohydrate metabolic process (GO:0005975);; Biological Process: mannose metabolic process (GO:0006013);; Molecular Function: catalytic activity (GO:0003824);	K01231|1e-54|ame:552382|alpha-mannosidase II [EC:3.2.1.114]	Alpha-mannosidase 2 OS=Drosophila melanogaster GN=alpha-Man-II PE=1 SV=2	Putative mannosidase alpha class 2a GN=KGM_09802 OS=Danaus plexippus (Monarch butterfly) PE=4 SV=1	2; IPR011013: Glycoside hydrolase-type carbohydrate-binding; IPR011682: Glycosyl hydrolases 38, C-terminal	PREDICTED: similar to Mannosidase II CG18802-PA [Apis mellifera]	--
Bollworm_Unigene_BMK.26686	16	40	3.1e-05	0.000418299	-1.32193	down	--	--	--	--	--	Putative uncharacterized protein GN=KGM_13035 OS=Danaus plexippus (Monarch butterfly) PE=4 SV=1	--	--	--
Bollworm_Unigene_BMK.39630	0	10	0.000341	0.00367077	-13.2877	down	--	--	--	--	--	Serine proteinase-like protein 1 OS=Helicoverpa armigera (Cotton bollworm) PE=2 SV=1	--	serine proteinase-like protein 1 [Helicoverpa armigera]	--
Bollworm_Unigene_BMK.38399	2077	187	0	0	3.47339	up	--	--	--	--	Troponin I OS=Drosophila melanogaster GN=wupA PE=2 SV=3	AGAP001053-PG GN=AgaP_AGAP001053 OS=Anopheles gambiae (African malaria mosquito) PE=4 SV=1	1; IPR001978: Troponin	wings up A, isoform C [Drosophila melanogaster] >gi|24642953|ref|NP_728137.1| wings up A, isoform F [Drosophila melanogaster] >gi|8058|emb|CAA42020.1| troponin I [Drosophila melanogaster] >gi|22832477|gb|AAN09458.1| wings up A, isoform C [Drosophila melanogaster] >gi|22832478|gb|AAN09459.1| wings up A, isoform F [Drosophila melanogaster] >gi|315075362|gb|ADT78487.1| GH08696p [Drosophila melanogas…	TSA: Striacosta albicosta stalb_01_00001080 mRNA sequence
Bollworm_Unigene_BMK.36316	15	53	0	0	-1.82103	down	--	--	--	--	--	Mitochondrial ribosomal protein S31 GN=KGM_19986 OS=Danaus plexippus (Monarch butterfly) PE=4 SV=1	--	mitochondrial ribosomal protein, S31, putative [Aedes aegypti] >gi|108871725|gb|EAT35950.1| mitochondrial ribosomal protein, S31, putative [Aedes aegypti]	TSA: Striacosta albicosta stalb_01_00013222 mRNA sequence
Bollworm_Unigene_BMK.39824	3	15	0.000724	0.00714644	-2.32193	down	--	--	3; Process: oxidation-reduction process (GO:0055114);; Biological Process: lipid metabolic process (GO:0006629);; Molecular Function: oxidoreductase activity, acting on paired donors, with oxidation of a pair of donors resulting in the reduction of molecular oxygen to two molecules of water (GO:0016717);	K00507|2e-94|nvi:100118611|stearoyl-CoA desaturase (delta-9 desaturase) [EC:1.14.19.1]	Acyl-CoA desaturase 2 OS=Rattus norvegicus GN=Scd2 PE=2 SV=1	Acyl-CoA desaturase GN=KGM_02653 OS=Danaus plexippus (Monarch butterfly) PE=3 SV=1	2; IPR005804: Fatty acid desaturase, type 1; IPR015876: Fatty acid desaturase, type 1, core	acyl-CoA-delta-6-desaturase [Antheraea pernyi]	Pectinophora gossypiella acyl-CoA desaturase PgosMPAE mRNA, partial cds
Bollworm_Unigene_BMK.8489	258	7	0	0	5.20387	up	--	--	3; Process: proteolysis (GO:0006508);; Molecular Function: catalytic activity (GO:0003824);; Molecular Function: serine-type endopeptidase activity (GO:0004252);	K01312|1e-25|pno:SNOG_05978|trypsin [EC:3.4.21.4]	Trypsin, alkaline B OS=Manduca sexta PE=2 SV=1	Trypsin-like serine protease OS=Ostrinia furnacalis (Asian corn borer) PE=2 SV=1	2; IPR001254: Peptidase S1/S6, chymotrypsin/Hap; IPR009003: Peptidase cysteine/serine, trypsin-like	trypsin-like serine protease [Ostrinia furnacalis]	--
Bollworm_Unigene_BMK.4400	31	81	0	0	-1.38565	down	--	--	2; Process: translational initiation (GO:0006413);; Molecular Function: translation initiation factor activity (GO:0003743);	--	Density-regulated protein OS=Gallus gallus GN=DENR PE=2 SV=1	Density-regulated protein GN=EAI_08229 OS=Harpegnathos saltator (Jerdon's jumping ant) PE=4 SV=1	2; IPR001950: Translation initiation factor SUI1; IPR005873: Density-regulated protein DRP1	Density-regulated protein [Harpegnathos saltator]	TSA: Striacosta albicosta stalb_01_00002096 mRNA sequence
Bollworm_Unigene_BMK.9237	2291	13	0	0	7.46132	up	--	--	--	--	Fatty acid-binding protein 1 OS=Manduca sexta GN=MFB1 PE=2 SV=1	Fatty acid-binding protein 1 OS=Helicoverpa armigera (Cotton bollworm) PE=2 SV=1	--	fatty acid-binding protein 1 [Helicoverpa armigera]	Helicoverpa armigera clone HaC5S00159 fatty acid-binding protein 1 mRNA, complete cds
Bollworm_Unigene_BMK.41887	1381	187	0	0	2.8846	up	--	--	1; Molecular Function: calcium ion binding (GO:0005509);	--	Myosin light chain alkali OS=Drosophila virilis GN=Mlc1 PE=4 SV=1	Myosin light chain OS=Biston betularia (pepper-and-salt moth) PE=2 SV=1	2; IPR011992: EF-hand-like domain; IPR018249: EF-HAND 2	myosin 1 light chain [Lonomia obliqua] >gi|56462258|gb|AAV91412.1| myosin 2 light chain [Lonomia obliqua]	TSA: Striacosta albicosta stalb_01_00003845 mRNA sequence
Bollworm_Unigene_BMK.42154	186	395	0	0	-1.08655	down	--	--	--	--	--	Salivary cysteine-rich peptide OS=Bombyx mori (Silk moth) PE=4 SV=1	--	salivary cysteine-rich peptide [Bombyx mori] >gi|87248595|gb|ABD36350.1| salivary cysteine-rich peptide [Bombyx mori]	TSA: Striacosta albicosta stalb_01_00013586 mRNA sequence
Bollworm_Unigene_BMK.41412	6	41	0	0	-2.77259	down	--	--	3; Function: ATP binding (GO:0005524);; Function: ATP-dependent helicase activity (GO:0008026);; Molecular Function: nucleic acid binding (GO:0003676);	K19535|6e-53|dwi:Dwil_GK19535|GK19535 gene product from transcript GK19535-RA	ATP-dependent RNA helicase DDX24 OS=Mus musculus GN=Ddx24 PE=1 SV=1	GK19535 GN=GK19535 OS=Drosophila willistoni (Fruit fly) PE=4 SV=1	2; IPR011545: DNA/RNA helicase, DEAD/DEAH box type, N-terminal; IPR014001: DEAD-like helicase	GK19535 [Drosophila willistoni] >gi|194158836|gb|EDW73737.1| GK19535 [Drosophila willistoni]	--
Bollworm_Unigene_BMK.9867	6	21	0.000373	0.00397176	-1.80735	down	--	--	--	K14521|8e-63|dgr:Dgri_GH14740|N-acetyltransferase 10 [EC:2.3.1.-]	Polycomb protein l(1)G0020 OS=Drosophila melanogaster GN=l(1)G0020 PE=1 SV=2	Putative uncharacterized protein GN=AND_15413 OS=Anopheles darlingi (Mosquito) PE=4 SV=1	1; IPR007807: Domain of unknown function DUF699, exodeoxyribonuclease V alpha chain	hypothetical protein AND_15413 [Anopheles darlingi]	--
Bollworm_Unigene_BMK.31847	50	4	0	0	3.64386	up	--	--	2; Process: metabolic process (GO:0008152);; Molecular Function: catalytic activity (GO:0003824);	--	4-coumarate--CoA ligase-like 6 OS=Oryza sativa subsp. japonica GN=4CLL6 PE=2 SV=2	Putative uncharacterized protein GN=KGM_09251 OS=Danaus plexippus (Monarch butterfly) PE=4 SV=1	1; IPR000873: AMP-dependent synthetase/ligase	firefly luciferase, putative [Pediculus humanus corporis] >gi|212517298|gb|EEB19209.1| firefly luciferase, putative [Pediculus humanus corporis]	TSA: Striacosta albicosta stalb_01_00013748 mRNA sequence
Bollworm_Unigene_BMK.9778	1810	31	0	0	5.86758	up	--	--	1; Molecular Function: structural constituent of cuticle (GO:0042302);	--	Larval cuticle protein LCP-30 OS=Bombyx mori GN=LCP30 PE=1 SV=2	Larval cuticle protein LCP-30 GN=KGM_18296 OS=Danaus plexippus (Monarch butterfly) PE=4 SV=1	1; IPR000618: Insect cuticle protein	larval cuticle protein LCP-30 precursor [Bombyx mori] >gi|44889043|sp|Q08738.2|CU30_BOMMO RecName: Full=Larval cuticle protein LCP-30; Flags: Precursor >gi|6634056|emb|CAA52368.2| larval cuticle protein [Bombyx mori]	TSA: Striacosta albicosta stalb_01_00001326 mRNA sequence
Bollworm_Unigene_BMK.9804	15	38	4.3e-05	0.000563354	-1.34104	down	--	--	6; Function: 4 iron, 4 sulfur cluster binding (GO:0051539);; Function: iron-sulfur cluster binding (GO:0051536);; Function: lipoate synthase activity (GO:0016992);; Process: metabolic process (GO:0008152);; Biological Process: lipoate biosynthetic process (GO:0009107);; Molecular Function: catalytic activity (GO:0003824);	K03644|1e-122|der:Dere_GG13311|lipoic acid synthetase [EC:2.8.1.8]	Lipoyl synthase, mitochondrial OS=Drosophila erecta GN=Las PE=3 SV=1	Lipoyl synthase, mitochondrial GN=KGM_05108 OS=Danaus plexippus (Monarch butterfly) PE=3 SV=1	3; IPR003698: Lipoate synthase; IPR007197: Radical SAM; IPR013785: Aldolase-type TIM barrel	GG13311 [Drosophila erecta] >gi|306755878|sp|B3NIL9.1|LIAS_DROER RecName: Full=Lipoyl synthase, mitochondrial; AltName: Full=Lipoate synthase; Short=LS; Short=Lip-syn; AltName: Full=Lipoic acid synthase; Flags: Precursor >gi|190655272|gb|EDV52515.1| GG13311 [Drosophila erecta]	PREDICTED: Ciona intestinalis similar to lipoic acid synthetase (LOC100183489), mRNA
Bollworm_Unigene_BMK.6088	1	13	0.000216	0.00243979	-3.70044	down	--	--	--	--	--	Putative forkhead box protein GN=KGM_16747 OS=Danaus plexippus (Monarch butterfly) PE=4 SV=1	--	--	--
Bollworm_Unigene_BMK.25421	29	1	8e-06	0.000117697	4.85798	up	--	--	1; Molecular Function: transferase activity, transferring phosphorus-containing groups (GO:0016772);	--	--	Ecdysteroid 22-kinase GN=KGM_06127 OS=Danaus plexippus (Monarch butterfly) PE=4 SV=1	3; IPR004119: Protein of unknown function DUF227; IPR011009: Protein kinase-like domain; IPR015897: CHK kinase-like	ecdysteroid 22-kinase [Bombyx mori] >gi|111924417|dbj|BAF02792.1| ecdysteroid 22-phosphate [Bombyx mori]	TSA: Striacosta albicosta stalb_01_00005657 mRNA sequence
Bollworm_Unigene_BMK.26649	17	34	0.000998	0.00947907	-1	down	--	--	2; Process: transcription initiation from RNA polymerase II promoter (GO:0006367);; Cellular Component: transcription factor TFIIA complex (GO:0005672);	K03122|5e-99|ame:412268|transcription initiation factor TFIIA large subunit	Transcription initiation factor IIA subunit 1 OS=Drosophila melanogaster GN=TfIIA-L PE=1 SV=2	Tfiia large subunit GN=KGM_22020 OS=Danaus plexippus (Monarch butterfly) PE=4 SV=1	4; IPR004855: Transcription factor IIA, alpha/beta subunit; IPR009083: Transcription factor IIA, helical; IPR009088: Transcription factor IIA, beta-barrel; IPR013028: Transcription factor IIA, alpha subunit, N-terminal	Transcription initiation factor IIA subunit 1 [Camponotus floridanus]	TSA: Spodoptera littoralis CL1155Contig1.Spli mRNA sequence
Bollworm_Unigene_BMK.20048	14	107	0	0	-2.93411	down	--	--	1; Molecular Function: methyltransferase activity (GO:0008168);	--	Putative ribosomal RNA methyltransferase NOP2 OS=Homo sapiens GN=NOP2 PE=1 SV=2	Putative uncharacterized protein GN=KGM_08224 OS=Danaus plexippus (Monarch butterfly) PE=4 SV=1	2; IPR001678: Bacterial Fmu (Sun)/eukaryotic nucleolar NOL1/Nop2p; IPR023273: RNA (C5-cytosine) methyltransferase, NOP2	Putative RNA methyltransferase NOL1 [Camponotus floridanus]	TSA: Striacosta albicosta stalb_01_00004558 mRNA sequence
Bollworm_Unigene_BMK.22292	79	12	0	0	2.71882	up	--	--	--	--	--	Putative uncharacterized protein GN=KGM_06297 OS=Danaus plexippus (Monarch butterfly) PE=4 SV=1	--	conserved hypothetical protein [Culex quinquefasciatus] >gi|167869086|gb|EDS32469.1| conserved hypothetical protein [Culex quinquefasciatus]	--
Bollworm_Unigene_BMK.4381	3376	104	0	0	5.02066	up	--	--	1; Molecular Function: structural constituent of cuticle (GO:0042302);	--	Larval cuticle protein LCP-17 OS=Bombyx mori GN=LCP17 PE=2 SV=1	Cuticular protein CPR3 GN=KGM_06803 OS=Danaus plexippus (Monarch butterfly) PE=4 SV=1	1; IPR000618: Insect cuticle protein	cuticular protein RR-1 motif 3 [Bombyx mori] >gi|223671107|tpd|FAA00505.1| TPA: putative cuticle protein [Bombyx mori]	Manduca sexta MSCP14.6 cuticle protein (MSCP14.6) mRNA, complete cds
Bollworm_Unigene_BMK.39385	5	62	0	0	-3.63227	down	--	--	--	--	Probable ATP-dependent RNA helicase ddx52 OS=Dictyostelium discoideum GN=ddx52 PE=3 SV=1	Putative DEAD box ATP-dependent RNA helicase GN=KGM_00054 OS=Danaus plexippus (Monarch butterfly) PE=3 SV=1	--	hypothetical protein SINV_14078 [Solenopsis invicta]	--
Bollworm_Unigene_BMK.10862	853	243	0	0	1.81159	up	--	--	--	--	Ferritin light chain, oocyte isoform OS=Xenopus laevis PE=1 SV=1	Ferritin light chain (Fragment) OS=Trichoplusia ni (Cabbage looper) PE=1 SV=1	--	ferritin light chain [Trichoplusia ni]	TSA: Striacosta albicosta stalb_01_00003144 mRNA sequence
Bollworm_Unigene_BMK.6502	47	4	0	0	3.55459	up	--	--	--	--	Circadian clock-controlled protein OS=Drosophila melanogaster GN=anon-3B1.2 PE=2 SV=2	DUF233 protein (Fragment) GN=hvpg0068 OS=Heliothis virescens (Tobacco budworm moth) PE=2 SV=1	1; IPR010562: Haemolymph juvenile hormone binding	DUF233 protein [Heliothis virescens]	TSA: Heliothis virescens Contig_610m DUF233 protein (hvpg0068) mRNA, partial cds
Bollworm_Unigene_BMK.21302	2390	4976	0	0	-1.05798	down	--	--	--	--	Juvenile hormone-binding protein (Fragment) OS=Manduca sexta GN=JHBP PE=1 SV=2	Juvenile hormone binding protein GN=JHBP OS=Heliothis virescens (Tobacco budworm moth) PE=2 SV=1	1; IPR010562: Haemolymph juvenile hormone binding	juvenile hormone binding protein [Heliothis virescens]	Heliothis virescens juvenile hormone binding protein (JHBP) mRNA, complete cds
Bollworm_Unigene_BMK.40328	17	68	0	0	-2	down	--	--	5; Component: microtubule (GO:0005874);; Process: microtubule-based process (GO:0007017);; Process: protein polymerization (GO:0051258);; Cellular Component: protein complex (GO:0043234);; Molecular Function: GTP binding (GO:0005525);	--	Tubulin alpha-4 chain (Fragments) OS=Zea mays GN=TUBA4 PE=3 SV=1	Putative uncharacterized protein (Fragment) GN=BRAFLDRAFT_86837 OS=Branchiostoma floridae (Florida lancelet) PE=4 SV=1	2; IPR000217: Tubulin; IPR003008: Tubulin/FtsZ, GTPase domain	PREDICTED: similar to ENSANGP00000002667, partial [Strongylocentrotus purpuratus] >gi|115619480|ref|XP_001185974.1| PREDICTED: similar to ENSANGP00000002667, partial [Strongylocentrotus purpuratus]	Drosophila ananassae GF17649 (Dana\GF17649), mRNA
Bollworm_Unigene_BMK.38940	9	31	1.7e-05	0.000239176	-1.78427	down	--	--	--	--	UPF0545 protein C22orf39 homolog OS=Danio rerio PE=3 SV=2	Putative uncharacterized protein GN=KGM_05567 OS=Danaus plexippus (Monarch butterfly) PE=4 SV=1	1; IPR021475: Protein of unknown function DUF3128	GI19292 [Drosophila mojavensis] >gi|193910086|gb|EDW08953.1| GI19292 [Drosophila mojavensis]	TSA: Striacosta albicosta stalb_01_00004692 mRNA sequence
Bollworm_Unigene_BMK.17337	26	1	2.7e-05	0.000369207	4.70044	up	--	--	--	--	--	Putative uncharacterized protein GN=DAPPUDRAFT_213228 OS=Daphnia pulex (Water flea) PE=4 SV=1	--	hypothetical protein DAPPUDRAFT_213228 [Daphnia pulex]	--
Bollworm_Unigene_BMK.20716	6	26	2e-05	0.000279349	-2.11548	down	--	--	--	--	--	Putative uncharacterized protein GN=KGM_17077 OS=Danaus plexippus (Monarch butterfly) PE=3 SV=1	--	--	--
Bollworm_Unigene_BMK.40712	260	650	0	0	-1.32193	down	--	--	1; Molecular Function: binding (GO:0005488);	--	Fatty acid-binding protein, adipocyte OS=Spermophilus tridecemlineatus GN=FABP4 PE=2 SV=3	Putative Fatty acid-binding protein, adipocyte GN=KGM_09909 OS=Danaus plexippus (Monarch butterfly) PE=4 SV=1	3; IPR000566: Lipocalin/cytosolic fatty-acid binding protein domain; IPR011038: Calycin-like; IPR012674: Calycin	PREDICTED: similar to Fatty acid-binding protein, adipocyte (AFABP) (Adipocyte lipid-binding protein) (ALBP) (A-FABP) [Apis mellifera]	TSA: Striacosta albicosta stalb_01_00010667 mRNA sequence
Bollworm_Unigene_BMK.10033	92	1	0	0	6.52356	up	--	--	3; Function: chitin binding (GO:0008061);; Process: chitin metabolic process (GO:0006030);; Cellular Component: extracellular region (GO:0005576);	--	--	Insect intestinal mucin 3 OS=Helicoverpa armigera (Cotton bollworm) PE=2 SV=1	1; IPR002557: Chitin binding domain	insect intestinal mucin 3 [Helicoverpa armigera]	Helicoverpa armigera clone IIM3 insect intestinal mucin 3 mRNA, complete cds
Bollworm_Unigene_BMK.18990	33	7	0.0008	0.00783797	2.23704	up	--	--	--	--	--	--	1; IPR013783: Immunoglobulin-like fold	--	--
Bollworm_Unigene_BMK.24320	1	15	5.7e-05	0.000727904	-3.90689	down	--	--	2; Component: extracellular region (GO:0005576);; Molecular Function: structural molecule activity (GO:0005198);	--	Fibrohexamerin OS=Galleria mellonella GN=P25 PE=1 SV=1	Fibroin P25 GN=Fib-P25 OS=Papilio xuthus PE=2 SV=1	1; IPR009911: Fibroin P25	fibroin P25 [Papilio xuthus]	--
Bollworm_Unigene_BMK.5866	507	60	0	0	3.07895	up	--	--	--	--	UPF0389 protein CG9231 OS=Drosophila melanogaster GN=CG9231 PE=1 SV=1	Growth and transformation-dependent protein GN=CpipJ_CPIJ003918 OS=Culex quinquefasciatus (Southern house mosquito) PE=4 SV=1	1; IPR009432: Protein of unknown function DUF1075	growth and transformation-dependent protein [Culex quinquefasciatus] >gi|167878178|gb|EDS41561.1| growth and transformation-dependent protein [Culex quinquefasciatus]	TSA: Striacosta albicosta stalb_01_00002077 mRNA sequence
Bollworm_Unigene_BMK.41391	2	14	0.000427	0.00445038	-2.80735	down	--	--	--	--	--	Putative kelch repeat protein GN=KGM_14513 OS=Danaus plexippus (Monarch butterfly) PE=4 SV=1	--	--	--
Bollworm_Unigene_BMK.42258	219	23	0	0	3.25123	up	--	--	--	--	--	Putative uncharacterized protein GN=KGM_06296 OS=Danaus plexippus (Monarch butterfly) PE=4 SV=1	--	PREDICTED: similar to conserved hypothetical protein [Tribolium castaneum] >gi|270015414|gb|EFA11862.1| hypothetical protein TcasGA2_TC005104 [Tribolium castaneum]	TSA: Spodoptera littoralis CL1Contig721.Spli mRNA sequence
Bollworm_Unigene_BMK.22395	30	75	0	0	-1.32193	down	--	--	3; Process: purine ribonucleoside salvage (GO:0006166);; Molecular Function: adenosine kinase activity (GO:0004001);; Molecular Function: phosphotransferase activity, alcohol group as acceptor (GO:0016773);	K00856|1e-128|ame:408441|adenosine kinase [EC:2.7.1.20]	Adenosine kinase OS=Physcomitrella patens subsp. patens GN=ADK PE=2 SV=1	Adenosine kinase OS=Bombyx mori (Silk moth) PE=2 SV=1	3; IPR001805: Adenosine kinase; IPR002173: Carbohydrate/puine kinase, PfkB, conserved site; IPR011611: Carbohydrate/purine kinase	adenosine kinase [Bombyx mori] >gi|87248259|gb|ABD36182.1| adenosine kinase [Bombyx mori]	TSA: Spodoptera littoralis CL1707Contig1.Spli mRNA sequence
Bollworm_Unigene_BMK.3278	6115	2378	0	0	1.3626	up	--	--	--	K02971|5e-47|nvi:100114107|small subunit ribosomal protein S21e	40S ribosomal protein S21 OS=Spodoptera frugiperda GN=RpS21 PE=3 SV=1	40S ribosomal protein S21 GN=RpS21 OS=Euphydryas aurinia PE=3 SV=1	--	ribosomal protein S21 [Euphydryas aurinia]	Spodoptera frugiperda ribosomal protein S21 mRNA, complete cds
Bollworm_Unigene_BMK.33762	18	1	0.00071	0.00704943	4.16993	up	--	--	--	--	--	Kelch repeat-containing protein GN=CAOG_00293 OS=Capsaspora owczarzaki (strain ATCC 30864) PE=4 SV=1	--	kelch repeat-containing protein [Capsaspora owczarzaki ATCC 30864]	--
Bollworm_Unigene_BMK.29943	2	20	8e-06	0.000117697	-3.32193	down	--	--	--	--	--	Putative uncharacterized protein GN=KGM_20723 OS=Danaus plexippus (Monarch butterfly) PE=4 SV=1	--	--	--
Bollworm_Unigene_BMK.38107	10	30	7e-05	0.000878974	-1.58496	down	--	--	1; Molecular Function: nucleic acid binding (GO:0003676);	--	Cell division cycle and apoptosis regulator protein 1 OS=Homo sapiens GN=CCAR1 PE=1 SV=2	Putative Ccar1 protein GN=KGM_18046 OS=Danaus plexippus (Monarch butterfly) PE=4 SV=1	1; IPR003034: DNA-binding SAP	PREDICTED: similar to cell-cycle and apoptosis regulatory protein 1 [Tribolium castaneum]	TSA: Striacosta albicosta stalb_01_00012365 mRNA sequence
Bollworm_Unigene_BMK.2074	2	27	0	0	-3.75489	down	--	--	2; Molecular Function: nucleic acid binding (GO:0003676);; Molecular Function: nucleotide binding (GO:0000166);	K14573|1e-21|tca:663199|nucleolar protein 4	RNA-binding protein 28 OS=Mus musculus GN=Rbm28 PE=1 SV=3	Putative uncharacterized protein GN=KGM_12879 OS=Danaus plexippus (Monarch butterfly) PE=4 SV=1	2; IPR000504: RNA recognition motif domain; IPR012677: Nucleotide-binding, alpha-beta plait	PREDICTED: similar to CG4806 CG4806-PA [Tribolium castaneum] >gi|270005371|gb|EFA01819.1| hypothetical protein TcasGA2_TC007421 [Tribolium castaneum]	--
Bollworm_Unigene_BMK.1669	3	15	0.000724	0.00714644	-2.32193	down	--	--	--	K04405|2e-73|aga:AgaP_AGAP005295|evolutionarily conserved signaling intermediate in Toll pathways	Evolutionarily conserved signaling intermediate in Toll pathway, mitochondrial OS=Drosophila melanogaster GN=ECSIT PE=1 SV=2	Putative uncharacterized protein GN=KGM_00187 OS=Danaus plexippus (Monarch butterfly) PE=4 SV=1	1; IPR010418: ECSIT	hypothetical protein AND_09270 [Anopheles darlingi]	Drosophila grimshawi GH18888 (Dgri\GH18888), mRNA
Bollworm_Unigene_BMK.34846	13	31	0.000366	0.00390491	-1.25376	down	--	--	--	--	RNA-binding protein Nova-2 OS=Homo sapiens GN=NOVA2 PE=1 SV=1	Putative uncharacterized protein GN=KGM_14186 OS=Danaus plexippus (Monarch butterfly) PE=4 SV=1	--	PREDICTED: similar to pasilla CG16765-PK [Tribolium castaneum]	Aedes aegypti nova partial mRNA
Bollworm_Unigene_BMK.40252	3	16	0.000385	0.00408346	-2.41504	down	--	--	1; Molecular Function: DNA binding (GO:0003677);	K02326|2e-09|ame:726923|DNA polymerase epsilon subunit 3 [EC:2.7.7.7]	DNA polymerase epsilon subunit 3 OS=Rattus norvegicus GN=Pole3 PE=2 SV=1	Putative uncharacterized protein GN=KGM_14267 OS=Danaus plexippus (Monarch butterfly) PE=4 SV=1	1; IPR009072: Histone-fold	PREDICTED: similar to polymerase (DNA directed), epsilon 3 (p17 subunit) [Apis mellifera]	--
Bollworm_Unigene_BMK.31938	16	39	5.1e-05	0.000659379	-1.2854	down	--	--	1; Biological Process: transcription, DNA-dependent (GO:0006351);	K03016|6e-75|tca:658676|DNA-directed RNA polymerases I, II, and III subunit RPABC3	DNA-directed RNA polymerases I, II, and III subunit RPABC3 OS=Mus musculus GN=Polr2h PE=2 SV=3	Putative uncharacterized protein GN=TcasGA2_TC008708 OS=Tribolium castaneum (Red flour beetle) PE=4 SV=1	3; IPR005570: RNA polymerase, Rpb8; IPR012340: Nucleic acid-binding, OB-fold; IPR016027: Nucleic acid-binding, OB-fold-like	PREDICTED: similar to Rpb8 CG11246-PA [Tribolium castaneum] >gi|270009448|gb|EFA05896.1| hypothetical protein TcasGA2_TC008708 [Tribolium castaneum]	TSA: Striacosta albicosta stalb_01_00006774 mRNA sequence
Bollworm_Unigene_BMK.34286	9	26	0.000278	0.0030627	-1.53051	down	--	--	--	K12849|1e-128|aag:AaeL_AAEL004355|pre-mRNA-splicing factor 38A	Pre-mRNA-splicing factor 38A OS=Pongo abelii GN=PRPF38A PE=2 SV=1	Putative uncharacterized protein GN=KGM_12812 OS=Danaus plexippus (Monarch butterfly) PE=4 SV=1	1; IPR005037: Pre-mRNA-splicing factor 38	hypothetical protein AaeL_AAEL004355 [Aedes aegypti] >gi|108880026|gb|EAT44251.1| conserved hypothetical protein [Aedes aegypti]	TSA: Striacosta albicosta stalb_01_00010171 mRNA sequence
Bollworm_Unigene_BMK.15539	101	1	0	0	6.65821	up	--	--	--	--	Retrovirus-related Pol polyprotein from transposon 412 OS=Drosophila melanogaster GN=POL PE=4 SV=1	Enzymatic polyprotein, putative GN=Phum_PHUM531970 OS=Pediculus humanus subsp. corporis (Body louse) PE=4 SV=1	--	enzymatic polyprotein, putative [Pediculus humanus corporis] >gi|212516795|gb|EEB18763.1| enzymatic polyprotein, putative [Pediculus humanus corporis]	--
Bollworm_Unigene_BMK.34701	38	2	1e-06	1.67852e-05	4.24793	up	--	--	--	--	--	ADP-ribosylation factor-like protein GN=KGM_07729 OS=Danaus plexippus (Monarch butterfly) PE=4 SV=1	--	PREDICTED: similar to GA11945-PA [Tribolium castaneum] >gi|270004601|gb|EFA01049.1| hypothetical protein TcasGA2_TC003965 [Tribolium castaneum]	--
Bollworm_Unigene_BMK.26294	28	2	4.1e-05	0.000538587	3.80735	up	--	--	--	--	Esterase FE4 OS=Myzus persicae PE=1 SV=1	Putative uncharacterized protein GN=KGM_12344 OS=Danaus plexippus (Monarch butterfly) PE=4 SV=1	1; IPR002018: Carboxylesterase, type B	carboxylesterase [Helicoverpa armigera]	--
Bollworm_Unigene_BMK.408	17	50	0	0	-1.55639	down	--	--	10; Component: nucleus (GO:0005634);; Function: ligand-dependent nuclear receptor activity (GO:0004879);; Function: sequence-specific DNA binding (GO:0043565);; Function: steroid hormone receptor activity (GO:0003707);; Function: zinc ion binding (GO:0008270);; Process: regulation of transcription, DNA-dependent (GO:0006355);; Process: steroid hormone mediated signaling pathway (GO:0043401);; Bio…	K14032|1e-139|dya:Dyak_GE26169|nuclear receptor subfamily 2 group F member 3	Steroid receptor seven-up, isoforms B/C OS=Drosophila melanogaster GN=svp PE=1 SV=1	Seven-up alpha (Fragment) OS=Bombyx mori (Silk moth) PE=2 SV=1	6; IPR000536: Nuclear hormone receptor, ligand-binding, core; IPR001628: Zinc finger, nuclear hormone receptor-type; IPR001723: Steroid hormone receptor; IPR003068: Transcription factor COUP; IPR008946: Nuclear hormone receptor, ligand-binding; IPR013088: Zinc finger, NHR/GATA-type	seven-up alpha [Bombyx mori]	Bombyx mori mRNA for seven-up alpha, partial cds
Bollworm_Unigene_BMK.8596	13	29	0.000975	0.00928344	-1.15754	down	--	--	2; Process: regulation of transcription, DNA-dependent (GO:0006355);; Molecular Function: sequence-specific DNA binding transcription factor activity (GO:0003700);	K04446|3e-21|tca:663601|nuclear factor of activated T-cells, cytoplasmic, calcineurin-dependent	--	Putative uncharacterized protein GN=KGM_16908 OS=Danaus plexippus (Monarch butterfly) PE=4 SV=1	3; IPR008366: Nuclear factor of activated T cells (NFAT); IPR013783: Immunoglobulin-like fold; IPR014756: Immunoglobulin E-set	hypothetical protein TcasGA2_TC014708 [Tribolium castaneum]	--
Bollworm_Unigene_BMK.39740	26	0	7e-06	0.00010429	14.6662	up	--	--	1; Cellular Component: integral to membrane (GO:0016021);	--	Protein rolling stone OS=Drosophila melanogaster GN=rost PE=2 SV=2	Putative uncharacterized protein GN=KGM_10791 OS=Danaus plexippus (Monarch butterfly) PE=4 SV=1	1; IPR006838: FAR-17a/AIG1-like protein	PREDICTED: similar to GA12046-PA [Tribolium castaneum] >gi|270014768|gb|EFA11216.1| hypothetical protein TcasGA2_TC005180 [Tribolium castaneum]	--
Bollworm_Unigene_BMK.31209	6	356	0	0	-5.89077	down	--	--	3; Function: flavin adenine dinucleotide binding (GO:0050660);; Process: oxidation-reduction process (GO:0055114);; Molecular Function: oxidoreductase activity, acting on CH-OH group of donors (GO:0016614);	--	Uncharacterized GMC-type oxidoreductase Mb1310 OS=Mycobacterium bovis GN=Mb1310 PE=3 SV=1	Putative ecdysone oxidase OS=Helicoverpa zea (Corn earworm moth) PE=2 SV=1	2; IPR000172: Glucose-methanol-choline oxidoreductase, N-terminal; IPR007867: Glucose-methanol-choline oxidoreductase, C-terminal	putative ecdysone oxidase [Helicoverpa zea]	Helicoverpa zea putative ecdysone oxidase mRNA, complete cds
Bollworm_Unigene_BMK.19531	0	11	0.000172	0.00200304	-13.4252	down	--	--	7; Function: ATP binding (GO:0005524);; Function: ligase activity (GO:0016874);; Function: metal ion binding (GO:0046872);; Process: metabolic process (GO:0008152);; Biological Process: nitrogen compound metabolic process (GO:0006807);; Molecular Function: ATP binding (GO:0005524);; Molecular Function: catalytic activity (GO:0003824);	K11540|0.0|ame:410408|carbamoyl-phosphate synthase / aspartate carbamoyltransferase / dihydroorotase [EC:6.3.5.5 2.1.3.2 3.5.2.3]	CAD protein OS=Drosophila melanogaster GN=r PE=1 SV=3	Beta-galactosidase GN=KGM_01254 OS=Danaus plexippus (Monarch butterfly) PE=3 SV=1	10; IPR005479: Carbamoyl-phosphate synthetase, large subunit, ATP-binding; IPR005480: Carbamoyl-phosphate synthetase, large subunit, oligomerisation; IPR005481: Carbamoyl-phosphate synthase, large subunit, N-terminal; IPR005483: Carbamoyl-phosphate synthase, large subunit, CPS-domain; IPR011607: Methylglyoxal synthase-like domain; IPR011761: ATP-grasp fold; IPR013815: ATP-grasp fold, subdomain 1;…	PREDICTED: similar to carbamoyl-phosphate synthase large chain [Tribolium castaneum] >gi|270013749|gb|EFA10197.1| hypothetical protein TcasGA2_TC012392 [Tribolium castaneum]	Heliothis virescens voucher NCSU:BMW DTOL-811 putative CAD trifunctional protein (CAD) mRNA, partial cds
Bollworm_Unigene_BMK.21386	156	570	0	0	-1.86942	down	--	--	1; Molecular Function: nucleic acid binding (GO:0003676);	K11278|7e-62|aag:AaeL_AAEL003750|nucleophosmin 3	Nucleoplasmin-like protein OS=Drosophila melanogaster GN=Nlp PE=1 SV=1	Nucleoplasmin isoform 2 GN=KGM_20041 OS=Danaus plexippus (Monarch butterfly) PE=4 SV=1	2; IPR004301: Nucleoplasmin; IPR024057: Nucleoplasmin core	nucleoplasmin isoform 2 [Bombyx mori] >gi|87248551|gb|ABD36328.1| nucleoplasmin isoform 2 [Bombyx mori]	TSA: Striacosta albicosta stalb_01_00011149 mRNA sequence
Bollworm_Unigene_BMK.38327	40	2	0	0	4.32193	up	--	--	--	--	Ejaculatory bulb-specific protein 3 OS=Drosophila melanogaster GN=PebIII PE=1 SV=2	CSP4 OS=Helicoverpa armigera (Cotton bollworm) PE=2 SV=1	--	chemosensory protein 1 [Heliothis virescens]	Heliothis virescens chemosensory protein 1 mRNA, complete cds
Bollworm_Unigene_BMK.2620	1	19	4e-06	6.15442e-05	-4.24793	down	--	--	--	--	--	Putative uncharacterized protein GN=KGM_09528 OS=Danaus plexippus (Monarch butterfly) PE=4 SV=1	--	--	TSA: Striacosta albicosta stalb_01_00000081 mRNA sequence
Bollworm_Unigene_BMK.40759	7	25	9.1e-05	0.00112234	-1.8365	down	--	--	--	--	--	--	--	--	TSA: Spodoptera littoralis CL1947Contig1.Spli mRNA sequence
Bollworm_Unigene_BMK.42411	48	1	0	0	5.58496	up	--	--	--	--	--	GATA transcription factor GATAc GN=KGM_20703 OS=Danaus plexippus (Monarch butterfly) PE=4 SV=1	--	GATA transcription factor GATAc [Culex quinquefasciatus] >gi|167867188|gb|EDS30571.1| GATA transcription factor GATAc [Culex quinquefasciatus]	--
Bollworm_Unigene_BMK.19496	25	0	1e-05	0.00014472	14.6096	up	--	--	--	--	Esterase B1 OS=Culex pipiens GN=B1 PE=3 SV=1	Carboxyl/choline esterase CCE021b OS=Helicoverpa armigera (Cotton bollworm) PE=2 SV=1	2; IPR002018: Carboxylesterase, type B; IPR019819: Carboxylesterase type B, conserved site	carboxyl/choline esterase CCE021b [Helicoverpa armigera]	Helicoverpa armigera clone KGHa039G12 carboxyl/choline esterase CCE021b mRNA, complete cds
Bollworm_Unigene_BMK.39106	6	29	3e-06	4.6987e-05	-2.27302	down	--	--	1; Molecular Function: protein binding (GO:0005515);	--	Serine protease inhibitor dipetalogastin (Fragment) OS=Dipetalogaster maximus PE=1 SV=2	Kazal-type inhibitor GN=KGM_19982 OS=Danaus plexippus (Monarch butterfly) PE=4 SV=1	2; IPR002350: Proteinase inhibitor I1, Kazal; IPR011497: Protease inhibitor, Kazal-type	thrombin inhibitor infestin precursor [Triatoma infestans]	--
Bollworm_Unigene_BMK.24889	8	37	0	0	-2.20945	down	--	--	1; Molecular Function: protein binding (GO:0005515);	--	WD repeat-containing protein 55 homolog OS=Aedes aegypti GN=AAEL006422 PE=3 SV=1	Putative uncharacterized protein GN=KGM_08430 OS=Danaus plexippus (Monarch butterfly) PE=4 SV=1	7; IPR001680: WD40 repeat; IPR011046: WD40 repeat-like-containing domain; IPR015943: WD40/YVTN repeat-like-containing domain; IPR017986: WD40-repeat-containing domain; IPR019775: WD40 repeat, conserved site; IPR019781: WD40 repeat, subgroup; IPR019782: WD40 repeat 2	PREDICTED: similar to CG14722 CG14722-PA [Tribolium castaneum] >gi|270007253|gb|EFA03701.1| hypothetical protein TcasGA2_TC013806 [Tribolium castaneum]	TSA: Striacosta albicosta stalb_01_00009792 mRNA sequence
Bollworm_Unigene_BMK.41720	66	10	0	0	2.72247	up	--	--	--	--	--	Putative uncharacterized protein GN=KGM_01767 OS=Danaus plexippus (Monarch butterfly) PE=4 SV=1	--	--	TSA: Striacosta albicosta stalb_01_00003478 mRNA sequence
Bollworm_Unigene_BMK.2413	28	1	1.2e-05	0.000171734	4.80735	up	--	--	1; Molecular Function: odorant binding (GO:0005549);	--	Pheromone-binding protein-related protein 5 OS=Drosophila melanogaster GN=Pbprp5 PE=2 SV=2	OBP3 OS=Helicoverpa armigera (Cotton bollworm) PE=2 SV=1	3; IPR006170: Pheromone/general odorant binding protein, PBP/GOBP; IPR006625: Insect pheromone/odorant binding protein PhBP; IPR023316: Pheromone/general odorant binding protein, PBP/GOBP, domain	pheromone binding protein [Heliothis virescens]	TSA: Heliothis virescens contig_4505 pheromone binding protein (hvpg0046) mRNA, partial cds
Bollworm_Unigene_BMK.37174	15	0	0.000628	0.00632821	13.8727	up	--	--	--	--	--	Carboxylesterase GN=CCE001d OS=Helicoverpa armigera (Cotton bollworm) PE=2 SV=1	1; IPR002018: Carboxylesterase, type B	carboxylesterase [Helicoverpa armigera]	Helicoverpa armigera carboxylesterase (CCE001j) mRNA, CCE001j-ygf-39-1 allele, complete cds
Bollworm_Unigene_BMK.8442	79	11	0	0	2.84435	up	--	--	2; Function: transferase activity, transferring hexosyl groups (GO:0016758);; Biological Process: metabolic process (GO:0008152);	--	Ecdysteroid UDP-glucosyltransferase OS=Spodoptera littoralis nuclear polyhedrosis virus GN=EGT PE=3 SV=1	UDP-glycosyltransferase UGT40D1 GN=UGT40D1 OS=Helicoverpa armigera (Cotton bollworm) PE=2 SV=1	1; IPR002213: UDP-glucuronosyl/UDP-glucosyltransferase	UDP-glucosyltransferase [Bombyx mori] >gi|296784913|dbj|BAJ08153.1| UDP-glucosyltransferase [Bombyx mori]	TSA: Striacosta albicosta stalb_01_00003835 mRNA sequence
Bollworm_Unigene_BMK.27704	9	31	1.7e-05	0.000239176	-1.78427	down	--	--	1; Molecular Function: hydrolase activity, acting on ester bonds (GO:0016788);	--	Putative nuclease HARBI1 OS=Bos taurus GN=HARBI1 PE=2 SV=1	Putative uncharacterized protein GN=KGM_10683 OS=Danaus plexippus (Monarch butterfly) PE=4 SV=1	1; IPR006912: Putative harbinger transposase-derived nuclease	PREDICTED: hypothetical protein [Acyrthosiphon pisum]	80K05_HaBAC_fin, Helicoverpa armigera BAC, pupae DNA
Bollworm_Unigene_BMK.1148	3	15	0.000724	0.00714644	-2.32193	down	--	--	--	--	Intracellular protein transport protein USO1 OS=Saccharomyces cerevisiae GN=USO1 PE=1 SV=2	Putative uncharacterized protein GN=KGM_02405 OS=Danaus plexippus (Monarch butterfly) PE=4 SV=1	--	hypothetical protein [Paramecium tetraurelia strain d4-2] >gi|124427679|emb|CAK92455.1| unnamed protein product [Paramecium tetraurelia]	--
Bollworm_Unigene_BMK.2793	110	3	0	0	5.1964	up	--	--	2; Process: lipid metabolic process (GO:0006629);; Molecular Function: catalytic activity (GO:0003824);	--	Lipase member H OS=Homo sapiens GN=LIPH PE=1 SV=1	Pancreatic lipase 2 GN=KGM_01270 OS=Danaus plexippus (Monarch butterfly) PE=3 SV=1	2; IPR000734: Lipase; IPR013818: Lipase, N-terminal	pancreatic lipase 2 [Mamestra configurata]	--
Bollworm_Unigene_BMK.25957	13	67	0	0	-2.36565	down	--	--	2; Function: ATP binding (GO:0005524);; Molecular Function: aminoacyl-tRNA ligase activity (GO:0004812);	--	Probable ribosome production factor 1 OS=Drosophila melanogaster GN=CG6712 PE=2 SV=1	Putative uncharacterized protein GN=KGM_01538 OS=Danaus plexippus (Monarch butterfly) PE=4 SV=1	2; IPR004154: Anticodon-binding; IPR007109: Brix domain	PREDICTED: similar to CG6712 CG6712-PA [Tribolium castaneum] >gi|270004111|gb|EFA00559.1| hypothetical protein TcasGA2_TC003427 [Tribolium castaneum]	TSA: Striacosta albicosta stalb_01_00003216 mRNA sequence
Bollworm_Unigene_BMK.41622	341	13	0	0	4.71319	up	--	--	3; Component: integral to membrane (GO:0016021);; Process: copper ion transmembrane transport (GO:0035434);; Molecular Function: copper ion transmembrane transporter activity (GO:0005375);	K14686|1e-44|nvi:100122867|solute carrier family 31 (copper transporter), member 1	High affinity copper uptake protein 1 OS=Homo sapiens GN=SLC31A1 PE=1 SV=1	Copper transporter OS=Bombyx mori (Silk moth) PE=2 SV=1	1; IPR007274: Ctr copper transporter	copper transporter [Bombyx mori] >gi|95103022|gb|ABF51452.1| copper transporter [Bombyx mori]	TSA: Spodoptera littoralis CL128Contig1.Spli mRNA sequence
Bollworm_Unigene_BMK.20238	16	43	7e-06	0.00010429	-1.42626	down	--	--	--	--	--	--	--	--	23L11_HaBAC_fin, Helicoverpa armigera BAC, pupae DNA
Bollworm_Unigene_BMK.39078	8	26	0.000123	0.00146975	-1.70044	down	--	--	4; Function: transposase activity (GO:0004803);; Process: DNA integration (GO:0015074);; Process: transposition, DNA-mediated (GO:0006313);; Molecular Function: DNA binding (GO:0003677);	--	--	Putative uncharacterized protein GN=TcasGA2_TC010512 OS=Tribolium castaneum (Red flour beetle) PE=4 SV=1	1; IPR002492: Transposase, Tc1-like	hypothetical protein TcasGA2_TC010512 [Tribolium castaneum]	--
Bollworm_Unigene_BMK.12781	2	14	0.000427	0.00445038	-2.80735	down	--	--	3; Component: integral to membrane (GO:0016021);; Component: membrane (GO:0016020);; Biological Process: ion transport (GO:0006811);	--	Glycine receptor subunit alphaZ1 OS=Danio rerio GN=glra1 PE=2 SV=1	Neurotransmitter gated ion channel GN=KGM_13655 OS=Danaus plexippus (Monarch butterfly) PE=3 SV=1	2; IPR006029: Neurotransmitter-gated ion-channel transmembrane domain; IPR006201: Neurotransmitter-gated ion-channel	neurotransmitter gated ion channel [Aedes aegypti] >gi|108879853|gb|EAT44078.1| neurotransmitter gated ion channel [Aedes aegypti]	--
Bollworm_Unigene_BMK.22216	14	43	1e-06	1.67852e-05	-1.61891	down	--	--	--	--	LETM1 and EF-hand domain-containing protein anon-60Da, mitochondrial OS=Drosophila melanogaster GN=anon-60Da PE=2 SV=2	Putative uncharacterized protein GN=KGM_04134 OS=Danaus plexippus (Monarch butterfly) PE=4 SV=1	--	paramyosin, putative [Aedes aegypti] >gi|108884231|gb|EAT48456.1| paramyosin, putative [Aedes aegypti]	TSA: Striacosta albicosta stalb_01_00011461 mRNA sequence
Bollworm_Unigene_BMK.41808	127	322	0	0	-1.34223	down	--	--	3; Process: intracellular protein transport (GO:0006886);; Process: protein targeting (GO:0006605);; Cellular Component: mitochondrial outer membrane translocase complex (GO:0005742);	--	Mitochondrial import receptor subunit TOM20 homolog OS=Xenopus tropicalis GN=tomm20 PE=2 SV=1	Mitochondrial import receptor subunit tom20 GN=KGM_01814 OS=Danaus plexippus (Monarch butterfly) PE=4 SV=1	3; IPR002056: Protein import receptor MAS20-related; IPR022422: Protein import receptor MAS20, metazoan; IPR023392: Mitochondrial outer membrane translocase complex, subunit Tom20 domain	PREDICTED: Mitochondrial import receptor subunit TOM20 homolog [Saccoglossus kowalevskii]	TSA: Spodoptera littoralis CL1678Contig1.Spli mRNA sequence
Bollworm_Unigene_BMK.9503	279	11	0	0	4.66469	up	--	--	--	--	Keratin, type I cytoskeletal 10 OS=Homo sapiens GN=KRT10 PE=1 SV=6	Uncharacterized protein GN=SPU_027546gn OS=Strongylocentrotus purpuratus (Purple sea urchin) PE=4 SV=1	--	putative cuticle protein CPG33 [Bombyx mori]	--
Bollworm_Unigene_BMK.5952	23	91	0	0	-1.98423	down	--	--	1; Molecular Function: acid phosphatase activity (GO:0003993);	K01085|5e-71|spe:Spro_3164|glucose-1-phosphatase [EC:3.1.3.10]	Glucose-1-phosphatase OS=Escherichia coli (strain K12) GN=agp PE=1 SV=1	Glucose-1-phosphatase/inositol phosphatase GN=KGM_13783 OS=Danaus plexippus (Monarch butterfly) PE=4 SV=1	1; IPR000560: Histidine phosphatase superfamily, clade-2	--	TSA: Striacosta albicosta stalb_01_00012081 mRNA sequence
Bollworm_Unigene_BMK.38047	10	25	0.000987	0.00938613	-1.32193	down	--	--	--	--	--	Putative uncharacterized protein GN=KGM_17401 OS=Danaus plexippus (Monarch butterfly) PE=4 SV=1	--	conserved Plasmodium protein [Plasmodium falciparum 3D7] >gi|23496317|gb|AAN35975.1| conserved Plasmodium protein [Plasmodium falciparum 3D7]	--
Bollworm_Unigene_BMK.1548	1	11	0.000832	0.00805951	-3.45943	down	--	--	--	K01908|2e-45|tca:657761|propionyl-CoA synthetase [EC:6.2.1.17]	Acyl-CoA synthetase short-chain family member 3, mitochondrial OS=Bos taurus GN=ACSS3 PE=2 SV=1	Putative uncharacterized protein GN=KGM_20206 OS=Danaus plexippus (Monarch butterfly) PE=4 SV=1	--	PREDICTED: similar to AGAP001473-PA [Tribolium castaneum] >gi|270015571|gb|EFA12019.1| hypothetical protein TcasGA2_TC001434 [Tribolium castaneum]	--
Bollworm_Unigene_BMK.24139	18	43	2.7e-05	0.000369207	-1.25634	down	--	--	--	--	--	Putative uncharacterized protein GN=KGM_15284 OS=Danaus plexippus (Monarch butterfly) PE=4 SV=1	--	--	--
Bollworm_Unigene_BMK.31840	25	2	0.000138	0.00163454	3.64386	up	--	--	3; Function: oxidoreductase activity (GO:0016491);; Process: oxidation-reduction process (GO:0055114);; Molecular Function: zinc ion binding (GO:0008270);	K13948|3e-28|nvi:100120078|rostaglandin reductase 1 [EC:1.3.1.74 1.3.1.48]	Prostaglandin reductase 1 OS=Oryctolagus cuniculus GN=PTGR1 PE=2 SV=1	Oxidoreductase (Fragment) GN=hvpg0010 OS=Heliothis virescens (Tobacco budworm moth) PE=2 SV=1	2; IPR002085: Alcohol dehydrogenase superfamily, zinc-type; IPR011032: GroES-like	oxidoreductase [Heliothis virescens]	TSA: Heliothis virescens Contig_1339 oxidoreductase (hvpg0010) mRNA, partial cds
Bollworm_Unigene_BMK.38000	175	575	0	0	-1.71621	down	--	--	--	K04078|4e-48|phu:Phum_PHUM397220|chaperonin GroES	10 kDa heat shock protein, mitochondrial OS=Schistosoma japonicum GN=SJCHGC01960 PE=3 SV=2	Putative 10 kDa heat shock protein GN=KGM_20304 OS=Danaus plexippus (Monarch butterfly) PE=3 SV=1	--	10 kDa heat shock protein, putative [Pediculus humanus corporis] >gi|212513354|gb|EEB15945.1| 10 kDa heat shock protein, putative [Pediculus humanus corporis]	TSA: Striacosta albicosta stalb_01_00001255 mRNA sequence
Bollworm_Unigene_BMK.19620	78	2	0	0	5.2854	up	--	--	--	K09542|1e-51|tca:657196|crystallin, alpha B	Protein lethal(2)essential for life OS=Drosophila melanogaster GN=l(2)efl PE=1 SV=1	Heat shock protein hsp23.7 GN=Hsp23.7 OS=Bombyx mori (Silk moth) PE=2 SV=1	3; IPR001436: Alpha crystallin/Heat shock protein; IPR002068: Heat shock protein Hsp20; IPR008978: HSP20-like chaperone	heat shock protein hsp23.7 [Bombyx mori] >gi|56378323|dbj|BAD74198.1| heat shock protein hsp23.7 [Bombyx mori]	TSA: Striacosta albicosta stalb_01_00007899 mRNA sequence
Bollworm_Unigene_BMK.39644	18	40	0.000112	0.00135538	-1.152	down	--	--	--	--	Beta-1,3-glucan-binding protein OS=Plodia interpunctella PE=1 SV=1	Putative F28H1.4a GN=KGM_15924 OS=Danaus plexippus (Monarch butterfly) PE=4 SV=1	--	beta-1,3-glucan recognition protein 2b [Helicoverpa armigera]	Helicoverpa armigera beta-1,3-glucan recognition protein 2b (BGRP2b) mRNA, complete cds
Bollworm_Unigene_BMK.18150	31	87	0	0	-1.48875	down	--	--	2; Process: glycerol metabolic process (GO:0006071);; Molecular Function: glycerone kinase activity (GO:0004371);	K00863|5e-66|bfo:BRAFLDRAFT_115040|dihydroxyacetone kinase [EC:2.7.1.29]	Bifunctional ATP-dependent dihydroxyacetone kinase/FAD-AMP lyase (cyclizing) OS=Homo sapiens GN=DAK PE=1 SV=2	Putative uncharacterized protein GN=KGM_01883 OS=Danaus plexippus (Monarch butterfly) PE=4 SV=1	2; IPR004006: Dak kinase; IPR004007: Dak phosphatase	hypothetical protein SINV_80149 [Solenopsis invicta]	TSA: Striacosta albicosta stalb_01_00004887 mRNA sequence
Bollworm_Unigene_BMK.37978	1200	5	0	0	7.90689	up	--	--	3; Process: proteolysis (GO:0006508);; Molecular Function: catalytic activity (GO:0003824);; Molecular Function: serine-type endopeptidase activity (GO:0004252);	--	Serine protease SP24D OS=Anopheles gambiae GN=Sp24D PE=2 SV=3	Chymotrypsin-like protease C8 OS=Heliothis virescens (Tobacco budworm moth) PE=2 SV=1	2; IPR001254: Peptidase S1/S6, chymotrypsin/Hap; IPR009003: Peptidase cysteine/serine, trypsin-like	chymotrypsin-like protease C8 [Heliothis virescens]	Heliothis virescens chymotrypsin-like protease C8 mRNA, complete cds
Bollworm_Unigene_BMK.19678	2267	9	0	0	7.97664	up	--	--	3; Function: cation binding (GO:0043169);; Process: carbohydrate metabolic process (GO:0005975);; Molecular Function: catalytic activity (GO:0003824);	K01176|1e-73|dya:Dyak_GE11648|alpha-amylase [EC:3.2.1.1]	Alpha-amylase B OS=Drosophila yakuba GN=Amy-d PE=3 SV=2	Amylase GN=GH13Amy-1 OS=Helicoverpa armigera (Cotton bollworm) PE=2 SV=1	5; IPR006048: Alpha-amylase, C-terminal all beta; IPR013780: Glycosyl hydrolase, family 13, all-beta; IPR013781: Glycoside hydrolase, subgroup, catalytic domain; IPR015902: Alpha amylase; IPR017853: Glycoside hydrolase, superfamily	alpha-amylase [Helicoverpa armigera] >gi|171740895|gb|ACB54942.1| amylase [Helicoverpa armigera]	Helicoverpa armigera clone HaFLS01712 amylase mRNA, complete cds
Bollworm_Unigene_BMK.9593	22	85	0	0	-1.94996	down	--	--	1; Biological Process: mRNA processing (GO:0006397);	K13171|1e-163|tca:100142567|serine/arginine repetitive matrix protein 1	Serine/arginine repetitive matrix protein 1 OS=Gallus gallus GN=SRRM1 PE=2 SV=1	Putative uncharacterized protein GN=KGM_17482 OS=Danaus plexippus (Monarch butterfly) PE=4 SV=1	1; IPR002483: Splicing factor PWI	hypothetical protein TcasGA2_TC013178 [Tribolium castaneum]	TSA: Spodoptera littoralis CL1816Contig1.Spli mRNA sequence
Bollworm_Unigene_BMK.7373	4560	216	0	0	4.39993	up	--	--	--	--	Ejaculatory bulb-specific protein 3 OS=Drosophila melanogaster GN=PebIII PE=1 SV=2	Chemosensory protein GN=hvpg0009 OS=Heliothis virescens (Tobacco budworm moth) PE=2 SV=1	--	chemosensory protein [Heliothis virescens]	TSA: Heliothis virescens CONTIG_132 chemosensory protein (hvpg0009) mRNA, complete cds
Bollworm_Unigene_BMK.22619	7	26	5.1e-05	0.000659379	-1.89308	down	--	--	4; Function: ATP binding (GO:0005524);; Molecular Function: catalytic activity (GO:0003824);; Molecular Function: protein serine/threonine kinase activity (GO:0004674);; Molecular Function: transferase activity, transferring phosphorus-containing groups (GO:0016772);	K08872|1e-172|tca:664050|RIO kinase 3 [EC:2.7.11.1]	Serine/threonine-protein kinase RIO3 OS=Mus musculus GN=Riok3 PE=2 SV=2	Putative uncharacterized protein GN=KGM_17643 OS=Danaus plexippus (Monarch butterfly) PE=4 SV=1	4; IPR000687: RIO kinase; IPR011009: Protein kinase-like domain; IPR018934: RIO-like kinase; IPR018935: RIO kinase, conserved site	PREDICTED: similar to serine/threonine-protein kinase rio3 (rio kinase 3) [Tribolium castaneum] >gi|270011304|gb|EFA07752.1| hypothetical protein TcasGA2_TC005306 [Tribolium castaneum]	TSA: Striacosta albicosta stalb_01_00002189 mRNA sequence
Bollworm_Unigene_BMK.7870	17	48	1e-06	1.67852e-05	-1.4975	down	--	--	1; Molecular Function: serine-type endopeptidase inhibitor activity (GO:0004867);	--	Antithrombin-III OS=Mus musculus GN=Serpinc1 PE=1 SV=1	Serpin-5 OS=Bombyx mori (Silk moth) PE=2 SV=1	2; IPR000215: Protease inhibitor I4, serpin; IPR023796: Serpin domain	serine protease inhibitor 5 [Bombyx mori] >gi|45594230|gb|AAS68506.1| serpin-5 [Bombyx mori]	TSA: Spodoptera littoralis CL1Contig258.Spli mRNA sequence
Bollworm_Unigene_BMK.60	1589	10	0	0	7.31198	up	--	--	3; Process: proteolysis (GO:0006508);; Molecular Function: catalytic activity (GO:0003824);; Molecular Function: serine-type endopeptidase activity (GO:0004252);	--	Trypsin, alkaline C OS=Manduca sexta PE=2 SV=1	Trypsin-like protease (Precursor) OS=Helicoverpa armigera (Cotton bollworm) PE=2 SV=1	4; IPR001254: Peptidase S1/S6, chymotrypsin/Hap; IPR001314: Peptidase S1A, chymotrypsin-type; IPR009003: Peptidase cysteine/serine, trypsin-like; IPR018114: Peptidase S1/S6, chymotrypsin/Hap, active site	trypsin-like protease [Helicoverpa armigera]	H.armigera mRNA for putative serine protease, clone SR36
Bollworm_Unigene_BMK.4614	6	20	0.000664	0.00666737	-1.73697	down	--	--	2; Component: integral to membrane (GO:0016021);; Biological Process: transport (GO:0006810);	--	--	Putative uncharacterized protein GN=KGM_17829 OS=Danaus plexippus (Monarch butterfly) PE=3 SV=1	1; IPR009038: GOLD	t1/st2 receptor binding protein [Aedes aegypti] >gi|108869472|gb|EAT33697.1| t1/st2 receptor binding protein [Aedes aegypti]	--
Bollworm_Unigene_BMK.18257	3	18	0.000108	0.00131285	-2.58496	down	--	--	--	--	Classical arabinogalactan protein 9 OS=Arabidopsis thaliana GN=AGP9 PE=1 SV=2	Putative uncharacterized protein GN=KGM_16908 OS=Danaus plexippus (Monarch butterfly) PE=4 SV=1	--	voltage gated chloride channel domain-containing protein [Toxoplasma gondii ME49] >gi|211966343|gb|EEB01539.1| voltage gated chloride channel domain-containing protein [Toxoplasma gondii ME49]	--
Bollworm_Unigene_BMK.37956	723	2	0	0	8.49785	up	--	--	4; Function: hydrolase activity, acting on carbon-nitrogen (but not peptide) bonds (GO:0016810);; Process: carbohydrate metabolic process (GO:0005975);; Biological Process: carbohydrate metabolic process (GO:0005975);; Molecular Function: catalytic activity (GO:0003824);	--	--	Chitin deacetylase 5b GN=cda5b OS=Helicoverpa armigera (Cotton bollworm) PE=2 SV=1	2; IPR002509: Polysaccharide deacetylase; IPR011330: Glycoside hydrolase/deacetylase, beta/alpha-barrel	chitin deacetylase 5b [Helicoverpa armigera]	Helicoverpa armigera chitin deacetylase 5b (cda5b) mRNA, complete cds
Bollworm_Unigene_BMK.34666	20	60	0	0	-1.58496	down	--	--	--	--	Coiled-coil-helix-coiled-coil-helix domain-containing protein 10, mitochondrial OS=Homo sapiens GN=CHCHD10 PE=1 SV=1	Putative uncharacterized protein GN=KGM_07037 OS=Danaus plexippus (Monarch butterfly) PE=4 SV=1	--	GL15878 [Drosophila persimilis] >gi|194107840|gb|EDW29883.1| GL15878 [Drosophila persimilis]	--
Bollworm_Unigene_BMK.40839	2	13	0.00082	0.00799482	-2.70044	down	--	--	--	K14572|4e-26|tca:661291|midasin	Midasin OS=Homo sapiens GN=MDN1 PE=1 SV=2	Midasin GN=KGM_08103 OS=Danaus plexippus (Monarch butterfly) PE=4 SV=1	--	hypothetical protein DAPPUDRAFT_312101 [Daphnia pulex]	Drosophila grimshawi GH20407 (Dgri\GH20407), mRNA
Bollworm_Unigene_BMK.40433	9	25	0.000476	0.00491748	-1.47393	down	--	--	--	--	--	Putative uncharacterized protein GN=KGM_02594 OS=Danaus plexippus (Monarch butterfly) PE=4 SV=1	--	--	--
Bollworm_Unigene_BMK.40349	8	31	7e-06	0.00010429	-1.9542	down	--	--	3; Function: transmembrane transporter activity (GO:0022857);; Process: transmembrane transport (GO:0055085);; Cellular Component: integral to membrane (GO:0016021);	--	Facilitated trehalose transporter Tret1 OS=Bombyx mori GN=Tret1 PE=1 SV=1	Sugar transporter 12 GN=KGM_02339 OS=Danaus plexippus (Monarch butterfly) PE=4 SV=1	3; IPR005828: General substrate transporter; IPR016196: Major facilitator superfamily domain, general substrate transporter; IPR020846: Major facilitator superfamily domain	hypothetical protein DAPPUDRAFT_110580 [Daphnia pulex]	--
Bollworm_Unigene_BMK.2132	40	6	2.6e-05	0.000356524	2.73697	up	--	--	--	--	--	--	--	--	Plasmodium falciparum 3D7 GTPase, putative (MAL8P1.75a) mRNA, complete cds
Bollworm_Unigene_BMK.7645	66	207	0	0	-1.64909	down	--	--	--	--	--	--	--	--	41P10_HaBAC_fin, Helicoverpa armigera BAC, pupae DNA
Bollworm_Unigene_BMK.38069	5	20	0.000264	0.00292275	-2	down	--	--	--	K14315|5e-26|nvi:100170107|nucleoporin NDC1	Nucleoporin NDC1 OS=Mus musculus GN=Tmem48 PE=1 SV=1	Nucleoporin Ndc1 GN=KGM_08498 OS=Danaus plexippus (Monarch butterfly) PE=4 SV=1	1; IPR019049: Nucleoporin protein Ndc1-Nup	nucleoporin Ndc1 [Nasonia vitripennis]	--
Bollworm_Unigene_BMK.17229	74	16	1e-06	1.67852e-05	2.20945	up	--	--	--	--	--	--	--	--	TSA: Spodoptera littoralis CL448Contig1.Spli mRNA sequence
Bollworm_Unigene_BMK.9821	85	5	0	0	4.08746	up	--	--	--	K12612|4e-08|dwi:Dwil_GK12612|GK12612 gene product from transcript GK12612-RA	--	Putative dsRNase (Precursor) GN=dsRNase OS=Spodoptera littoralis (Egyptian cotton leafworm) PE=2 SV=1	--	putative dsRNase [Spodoptera littoralis]	Spodoptera littoralis mRNA for putative dsRNase
Bollworm_Unigene_BMK.272	243	7	0	0	5.11746	up	--	--	2; Function: transferase activity, transferring hexosyl groups (GO:0016758);; Biological Process: metabolic process (GO:0008152);	--	UDP-glucuronosyltransferase 1-1 OS=Rattus norvegicus GN=Ugt1a1 PE=1 SV=1	UDP-glycosyltransferase UGT40R1 GN=UGT40R1 OS=Helicoverpa armigera (Cotton bollworm) PE=2 SV=1	1; IPR002213: UDP-glucuronosyl/UDP-glucosyltransferase	UDP-glucosyltransferase [Bombyx mori] >gi|296784913|dbj|BAJ08153.1| UDP-glucosyltransferase [Bombyx mori]	TSA: Striacosta albicosta stalb_01_00000040 mRNA sequence
Bollworm_Unigene_BMK.20983	21	44	0.000104	0.00126707	-1.06711	down	--	--	--	--	rRNA-processing protein UTP23 homolog OS=Mus musculus GN=Utp23 PE=2 SV=1	Putative uncharacterized protein GN=KGM_10066 OS=Danaus plexippus (Monarch butterfly) PE=4 SV=1	1; IPR006984: Protein of unknown function DUF652	hypothetical protein SINV_00213 [Solenopsis invicta]	TSA: Striacosta albicosta stalb_01_00004776 mRNA sequence
Bollworm_Unigene_BMK.42254	10	25	0.000987	0.00938613	-1.32193	down	--	--	--	--	--	Putative uncharacterized protein GN=KGM_17371 OS=Danaus plexippus (Monarch butterfly) PE=4 SV=1	--	hypothetical protein Phum_PHUM258290 [Pediculus humanus corporis] >gi|212510654|gb|EEB13790.1| hypothetical protein Phum_PHUM258290 [Pediculus humanus corporis]	Bombyx mori genomic DNA, chromosome 5, BAC clone:551F24, complete sequence
Bollworm_Unigene_BMK.39025	13	46	0	0	-1.82312	down	--	--	--	K01874|7e-12|dse:Dsec_GM19865|methionyl-tRNA synthetase [EC:6.1.1.10]	--	Putative uncharacterized protein GN=KGM_07501 OS=Danaus plexippus (Monarch butterfly) PE=4 SV=1	--	GM19865 [Drosophila sechellia] >gi|194126488|gb|EDW48531.1| GM19865 [Drosophila sechellia]	TSA: Striacosta albicosta stalb_01_00005511 mRNA sequence
Bollworm_Unigene_BMK.4183	16	59	0	0	-1.88264	down	--	--	--	--	--	Alcohol dehydrogenase GN=hvpg0003 OS=Heliothis virescens (Tobacco budworm moth) PE=2 SV=1	--	alcohol dehydrogenase [Heliothis virescens]	02A22_HaBAC_fin, Helicoverpa armigera BAC, pupae DNA
Bollworm_Unigene_BMK.40987	0	10	0.000341	0.00367077	-13.2877	down	--	--	5; Function: RNA-directed DNA polymerase activity (GO:0003964);; Process: RNA-dependent DNA replication (GO:0006278);; Biological Process: DNA integration (GO:0015074);; Molecular Function: RNA binding (GO:0003723);; Molecular Function: nucleic acid binding (GO:0003676);	--	Retrotransposable element Tf2 155 kDa protein type 2 OS=Schizosaccharomyces pombe GN=Tf2-7 PE=2 SV=1	Uncharacterized protein GN=SPU_023258gn OS=Strongylocentrotus purpuratus (Purple sea urchin) PE=4 SV=1	4; IPR000477: Reverse transcriptase; IPR001584: Integrase, catalytic core; IPR012337: Ribonuclease H-like; IPR021109: Peptidase aspartic	PREDICTED: similar to transposase [Strongylocentrotus purpuratus] >gi|115960893|ref|XP_001195106.1| PREDICTED: similar to transposase [Strongylocentrotus purpuratus]	--
Bollworm_Unigene_BMK.38273	129	23	0	0	2.48767	up	--	--	--	--	Larval cuticle protein 4 OS=Drosophila melanogaster GN=Lcp4 PE=1 SV=2	GF10274 GN=GF10274 OS=Drosophila ananassae (Fruit fly) PE=4 SV=1	--	GF10274 [Drosophila ananassae] >gi|190624428|gb|EDV39952.1| GF10274 [Drosophila ananassae]	--
Bollworm_Unigene_BMK.17149	18	37	0.000451	0.0046735	-1.03953	down	--	--	3; Process: proteolysis (GO:0006508);; Molecular Function: catalytic activity (GO:0003824);; Molecular Function: serine-type endopeptidase activity (GO:0004252);	--	Kallikrein-7 OS=Homo sapiens GN=KLK7 PE=1 SV=1	Putative serine protease GN=KGM_17225 OS=Danaus plexippus (Monarch butterfly) PE=3 SV=1	2; IPR001254: Peptidase S1/S6, chymotrypsin/Hap; IPR009003: Peptidase cysteine/serine, trypsin-like	chymotrypsin-like proteinase 6C precursor [Tribolium castaneum] >gi|270009291|gb|EFA05739.1| serine protease P163 [Tribolium castaneum]	--
Bollworm_Unigene_BMK.5595	9271	981	0	0	3.2404	up	--	--	--	K05692|0.0|cqu:CpipJ_CPIJ016462|actin beta/gamma 1	Actin, muscle OS=Manduca sexta PE=2 SV=1	Actin OS=Aedes aegypti (Yellowfever mosquito) PE=3 SV=1	--	actin [Aedes aegypti] >gi|158292553|ref|XP_313971.4| AGAP005095-PA [Anopheles gambiae str. PEST] >gi|170062886|ref|XP_001866863.1| actin 1 [Culex quinquefasciatus] >gi|1703156|sp|P49871.1|ACT_MANSE RecName: Full=Actin, muscle >gi|293220|gb|AAA02814.1| actin [Manduca sexta] >gi|108882963|gb|EAT47188.1| actin [Aedes aegypti] >gi|117970202|dbj|BAF36825.1| muscle actin [Plutella xylostella] >gi|15701…	Spodoptera exigua actin mRNA, complete cds
Bollworm_Unigene_BMK.39637	2	14	0.000427	0.00445038	-2.80735	down	--	--	1; Molecular Function: binding (GO:0005488);	--	Hemolymph lipopolysaccharide-binding protein OS=Periplaneta americana PE=1 SV=1	Multi-binding protein GN=BmMBP OS=Bombyx mori (Silk moth) PE=2 SV=1	3; IPR001304: C-type lectin; IPR016186: C-type lectin-like; IPR016187: C-type lectin fold	C-type lectin 10 [Bombyx mori] >gi|112982635|dbj|BAF03496.1| multi-binding protein [Bombyx mori]	11C15_HaBAC_fin, Helicoverpa armigera BAC, pupae DNA
Bollworm_Unigene_BMK.2883	386	3	0	0	7.00749	up	--	--	--	--	Mucin-2 OS=Homo sapiens GN=MUC2 PE=1 SV=2	Putative uncharacterized protein GN=KGM_16446 OS=Danaus plexippus (Monarch butterfly) PE=4 SV=1	--	--	--
Bollworm_Unigene_BMK.21921	58	168	0	0	-1.53434	down	--	--	3; Process: nucleoside metabolic process (GO:0009116);; Molecular Function: catalytic activity (GO:0003824);; Molecular Function: transferase activity, transferring pentosyl groups (GO:0016763);	K00772|1e-81|tca:655565|5'-methylthioadenosine phosphorylase [EC:2.4.2.28]	Putative S-methyl-5'-thioadenosine phosphorylase OS=Drosophila melanogaster GN=CG4802 PE=1 SV=1	Methylthioadenosine phosphorylase OS=Bombyx mori (Silk moth) PE=2 SV=1	3; IPR000845: Nucleoside phosphorylase domain; IPR001369: Purine phosphorylase, family 2; IPR018099: Purine phosphorylase, family 2, conserved site	5'-methylthioadenosine phosphorylase [Bombyx mori] >gi|95102642|gb|ABF51259.1| methylthioadenosine phosphorylase [Bombyx mori]	TSA: Striacosta albicosta stalb_01_00009060 mRNA sequence
Bollworm_Unigene_BMK.15233	4	19	0.000176	0.00203908	-2.24793	down	--	--	--	--	Cell wall integrity and stress response component 4 OS=Saccharomyces cerevisiae GN=WSC4 PE=1 SV=1	Putative uncharacterized protein GN=KGM_04123 OS=Danaus plexippus (Monarch butterfly) PE=4 SV=1	--	hypothetical protein [Monosiga brevicollis MX1] >gi|163770485|gb|EDQ84176.1| predicted protein [Monosiga brevicollis MX1]	--
Bollworm_Unigene_BMK.16165	2898	15	0	0	7.59395	up	--	--	2; Process: lipid metabolic process (GO:0006629);; Molecular Function: catalytic activity (GO:0003824);	--	Pancreatic lipase-related protein 2 OS=Homo sapiens GN=PNLIPRP2 PE=1 SV=1	Lipase GN=KGM_09796 OS=Danaus plexippus (Monarch butterfly) PE=3 SV=1	2; IPR000734: Lipase; IPR013818: Lipase, N-terminal	lipase [Helicoverpa armigera]	TSA: Striacosta albicosta stalb_01_00013071 mRNA sequence
Bollworm_Unigene_BMK.19916	94	5	0	0	4.23266	up	--	--	--	--	Fibroin heavy chain OS=Bombyx mori GN=FIBH PE=1 SV=4	Putative cuticle protein GN=GCP1 OS=Bombyx mori (Silk moth) PE=2 SV=1	--	cuticular protein glycine-rich 1 [Bombyx mori] >gi|15146344|dbj|BAB62815.1| GGY cuticle protein 1 [Bombyx mori] >gi|223670976|tpd|FAA00439.1| TPA: putative cuticle protein [Bombyx mori]	--
Bollworm_Unigene_BMK.466	7	21	0.000877	0.008423	-1.58496	down	--	--	--	--	--	Putative uncharacterized protein GN=KGM_14032 OS=Danaus plexippus (Monarch butterfly) PE=4 SV=1	--	--	TSA: Striacosta albicosta stalb_01_00009221 mRNA sequence
Bollworm_Unigene_BMK.37423	435	12	0	0	5.17991	up	--	--	8; Function: chitin binding (GO:0008061);; Function: hydrolase activity, acting on carbon-nitrogen (but not peptide) bonds (GO:0016810);; Process: carbohydrate metabolic process (GO:0005975);; Process: chitin metabolic process (GO:0006030);; Biological Process: carbohydrate metabolic process (GO:0005975);; Cellular Component: extracellular region (GO:0005576);; Molecular Function: catalytic activ…	--	Glycoprotein gp2 OS=Equine herpesvirus 1 (strain Ab4p) GN=EUs4 PE=4 SV=1	Chitin deacetylase 1 GN=cda1 OS=Helicoverpa armigera (Cotton bollworm) PE=2 SV=1	5; IPR002172: Low-density lipoprotein (LDL) receptor class A repeat; IPR002509: Polysaccharide deacetylase; IPR002557: Chitin binding domain; IPR011330: Glycoside hydrolase/deacetylase, beta/alpha-barrel; IPR023415: Low-density lipoprotein (LDL) receptor class A, conserved site	chitin deacetylase 1 [Helicoverpa armigera]	Helicoverpa armigera clone HaFLS01048 chitin deacetylase mRNA, partial cds
Bollworm_Unigene_BMK.42295	166	4	0	0	5.37504	up	--	--	--	--	--	Putative uncharacterized protein GN=KGM_05054 OS=Danaus plexippus (Monarch butterfly) PE=4 SV=1	--	unknown [Helicoverpa armigera]	--
Bollworm_Unigene_BMK.1738	5	18	0.000866	0.00834254	-1.848	down	--	--	--	--	Nucleolar protein 58 OS=Dictyostelium discoideum GN=nop58 PE=3 SV=1	Putative uncharacterized protein GN=KGM_00413 OS=Danaus plexippus (Monarch butterfly) PE=4 SV=1	--	GM12182 [Drosophila sechellia] >gi|194131436|gb|EDW53479.1| GM12182 [Drosophila sechellia]	--
Bollworm_Unigene_BMK.2445	210	1	0	0	7.71425	up	--	--	--	K17107|6e-09|dwi:Dwil_GK17107|GK17107 gene product from transcript GK17107-RA	--	Pancreatic lipase-like protein GN=Lip20 OS=Epiphyas postvittana (Light brown apple moth) PE=2 SV=1	1; IPR013818: Lipase, N-terminal	triacylglycerol lipase [Bombyx mori] >gi|87248241|gb|ABD36173.1| triacylglycerol lipase [Bombyx mori]	TSA: Striacosta albicosta stalb_01_00005949 mRNA sequence
Bollworm_Unigene_BMK.38800	286	8	0	0	5.15987	up	--	--	3; Function: zinc ion binding (GO:0008270);; Biological Process: proteolysis (GO:0006508);; Molecular Function: metallopeptidase activity (GO:0008237);	K11140|1e-134|nvi:100124286|aminopeptidase N [EC:3.4.11.2]	Membrane alanyl aminopeptidase (Fragment) OS=Manduca sexta PE=1 SV=1	Aminopeptidase N GN=APN4 OS=Helicoverpa armigera (Cotton bollworm) PE=2 SV=1	2; IPR001930: Peptidase M1, alanine aminopeptidase/leukotriene A4 hydrolase; IPR014782: Peptidase M1, membrane alanine aminopeptidase, N-terminal	aminopeptidase N [Helicoverpa armigera]	Helicoverpa armigera midgut aminopeptidase N4 (APN4) mRNA, complete cds
Bollworm_Unigene_BMK.366	4	17	0.000601	0.0060879	-2.08746	down	--	--	1; Molecular Function: protein binding (GO:0005515);	--	Ankyrin repeat and zinc finger domain-containing protein 1 OS=Bos taurus GN=ANKZF1 PE=2 SV=2	Putative uncharacterized protein GN=KGM_00976 OS=Danaus plexippus (Monarch butterfly) PE=4 SV=1	2; IPR002110: Ankyrin repeat; IPR020683: Ankyrin repeat-containing domain	Ankyrin repeat and zinc finger domain-containing protein 1 [Harpegnathos saltator]	TSA: Megalopta genalis Contig1856.Mege mRNA sequence
Bollworm_Unigene_BMK.18455	10	27	0.000348	0.00372758	-1.43296	down	--	--	--	K11792|9e-33|aag:AaeL_AAEL012023|DET1- and DDB1-associated protein 1	DET1- and DDB1-associated protein 1 OS=Mus musculus GN=Dda1 PE=2 SV=1	Putative uncharacterized protein GN=KGM_16339 OS=Danaus plexippus (Monarch butterfly) PE=4 SV=1	1; IPR018276: Ubiquitin ligase, Det1/DDB1-complexing	hypothetical protein AaeL_AAEL012023 [Aedes aegypti] >gi|108871616|gb|EAT35841.1| conserved hypothetical protein [Aedes aegypti]	TSA: Striacosta albicosta stalb_01_00013043 mRNA sequence
Bollworm_Unigene_BMK.4194	56	290	0	0	-2.37255	down	--	--	6; Function: electron carrier activity (GO:0009055);; Function: heme binding (GO:0020037);; Function: oxidoreductase activity, acting on paired donors, with incorporation or reduction of molecular oxygen (GO:0016705);; Process: oxidation-reduction process (GO:0055114);; Molecular Function: iron ion binding (GO:0005506);; Molecular Function: oxidoreductase activity, acting on paired donors, with i…	--	Cytochrome P450 4g15 OS=Drosophila melanogaster GN=Cyp4g15 PE=2 SV=1	Cytochrome P450 4G49 GN=KGM_12197 OS=Danaus plexippus (Monarch butterfly) PE=3 SV=1	3; IPR001128: Cytochrome P450; IPR002401: Cytochrome P450, E-class, group I; IPR017972: Cytochrome P450, conserved site	cytochrome P450 4G49 [Manduca sexta]	TSA: Striacosta albicosta stalb_01_00002461 mRNA sequence
Bollworm_Unigene_BMK.24428	17	57	0	0	-1.74543	down	--	--	4; Component: intracellular (GO:0005622);; Component: ribosome (GO:0005840);; Process: translation (GO:0006412);; Molecular Function: structural constituent of ribosome (GO:0003735);	K23193|2e-25|dwi:Dwil_GK23193|GK23193 gene product from transcript GK23193-RA	28S ribosomal protein S17, mitochondrial OS=Bos taurus GN=MRPS17 PE=1 SV=3	Mitochondrial ribosomal protein S17 GN=KGM_16454 OS=Danaus plexippus (Monarch butterfly) PE=4 SV=1	3; IPR000266: Ribosomal protein S17; IPR012340: Nucleic acid-binding, OB-fold; IPR016027: Nucleic acid-binding, OB-fold-like	GK23193 [Drosophila willistoni] >gi|194170755|gb|EDW85656.1| GK23193 [Drosophila willistoni]	TSA: Striacosta albicosta stalb_01_00012639 mRNA sequence
Bollworm_Unigene_BMK.4322	52	113	0	0	-1.11974	down	--	--	4; Function: unfolded protein binding (GO:0051082);; Process: cellular protein metabolic process (GO:0044267);; Process: protein folding (GO:0006457);; Molecular Function: ATP binding (GO:0005524);	K09494|0.0|tca:659228|T-complex protein 1 subunit beta	T-complex protein 1 subunit beta OS=Bos taurus GN=CCT2 PE=1 SV=3	Chaperonin containing t-complex polypeptide 1 beta subunit GN=KGM_01850 OS=Danaus plexippus (Monarch butterfly) PE=3 SV=1	4; IPR002194: Chaperonin TCP-1, conserved site; IPR002423: Chaperonin Cpn60/TCP-1; IPR012716: T-complex protein 1, beta subunit; IPR017998: Chaperone, tailless complex polypeptide 1	chaperonin containing t-complex polypeptide 1 beta subunit [Bombyx mori] >gi|87248085|gb|ABD36095.1| chaperonin containing t-complex polypeptide 1 beta subunit [Bombyx mori]	TSA: Spodoptera littoralis CL212Contig1.Spli mRNA sequence
Bollworm_Unigene_BMK.20753	38	1	0	0	5.24793	up	--	--	7; Component: lysosome (GO:0005764);; Function: cation binding (GO:0043169);; Process: carbohydrate metabolic process (GO:0005975);; Process: lysosome organization (GO:0007040);; Process: sphingolipid metabolic process (GO:0006665);; Molecular Function: catalytic activity (GO:0003824);; Molecular Function: glucosylceramidase activity (GO:0004348);	K01201|1e-103|tca:664564|glucosylceramidase [EC:3.2.1.45]	Glucosylceramidase OS=Pan troglodytes GN=GBA PE=1 SV=1	Putative O-Glycosyl hydrolase family 30 protein GN=KGM_08641 OS=Danaus plexippus (Monarch butterfly) PE=4 SV=1	4; IPR001139: Glycoside hydrolase, family 30; IPR013780: Glycosyl hydrolase, family 13, all-beta; IPR013781: Glycoside hydrolase, subgroup, catalytic domain; IPR017853: Glycoside hydrolase, superfamily	PREDICTED: similar to O-Glycosyl hydrolase family 30 protein [Tribolium castaneum]	TSA: Striacosta albicosta stalb_01_00003803 mRNA sequence
Bollworm_Unigene_BMK.20648	17	36	0.000401	0.00423489	-1.08246	down	--	--	2; Function: zinc ion binding (GO:0008270);; Cellular Component: intracellular (GO:0005622);	--	--	Putative zinc finger protein 347 GN=KGM_21094 OS=Danaus plexippus (Monarch butterfly) PE=4 SV=1	2; IPR007087: Zinc finger, C2H2; IPR015880: Zinc finger, C2H2-like	Zinc finger protein 112-like protein [Camponotus floridanus]	Helicoverpa armigera acyl-CoA binding protein mRNA, complete cds
Bollworm_Unigene_BMK.11675	1	16	2.9e-05	0.000393867	-4	down	--	--	--	--	--	--	--	--	41B01_HaBAC_fin, Helicoverpa armigera BAC, pupae DNA
Bollworm_Unigene_BMK.12106	24	2	0.000206	0.00234545	3.58496	up	--	--	--	--	Small proline-rich protein 2H OS=Mus musculus GN=Sprr2h PE=2 SV=1	Putative uncharacterized protein GN=KGM_14475 OS=Danaus plexippus (Monarch butterfly) PE=4 SV=1	--	conserved hypothetical protein [Culex quinquefasciatus] >gi|167880341|gb|EDS43724.1| conserved hypothetical protein [Culex quinquefasciatus]	--
Bollworm_Unigene_BMK.9840	24	0	1.5e-05	0.000212754	14.5507	up	--	--	--	--	C-type lectin domain-containing protein 141 OS=Caenorhabditis elegans GN=clec-141 PE=2 SV=1	Insect intestinal mucin IIM14 OS=Trichoplusia ni (Cabbage looper) PE=2 SV=1	--	insect intestinal mucin IIM14 [Trichoplusia ni]	--
Bollworm_Unigene_BMK.9576	1	57	0	0	-5.83289	down	--	--	--	--	--	Putative uncharacterized protein GN=KGM_00412 OS=Danaus plexippus (Monarch butterfly) PE=4 SV=1	--	--	Helicoverpa armigera unknown mRNA
Bollworm_Unigene_BMK.911	3	17	0.000204	0.00232905	-2.5025	down	--	--	3; Function: RNA methyltransferase activity (GO:0008173);; Process: RNA processing (GO:0006396);; Molecular Function: RNA binding (GO:0003723);	--	RNA methyltransferase-like protein 1 OS=Xenopus tropicalis GN=rnmtl1 PE=2 SV=1	Putative RNA methyltransferase like 1 GN=KGM_12287 OS=Danaus plexippus (Monarch butterfly) PE=4 SV=1	1; IPR001537: tRNA/rRNA methyltransferase, SpoU	hypothetical protein SINV_11142 [Solenopsis invicta]	TSA: Striacosta albicosta stalb_01_00009054 mRNA sequence
Bollworm_Unigene_BMK.2124	24	0	1.5e-05	0.000212754	14.5507	up	--	--	--	--	--	--	--	--	Bombyx mori myosin heavy chain gene, partial cds, alternatively spliced
Bollworm_Unigene_BMK.26796	17	82	0	0	-2.27009	down	--	--	2; Function: GTP binding (GO:0005525);; Molecular Function: GTPase activity (GO:0003924);	K02355|1e-103|aag:AaeL_AAEL010742|elongation factor EF-G [EC:3.6.5.3]	Elongation factor G, mitochondrial OS=Aedes aegypti GN=AAEL010742 PE=3 SV=1	Translation elongation factor g GN=KGM_08409 OS=Danaus plexippus (Monarch butterfly) PE=3 SV=1	1; IPR000795: Protein synthesis factor, GTP-binding	translation elongation factor g [Aedes aegypti] >gi|122117047|sp|Q16S14.1|EFGM_AEDAE RecName: Full=Elongation factor G, mitochondrial; Short=EF-Gmt; AltName: Full=Elongation factor G 1, mitochondrial; Short=mEF-G 1; AltName: Full=Elongation factor G1; Flags: Precursor >gi|108873029|gb|EAT37254.1| translation elongation factor g [Aedes aegypti]	TSA: Spodoptera littoralis CL1003Contig1.Spli mRNA sequence
Bollworm_Unigene_BMK.28126	7	29	9e-06	0.000131232	-2.05063	down	--	--	2; Component: intracellular (GO:0005622);; Molecular Function: GTP binding (GO:0005525);	K14537|1e-143|tca:655860|nuclear GTP-binding protein	Nucleolar GTP-binding protein 2 OS=Mus musculus GN=Gnl2 PE=2 SV=1	Putative GTP-binding protein GN=KGM_03223 OS=Danaus plexippus (Monarch butterfly) PE=4 SV=1	3; IPR002917: GTP-binding domain, HSR1-related; IPR006073: GTP1/OBG; IPR023179: GTP-binding protein, orthogonal bundle domain	PREDICTED: similar to GTP-binding protein [Tribolium castaneum] >gi|270008006|gb|EFA04454.1| hypothetical protein TcasGA2_TC014758 [Tribolium castaneum]	Bombyx mori genomic DNA, chromosome 27, BAC clone:001D20, complete sequence
Bollworm_Unigene_BMK.34589	521	152	0	0	1.77721	up	--	--	2; Molecular Function: protein binding (GO:0005515);; Molecular Function: selenium binding (GO:0008430);	--	Selenium-binding protein 1-A OS=Xenopus laevis GN=selenbp1-a PE=2 SV=1	Putative selenium-binding protein GN=KGM_09508 OS=Danaus plexippus (Monarch butterfly) PE=4 SV=1	2; IPR008826: Selenium-binding protein; IPR015943: WD40/YVTN repeat-like-containing domain	PREDICTED: similar to selenium-binding protein [Tribolium castaneum] >gi|270004695|gb|EFA01143.1| hypothetical protein TcasGA2_TC010368 [Tribolium castaneum]	TSA: Spodoptera littoralis CL661Contig1.Spli mRNA sequence
Bollworm_Unigene_BMK.31063	21	1	0.000206	0.00234545	4.39232	up	--	--	--	--	--	C-type lectin OS=Heliothis virescens (Tobacco budworm moth) PE=2 SV=1	--	C-type lectin [Heliothis virescens]	Heliothis virescens C-type lectin mRNA, complete cds
Bollworm_Unigene_BMK.601	0	85	0	0	-16.3752	down	--	--	--	K04725|2e-54|tca:663941|baculoviral IAP repeat-containing 2/3/4	E3 ubiquitin-protein ligase IAP-3 OS=Orgyia pseudotsugata multicapsid polyhedrosis virus GN=IAP3 PE=1 SV=1	Inhibitor of apoptosis protein GN=IAP1 OS=Trichoplusia ni (Cabbage looper) PE=2 SV=1	1; IPR003497: BRO, N-terminal	inhibitor of apoptosis protein [Trichoplusia ni]	--
Bollworm_Unigene_BMK.23023	14	40	7e-06	0.00010429	-1.51457	down	--	--	3; Molecular Function: RNA binding (GO:0003723);; Molecular Function: nucleic acid binding (GO:0003676);; Molecular Function: nucleotide binding (GO:0000166);	K13208|2e-82|tca:659897|ELAV like protein 2/3/4	ELAV-like protein 2 OS=Xenopus tropicalis GN=elavl2 PE=2 SV=2	ELAV GN=elav OS=Bombyx mori (Silk moth) PE=2 SV=1	4; IPR000504: RNA recognition motif domain; IPR002343: Paraneoplastic encephalomyelitis antigen; IPR003954: RNA recognition motif domain, eukaryote; IPR012677: Nucleotide-binding, alpha-beta plait	Elav protein [Bombyx mori] >gi|195542256|gb|ABM21482.2| ELAV [Bombyx mori]	TSA: Spodoptera littoralis CL1Contig422.Spli mRNA sequence
Bollworm_Unigene_BMK.16824	84	0	0	0	16.3581	up	--	--	--	--	--	Putative uncharacterized protein GN=TcasGA2_TC009656 OS=Tribolium castaneum (Red flour beetle) PE=4 SV=1	1; IPR004119: Protein of unknown function DUF227	PREDICTED: similar to Juvenile hormone-inducible protein [Tribolium castaneum] >gi|270010277|gb|EFA06725.1| hypothetical protein TcasGA2_TC009656 [Tribolium castaneum]	--
Bollworm_Unigene_BMK.27190	8	48	0	0	-2.58496	down	--	--	--	--	Leucine-rich PPR motif-containing protein, mitochondrial OS=Xenopus tropicalis GN=lrpprc PE=2 SV=1	Putative uncharacterized protein GN=KGM_21765 OS=Danaus plexippus (Monarch butterfly) PE=4 SV=1	--	GI17203 [Drosophila mojavensis] >gi|193912685|gb|EDW11552.1| GI17203 [Drosophila mojavensis]	TSA: Spodoptera littoralis CL1380Contig1.Spli mRNA sequence
Bollworm_Unigene_BMK.41898	75	318	0	0	-2.08406	down	--	--	1; Biological Process: cellular process (GO:0009987);	--	Proliferation-associated protein 2G4 OS=Mus musculus GN=Pa2g4 PE=1 SV=3	Putative uncharacterized protein GN=KGM_14785 OS=Danaus plexippus (Monarch butterfly) PE=4 SV=1	3; IPR000994: Peptidase M24, structural domain; IPR004545: Proliferation-associated protein 1; IPR011991: Winged helix-turn-helix transcription repressor DNA-binding	PREDICTED: similar to CG10576 CG10576-PA [Tribolium castaneum] >gi|270015297|gb|EFA11745.1| hypothetical protein TcasGA2_TC004235 [Tribolium castaneum]	TSA: Striacosta albicosta stalb_01_00000875 mRNA sequence
Bollworm_Unigene_BMK.4718	1	16	2.9e-05	0.000393867	-4	down	--	--	2; Process: transmembrane transport (GO:0055085);; Cellular Component: integral to membrane (GO:0016021);	--	Putative inorganic phosphate cotransporter OS=Drosophila ananassae GN=Picot PE=3 SV=1	BmPI-T1 GN=BmPI-T1 OS=Bombyx mori (Silk moth) PE=2 SV=1	2; IPR011701: Major facilitator superfamily; IPR016196: Major facilitator superfamily domain, general substrate transporter	inorganic phosphate transporter 1 [Bombyx mori] >gi|40786377|dbj|BAD07026.1| BmPI-T1 [Bombyx mori]	--
Bollworm_Unigene_BMK.16210	28	83	0	0	-1.56768	down	--	--	3; Function: ATPase activity (GO:0016887);; Process: detoxification of arsenic-containing substance (GO:0071722);; Molecular Function: ATP binding (GO:0005524);	K01551|1e-123|ame:409264|arsenite-transporting ATPase [EC:3.6.3.16]	ATPase ASNA1 homolog OS=Aedes aegypti GN=AAEL011136 PE=3 SV=1	Putative Arsenical pump-driving ATPase GN=KGM_13484 OS=Danaus plexippus (Monarch butterfly) PE=4 SV=1	1; IPR016300: Arsenical pump ATPase, ArsA/Get3	Arsenical pump-driving ATPase [Camponotus floridanus]	TSA: Striacosta albicosta stalb_01_00012452 mRNA sequence
Bollworm_Unigene_BMK.29266	29	0	2e-06	3.20771e-05	14.8238	up	--	--	3; Process: proteolysis (GO:0006508);; Molecular Function: catalytic activity (GO:0003824);; Molecular Function: serine-type endopeptidase activity (GO:0004252);	--	Trypsin, alkaline C OS=Manduca sexta PE=2 SV=1	Protease GN=SerProx-3 OS=Helicoverpa armigera (Cotton bollworm) PE=2 SV=1	4; IPR001254: Peptidase S1/S6, chymotrypsin/Hap; IPR001314: Peptidase S1A, chymotrypsin-type; IPR009003: Peptidase cysteine/serine, trypsin-like; IPR018114: Peptidase S1/S6, chymotrypsin/Hap, active site	protease [Helicoverpa armigera]	Mamestra configurata serine protease 5 (SP5) mRNA, complete cds
Bollworm_Unigene_BMK.27506	22	66	0	0	-1.58496	down	--	--	--	K02953|3e-53|gga:426752|small subunit ribosomal protein S13e	40S ribosomal protein S13 OS=Rattus norvegicus GN=Rps13 PE=2 SV=2	Ribosomal protein rps13 OS=Arenicola marina (Lugworm) PE=2 SV=1	--	ribosomal protein rps13 [Arenicola marina]	TSA: Haliotis asinina HasCL214Contig1, mRNA sequence
Bollworm_Unigene_BMK.35607	1353	11	0	0	6.94251	up	--	--	3; Process: proteolysis (GO:0006508);; Molecular Function: catalytic activity (GO:0003824);; Molecular Function: serine-type endopeptidase activity (GO:0004252);	--	Trypsin, alkaline C OS=Manduca sexta PE=2 SV=1	Trypsin-like protease (Precursor) OS=Helicoverpa armigera (Cotton bollworm) PE=2 SV=1	4; IPR001254: Peptidase S1/S6, chymotrypsin/Hap; IPR001314: Peptidase S1A, chymotrypsin-type; IPR009003: Peptidase cysteine/serine, trypsin-like; IPR018114: Peptidase S1/S6, chymotrypsin/Hap, active site	trypsin-like protease [Helicoverpa armigera]	H.armigera mRNA for putative serine protease, clone SR28
Bollworm_Unigene_BMK.11514	70	4	0	0	4.12928	up	--	--	4; Component: membrane (GO:0016020);; Function: metallopeptidase activity (GO:0008237);; Function: peptidyl-dipeptidase activity (GO:0008241);; Biological Process: proteolysis (GO:0006508);	--	Angiotensin-converting enzyme OS=Drosophila melanogaster GN=Ance PE=1 SV=3	Angiotensin converting enzyme OS=Spodoptera littoralis (Egyptian cotton leafworm) PE=2 SV=1	1; IPR001548: Peptidase M2, peptidyl-dipeptidase A	angiotensin converting enzyme [Spodoptera littoralis]	Spodoptera littoralis angiotensin converting enzyme mRNA, complete cds
Bollworm_Unigene_BMK.392	5	19	0.000479	0.00493528	-1.926	down	--	--	--	--	Intracellular protein transport protein USO1 OS=Saccharomyces cerevisiae GN=USO1 PE=1 SV=2	Putative uncharacterized protein GN=KGM_20723 OS=Danaus plexippus (Monarch butterfly) PE=4 SV=1	--	viral A-type inclusion protein [Trichomonas vaginalis G3] >gi|121900914|gb|EAY05939.1| viral A-type inclusion protein, putative [Trichomonas vaginalis G3]	--
Bollworm_Unigene_BMK.34785	0	41	0	0	-15.3233	down	--	--	--	K08810|7e-25|cqu:CpipJ_CPIJ002251|triple functional domain protein [EC:2.7.11.-]	Triple functional domain protein OS=Homo sapiens GN=TRIO PE=1 SV=2	Putative uncharacterized protein GN=KGM_08738 OS=Danaus plexippus (Monarch butterfly) PE=4 SV=1	--	hypothetical protein AND_10700 [Anopheles darlingi]	Drosophila erecta GG14629 (Dere\GG14629), mRNA
Bollworm_Unigene_BMK.2429	202	6	0	0	5.07325	up	--	--	1; Molecular Function: serine-type endopeptidase inhibitor activity (GO:0004867);	--	Serpin I2 OS=Mus musculus GN=Serpini2 PE=1 SV=1	Serpin-8 OS=Bombyx mori (Silk moth) PE=2 SV=1	3; IPR000215: Protease inhibitor I4, serpin; IPR023795: Protease inhibitor I4, serpin, conserved site; IPR023796: Serpin domain	serine protease inhibitor 8 [Bombyx mori] >gi|195972022|gb|ACG61173.1| serpin-8 [Bombyx mori]	--
Bollworm_Unigene_BMK.39726	336	86	0	0	1.96605	up	--	--	1; Molecular Function: structural constituent of eye lens (GO:0005212);	--	Alpha-crystallin A chain OS=Tupinambis teguixin GN=CRYAA PE=1 SV=1	Small heat shock protein GN=Hsp20 OS=Spodoptera litura (Asian cotton leafworm) PE=2 SV=1	3; IPR002068: Heat shock protein Hsp20; IPR008978: HSP20-like chaperone; IPR012273: Alpha-crystallin, subunit B	small heat shock protein [Spodoptera litura]	TSA: Striacosta albicosta stalb_01_00000985 mRNA sequence
Bollworm_Unigene_BMK.5194	4	17	0.000601	0.0060879	-2.08746	down	--	--	--	--	Putative leucine-rich repeat-containing protein DDB_G0290503 OS=Dictyostelium discoideum GN=DDB_G0290503 PE=4 SV=1	Putative uncharacterized protein GN=KGM_07810 OS=Danaus plexippus (Monarch butterfly) PE=4 SV=1	--	PREDICTED: similar to centrosomal protein 290 [Tribolium castaneum]	--
Bollworm_Unigene_BMK.32826	0	11	0.000172	0.00200304	-13.4252	down	--	--	--	--	Putative nuclease HARBI1 OS=Danio rerio GN=harbi1 PE=2 SV=1	Putative uncharacterized protein (Fragment) GN=SINV_05513 OS=Solenopsis invicta (Red imported fire ant) PE=4 SV=1	--	hypothetical protein SINV_05513 [Solenopsis invicta]	--
Bollworm_Unigene_BMK.40733	105	375	0	0	-1.8365	down	--	--	1; Molecular Function: zinc ion binding (GO:0008270);	K09377|4e-08|dre:791132|cysteine and glycine-rich protein	Cysteine and glycine-rich protein 2 OS=Mus musculus GN=Csrp2 PE=1 SV=3	Putative uncharacterized protein GN=KGM_02633 OS=Danaus plexippus (Monarch butterfly) PE=4 SV=1	1; IPR001781: Zinc finger, LIM-type	Cysteine and glycine-rich protein 1 [Lepeophtheirus salmonis]	--
Bollworm_Unigene_BMK.14550	3039	61	0	0	5.63864	up	--	--	--	--	Larval cuticle protein LCP-22 OS=Bombyx mori GN=LCP22 PE=2 SV=1	Putative cuticle protein GN=BmorCPR38 OS=Bombyx mori (Silk moth) PE=2 SV=1	--	larval cuticle protein LCP-22 precursor [Bombyx mori] >gi|3913392|sp|O02388.1|CU22_BOMMO RecName: Full=Larval cuticle protein LCP-22; Flags: Precursor >gi|2204071|dbj|BAA20475.1| LCP22 [Bombyx mori] >gi|223671178|tpd|FAA00541.1| TPA: putative cuticle protein [Bombyx mori]	TPA: TPA_inf: Bombyx mori BmorCPR38 mRNA for putative cuticle protein, complete cds
Bollworm_Unigene_BMK.27757	30	6	0.001032	0.00978654	2.32193	up	--	--	--	--	--	Carboxyl/choline esterase CCE001h OS=Helicoverpa armigera (Cotton bollworm) PE=2 SV=1	1; IPR002018: Carboxylesterase, type B	carboxyl/choline esterase CCE001h [Helicoverpa armigera]	Helicoverpa armigera clone Ha7c035H07 carboxyl/choline esterase CCE001h mRNA, complete cds
Bollworm_Unigene_BMK.101	47	11	0.000138	0.00163454	2.09516	up	--	--	3; Process: ATP synthesis coupled electron transport (GO:0042773);; Process: oxidation-reduction process (GO:0055114);; Molecular Function: NADH dehydrogenase (ubiquinone) activity (GO:0008137);	K03879|2e-87|dya:ND2|NADH dehydrogenase I subunit 2 [EC:1.6.5.3]	NADH-ubiquinone oxidoreductase chain 2 OS=Drosophila yakuba GN=mt:ND2 PE=3 SV=1	NADH-ubiquinone oxidoreductase chain 2 GN=nad2 OS=Helicoverpa armigera (Cotton bollworm) PE=3 SV=1	1; IPR001750: NADH:ubiquinone/plastoquinone oxidoreductase	NADH dehydrogenase subunit 2 [Helicoverpa armigera] >gi|270486462|gb|ACZ83037.1| NADH dehydrogenase subunit 2 [Helicoverpa armigera]	Helicoverpa armigera mitochondrion, complete genome
Bollworm_Unigene_BMK.22223	26	69	0	0	-1.40808	down	--	--	3; Function: oxidoreductase activity (GO:0016491);; Biological Process: metabolic process (GO:0008152);; Molecular Function: nucleotide binding (GO:0000166);	--	3-ketoacyl-CoA reductase OS=Malassezia globosa (strain ATCC 96807 / CBS 7966) GN=MGL_1839 PE=3 SV=1	Putative steroid dehydrogenase GN=KGM_15521 OS=Danaus plexippus (Monarch butterfly) PE=3 SV=1	2; IPR002198: Short-chain dehydrogenase/reductase SDR; IPR016040: NAD(P)-binding domain	PREDICTED: similar to CG1444 CG1444-PA [Acyrthosiphon pisum]	TSA: Striacosta albicosta stalb_01_00000202 mRNA sequence
Bollworm_Unigene_BMK.1881	37438	262	0	0	7.15879	up	--	--	3; Process: proteolysis (GO:0006508);; Molecular Function: catalytic activity (GO:0003824);; Molecular Function: serine-type endopeptidase activity (GO:0004252);	K01312|6e-23|pno:SNOG_05978|trypsin [EC:3.4.21.4]	Trypsin CFT-1 OS=Choristoneura fumiferana PE=1 SV=1	Trypsin-like protease (Precursor) OS=Helicoverpa armigera (Cotton bollworm) PE=2 SV=1	2; IPR001254: Peptidase S1/S6, chymotrypsin/Hap; IPR009003: Peptidase cysteine/serine, trypsin-like	trypsin-like protease [Helicoverpa armigera] >gi|297340778|gb|ADI32887.1| serine protease [Helicoverpa armigera]	Helicoverpa armigera isolate Bangalore PCI serine protease mRNA, complete cds
Bollworm_Unigene_BMK.6267	116	0	0	0	16.8238	up	--	--	2; Process: proteolysis (GO:0006508);; Molecular Function: metalloendopeptidase activity (GO:0004222);	--	Zinc metalloproteinase nas-4 OS=Caenorhabditis elegans GN=nas-4 PE=2 SV=4	Astacin (Fragment) OS=Mamestra configurata (bertha armyworm) PE=2 SV=1	2; IPR001506: Peptidase M12A, astacin; IPR024079: Metallopeptidase, catalytic domain	astacin [Spodoptera frugiperda]	Plutella xylostella strain Karak astacin metalloprotease 1 (Ast1) mRNA, complete cds
Bollworm_Unigene_BMK.5712	83	12	0	0	2.79008	up	--	--	--	--	--	Putative uncharacterized protein GN=KGM_08542 OS=Danaus plexippus (Monarch butterfly) PE=4 SV=1	--	--	TSA: Spodoptera littoralis CL701Contig1.Spli mRNA sequence
Bollworm_Unigene_BMK.21987	23	221	0	0	-3.26434	down	--	--	6; Component: membrane (GO:0016020);; Function: transmembrane transporter activity (GO:0022857);; Process: transmembrane transport (GO:0055085);; Process: transport (GO:0006810);; Cellular Component: integral to membrane (GO:0016021);; Molecular Function: transporter activity (GO:0005215);	--	Solute carrier family 2, facilitated glucose transporter member 6 OS=Homo sapiens GN=SLC2A6 PE=1 SV=2	Putative uncharacterized protein GN=KGM_21246 OS=Danaus plexippus (Monarch butterfly) PE=4 SV=1	4; IPR005828: General substrate transporter; IPR005829: Sugar transporter, conserved site; IPR016196: Major facilitator superfamily domain, general substrate transporter; IPR020846: Major facilitator superfamily domain	AGAP007483-PA [Anopheles gambiae str. PEST] >gi|157020071|gb|EAA04375.4| AGAP007483-PA [Anopheles gambiae str. PEST]	TSA: Spodoptera littoralis CL1138Contig1.Spli mRNA sequence
Bollworm_Unigene_BMK.39939	40	4	3e-06	4.6987e-05	3.32193	up	--	--	--	--	--	--	--	--	TSA: Bombus impatiens Contig6931.Boim mRNA sequence
Bollworm_Unigene_BMK.7234	104	12	0	0	3.11548	up	--	--	1; Molecular Function: protein binding (GO:0005515);	K04660|1e-13|mdo:100011570|decorin	Decorin OS=Gallus gallus GN=DCN PE=1 SV=1	Putative uncharacterized protein GN=KGM_10371 OS=Danaus plexippus (Monarch butterfly) PE=4 SV=1	3; IPR000372: Leucine-rich repeat-containing N-terminal; IPR001611: Leucine-rich repeat; IPR003591: Leucine-rich repeat, typical subtype	RT09974p [Drosophila melanogaster]	TSA: Striacosta albicosta stalb_01_00002436 mRNA sequence
Bollworm_Unigene_BMK.42016	96	7	0	0	3.77761	up	--	--	3; Function: chitin binding (GO:0008061);; Process: chitin metabolic process (GO:0006030);; Cellular Component: extracellular region (GO:0005576);	--	Mucin-5AC (Fragments) OS=Homo sapiens GN=MUC5AC PE=1 SV=3	Gasp OS=Bombyx mori (Silk moth) PE=2 SV=1	1; IPR002557: Chitin binding domain	gasp precursor [Bombyx mori] >gi|95103030|gb|ABF51456.1| gasp precursor [Bombyx mori]	TSA: Spodoptera littoralis CL1Contig111.Spli mRNA sequence
Bollworm_Unigene_BMK.22653	572	6	0	0	6.57491	up	--	--	--	--	Integrator complex subunit 6 homolog OS=Dictyostelium discoideum GN=ints6 PE=3 SV=2	Serine protease 58 OS=Mamestra configurata (bertha armyworm) PE=2 SV=1	--	serine protease 58 [Mamestra configurata]	Helicoverpa armigera protease (SerProx-4) mRNA, complete cds
Bollworm_Unigene_BMK.8954	14	32	0.000428	0.00444623	-1.19265	down	--	--	--	K00011|1e-06|phu:Phum_PHUM282300|aldehyde reductase [EC:1.1.1.21]	Aldose reductase OS=Sus scrofa GN=AKR1B1 PE=1 SV=2	Aldo-keto reductase OS=Bombyx mori (Silk moth) PE=4 SV=1	--	aldo-keto reductase [Bombyx mori]	TSA: Striacosta albicosta stalb_01_00011901 mRNA sequence
Bollworm_Unigene_BMK.40489	3	32	0	0	-3.41504	down	--	--	3; Process: metabolic process (GO:0008152);; Molecular Function: catalytic activity (GO:0003824);; Molecular Function: hydrolase activity (GO:0016787);	--	Pseudouridine-5'-monophosphatase OS=Homo sapiens GN=HDHD1 PE=1 SV=3	Putative uncharacterized protein GN=KGM_13691 OS=Danaus plexippus (Monarch butterfly) PE=4 SV=1	3; IPR005834: Haloacid dehalogenase-like hydrolase; IPR006402: HAD-superfamily hydrolase, subfamily IA, variant 3; IPR023214: HAD-like domain	GS1-like protein [Harpegnathos saltator]	TSA: Striacosta albicosta stalb_01_00004540 mRNA sequence
Bollworm_Unigene_BMK.37558	8	39	0	0	-2.2854	down	--	--	3; Function: ATP binding (GO:0005524);; Function: ATP-dependent helicase activity (GO:0008026);; Molecular Function: nucleic acid binding (GO:0003676);	K13181|6e-90|api:100166856|ATP-dependent RNA helicase DDX27 [EC:3.6.4.13]	Probable ATP-dependent RNA helicase DDX27 OS=Bos taurus GN=DDX27 PE=2 SV=1	Putative DEAD box ATP-dependent RNA helicase GN=KGM_12435 OS=Danaus plexippus (Monarch butterfly) PE=3 SV=1	3; IPR011545: DNA/RNA helicase, DEAD/DEAH box type, N-terminal; IPR014001: DEAD-like helicase; IPR014014: RNA helicase, DEAD-box type, Q motif	ATP-dependent RNA helicase DRS1 [Culex quinquefasciatus] >gi|167867695|gb|EDS31078.1| ATP-dependent RNA helicase DRS1 [Culex quinquefasciatus]	TSA: Spodoptera littoralis CL1Contig541.Spli mRNA sequence
Bollworm_Unigene_BMK.39220	816	2	0	0	8.67243	up	--	--	--	--	Serine proteases 1/2 OS=Drosophila melanogaster GN=Jon99Cii PE=1 SV=2	Serine protease 36 GN=SP36 OS=Mamestra configurata (bertha armyworm) PE=2 SV=1	--	serine protease 36 [Mamestra configurata]	Mamestra configurata serine protease 17 (SP17) mRNA, complete cds
Bollworm_Unigene_BMK.19440	952	9	0	0	6.72489	up	--	--	3; Function: chitin binding (GO:0008061);; Process: chitin metabolic process (GO:0006030);; Cellular Component: extracellular region (GO:0005576);	--	Peritrophin-1 OS=Anopheles gambiae GN=Aper1 PE=2 SV=2	Intestinal mucin IIM-46 (Fragment) OS=Helicoverpa armigera (Cotton bollworm) PE=2 SV=1	1; IPR002557: Chitin binding domain	intestinal mucin IIM-46 [Helicoverpa armigera]	Helicoverpa armigera intestinal mucin IIM-46 mRNA, partial cds
Bollworm_Unigene_BMK.7104	2272	231	0	0	3.298	up	--	--	3; Function: transferase activity, transferring phosphorus-containing groups (GO:0016772);; Molecular Function: catalytic activity (GO:0003824);; Molecular Function: kinase activity (GO:0016301);	K00933|0.0|nvi:100114388|creatine kinase [EC:2.7.3.2]	Arginine kinase OS=Plodia interpunctella GN=ARGK PE=1 SV=1	Arginine kinase OS=Helicoverpa assulta (Oriental tobacco budworm) PE=2 SV=1	5; IPR000749: ATP:guanido phosphotransferase; IPR014746: Glutamine synthetase/guanido kinase, catalytic domain; IPR022413: ATP:guanido phosphotransferase, N-terminal; IPR022414: ATP:guanido phosphotransferase, catalytic domain; IPR022415: ATP:guanido phosphotransferase active site	arginine kinase [Helicoverpa armigera] >gi|308223359|gb|ADO23657.1| arginine kinase [Helicoverpa assulta]	Heliothis virescens arginine kinase mRNA, complete cds
Bollworm_Unigene_BMK.14212	598	1364	0	0	-1.18963	down	--	--	--	--	Male-specific sperm protein Mst87F OS=Drosophila melanogaster GN=Mst87F PE=2 SV=1	Testis-specific RNA GN=Mst87Fb OS=Drosophila hydei (Fruit fly) PE=4 SV=1	--	testis-specific RNA [Drosophila hydei]	--
Bollworm_Unigene_BMK.38534	3297	191	0	0	4.10951	up	--	--	--	--	Viresin (Fragment) OS=Heliothis virescens PE=1 SV=1	CSP4 OS=Helicoverpa armigera (Cotton bollworm) PE=2 SV=1	1; IPR005055: Insect pheromone-binding protein A10/OS-D	chemosensory protein [Heliothis virescens]	TSA: Heliothis virescens Contig_964 chemosensory protein (hvpg0103) mRNA, complete cds
Bollworm_Unigene_BMK.10861	17	97	0	0	-2.51245	down	--	--	7; Component: cytoplasm (GO:0005737);; Function: ATP binding (GO:0005524);; Function: aminoacyl-tRNA ligase activity (GO:0004812);; Function: serine-tRNA ligase activity (GO:0004828);; Process: seryl-tRNA aminoacylation (GO:0006434);; Process: tRNA aminoacylation for protein translation (GO:0006418);; Molecular Function: nucleotide binding (GO:0000166);	K01875|6e-85|phu:Phum_PHUM060640|seryl-tRNA synthetase [EC:6.1.1.11]	Zinc finger protein 593 homolog OS=Drosophila melanogaster GN=CG3224 PE=1 SV=1	Seryl-tRNA synthetase, putative GN=Phum_PHUM060640 OS=Pediculus humanus subsp. corporis (Body louse) PE=4 SV=1	3; IPR002317: Seryl-tRNA synthetase, class IIa; IPR006195: Aminoacyl-tRNA synthetase, class II; IPR010978: tRNA-binding arm	seryl-tRNA synthetase, putative [Pediculus humanus corporis] >gi|212506543|gb|EEB10717.1| seryl-tRNA synthetase, putative [Pediculus humanus corporis]	TSA: Striacosta albicosta stalb_01_00004554 mRNA sequence
Bollworm_Unigene_BMK.39322	20	1	0.000311	0.00338284	4.32193	up	--	--	--	--	--	Putative uncharacterized protein GN=CpipJ_CPIJ002736 OS=Culex quinquefasciatus (Southern house mosquito) PE=4 SV=1	2; IPR003172: MD-2-related lipid-recognition; IPR014756: Immunoglobulin E-set	conserved hypothetical protein [Culex quinquefasciatus] >gi|167873276|gb|EDS36659.1| conserved hypothetical protein [Culex quinquefasciatus]	--
Bollworm_Unigene_BMK.1833	32	2	8e-06	0.000117697	4	up	--	--	--	--	--	Cytochrome P450 (Fragment) OS=Helicoverpa armigera (Cotton bollworm) PE=2 SV=1	--	--	23L11_HaBAC_fin, Helicoverpa armigera BAC, pupae DNA
Bollworm_Unigene_BMK.7298	21	49	1e-05	0.00014472	-1.22239	down	--	--	7; Component: nucleoid (GO:0009295);; Function: ATP binding (GO:0005524);; Function: ATPase activity (GO:0016887);; Process: chromosome condensation (GO:0030261);; Process: chromosome segregation (GO:0007059);; Molecular Function: ATP binding (GO:0005524);; Molecular Function: DNA binding (GO:0003677);	K06185|2e-56|nvi:100122186|ATP-binding cassette, sub-family F, member 2	ATP-binding cassette sub-family F member 2 OS=Homo sapiens GN=ABCF2 PE=1 SV=2	ATP-binding cassette sub-family F member 2 GN=KGM_21531 OS=Danaus plexippus (Monarch butterfly) PE=3 SV=1	2; IPR003439: ABC transporter-like; IPR007406: Prokaryotic chromosome segregation/condensation protein MukB, N-terminal	ATP-binding cassette sub-family F member 2 [Bombyx mori] >gi|95102546|gb|ABF51209.1| ATP-binding cassette sub-family F member 2 [Bombyx mori]	TSA: Striacosta albicosta stalb_01_00001396 mRNA sequence
Bollworm_Unigene_BMK.33344	18	40	0.000112	0.00135538	-1.152	down	--	--	--	--	39S ribosomal protein L46, mitochondrial OS=Rattus norvegicus GN=Mrpl46 PE=2 SV=1	Putative mitochondrial ribosomal protein, L46 GN=KGM_16415 OS=Danaus plexippus (Monarch butterfly) PE=4 SV=1	1; IPR021757: Ribosomal protein L46	PREDICTED: similar to mitochondrial ribosomal protein, L46, putative [Tribolium castaneum]	TSA: Striacosta albicosta stalb_01_00000326 mRNA sequence
Bollworm_Unigene_BMK.18500	33	82	0	0	-1.31316	down	--	--	5; Function: metal ion binding (GO:0046872);; Function: zinc ion binding (GO:0008270);; Process: proteolysis (GO:0006508);; Molecular Function: catalytic activity (GO:0003824);; Molecular Function: metalloendopeptidase activity (GO:0004222);	K01412|1e-140|tca:659699|mitochondrial processing peptidase [EC:3.4.24.64]	Mitochondrial-processing peptidase subunit alpha OS=Bos taurus GN=PMPCA PE=2 SV=1	Putative uncharacterized protein GN=TcasGA2_TC011343 OS=Tribolium castaneum (Red flour beetle) PE=3 SV=1	3; IPR007863: Peptidase M16, C-terminal; IPR011237: Peptidase M16, core; IPR011249: Metalloenzyme, LuxS/M16 peptidase-like, metal-binding	PREDICTED: similar to mitochondrial processing peptidase alpha subunit [Tribolium castaneum] >gi|270001053|gb|EEZ97500.1| hypothetical protein TcasGA2_TC011343 [Tribolium castaneum]	TSA: Striacosta albicosta stalb_01_00003908 mRNA sequence
Bollworm_Unigene_BMK.600	3	76	0	0	-4.66297	down	--	--	--	K00665|1e-15|aag:AaeL_AAEL008160|fatty acid synthase, animal type [EC:2.3.1.85]	Fatty acid synthase OS=Gallus gallus GN=FASN PE=1 SV=5	P260 OS=Bombyx mori (Silk moth) PE=2 SV=1	--	p260 [Bombyx mori] >gi|2058458|gb|AAB53257.1| p260 [Bombyx mori]	--
Bollworm_Unigene_BMK.7724	7	27	2.9e-05	0.000393867	-1.94753	down	--	--	4; Component: PCNA complex (GO:0043626);; Function: DNA polymerase processivity factor activity (GO:0030337);; Process: regulation of DNA replication (GO:0006275);; Molecular Function: DNA binding (GO:0003677);	K04802|5e-21|aga:AgaP_AGAP010220|proliferating cell nuclear antigen	Proliferating cell nuclear antigen OS=Bombyx mori GN=PCNA PE=2 SV=1	Proliferating cell nuclear antigen GN=pcna OS=Hyphantria cunea (Fall webworm moth) PE=2 SV=1	2; IPR000730: Proliferating cell nuclear antigen, PCNA; IPR022649: Proliferating cell nuclear antigen, PCNA, C-terminal	proliferating cell nuclear antigen [Bombyx mori] >gi|3334291|sp|O01377.1|PCNA_BOMMO RecName: Full=Proliferating cell nuclear antigen; Short=PCNA; AltName: Full=Cyclin >gi|1944021|dbj|BAA19522.1| PCNA [Bombyx mori]	Spodoptera frugiperda pcna mRNA for proliferating cell nuclear antigen, complete cds
Bollworm_Unigene_BMK.19754	0	11	0.000172	0.00200304	-13.4252	down	--	--	--	--	--	Putative uncharacterized protein GN=TcasGA2_TC002041 OS=Tribolium castaneum (Red flour beetle) PE=4 SV=1	--	hypothetical protein TcasGA2_TC002041 [Tribolium castaneum]	--
Bollworm_Unigene_BMK.13794	11	37	3e-06	4.6987e-05	-1.75002	down	--	--	--	--	--	--	--	--	43E14_HaBAC_fin, Helicoverpa armigera BAC, pupae DNA
Bollworm_Unigene_BMK.3057	57	2	0	0	4.83289	up	--	--	--	--	Lipopolysaccharide-induced tumor necrosis factor-alpha factor homolog OS=Rattus norvegicus GN=Litaf PE=2 SV=1	Putative uncharacterized protein GN=KGM_19114 OS=Danaus plexippus (Monarch butterfly) PE=4 SV=1	--	hypothetical protein AaeL_AAEL007344 [Aedes aegypti] >gi|108876761|gb|EAT40986.1| conserved hypothetical protein [Aedes aegypti]	--
Bollworm_Unigene_BMK.39498	13	30	0.000599	0.00608588	-1.20645	down	--	--	--	--	--	Putative uncharacterized protein GN=KGM_13516 OS=Danaus plexippus (Monarch butterfly) PE=4 SV=1	--	--	--
Bollworm_Unigene_BMK.5030	186	90	0.000178	0.00205696	1.04731	up	--	--	--	--	Tubulin beta chain (Fragment) OS=Strongylocentrotus purpuratus PE=2 SV=1	Putative tubulin beta-1 chain GN=KGM_12697 OS=Danaus plexippus (Monarch butterfly) PE=4 SV=1	--	tubulin beta-2C chain [Culex quinquefasciatus] >gi|167874478|gb|EDS37861.1| tubulin beta-2C chain [Culex quinquefasciatus]	Strongylocentrotrus purpuratus mRNA fragment for beta-tubulin (SP-beta1)
Bollworm_Unigene_BMK.11899	130	0	0	0	16.9882	up	--	--	--	--	Collagenase OS=Hypoderma lineatum PE=1 SV=3	Serine protease 43 GN=SP43 OS=Mamestra configurata (bertha armyworm) PE=2 SV=2	--	serine protease 43 [Mamestra configurata]	--
Bollworm_Unigene_BMK.41464	43	0	0	0	15.392	up	--	--	--	--	--	Lipase GN=KGM_00729 OS=Danaus plexippus (Monarch butterfly) PE=3 SV=1	--	--	--
Bollworm_Unigene_BMK.41326	45	105	0	0	-1.22239	down	--	--	2; Molecular Function: nucleic acid binding (GO:0003676);; Molecular Function: nucleotide binding (GO:0000166);	K12881|2e-89|ame:725396|THO complex subunit 4	THO complex subunit 4 OS=Taeniopygia guttata GN=THOC4 PE=2 SV=1	ALY GN=KGM_20769 OS=Danaus plexippus (Monarch butterfly) PE=4 SV=1	2; IPR000504: RNA recognition motif domain; IPR012677: Nucleotide-binding, alpha-beta plait	ALY [Bombyx mori] >gi|95115188|gb|ABF55960.1| ALY [Bombyx mori]	TSA: Striacosta albicosta stalb_01_00012972 mRNA sequence
Bollworm_Unigene_BMK.8631	81	19	1e-06	1.67852e-05	2.09192	up	--	--	--	K06890|2e-15|xla:380023| K06890	Soluble scavenger receptor cysteine-rich domain-containing protein SSC5D OS=Homo sapiens GN=SSC5D PE=2 SV=3	Putative uncharacterized protein GN=KGM_05081 OS=Danaus plexippus (Monarch butterfly) PE=4 SV=1	--	GA20289 [Drosophila pseudoobscura pseudoobscura] >gi|198149624|gb|EAL30633.2| GA20289 [Drosophila pseudoobscura pseudoobscura]	--
Bollworm_Unigene_BMK.30949	266	651	0	0	-1.29123	down	--	--	--	--	--	Putative uncharacterized protein GN=KGM_05907 OS=Danaus plexippus (Monarch butterfly) PE=4 SV=1	--	hypothetical protein [Bombyx mori]	TSA: Striacosta albicosta stalb_01_00014821 mRNA sequence
Bollworm_Unigene_BMK.38653	13	33	0.000134	0.0015952	-1.34395	down	--	--	4; Function: magnesium ion binding (GO:0000287);; Function: phosphopyruvate hydratase activity (GO:0004634);; Process: glycolysis (GO:0006096);; Cellular Component: phosphopyruvate hydratase complex (GO:0000015);	K01689|1e-170|tca:663391|enolase [EC:4.2.1.11]	Enolase OS=Drosophila melanogaster GN=Eno PE=1 SV=2	Enolase OS=Antheraea pernyi (Chinese oak silk moth) PE=2 SV=1	3; IPR000941: Enolase; IPR020810: Enolase, C-terminal; IPR020811: Enolase, N-terminal	enolase II [Antheraea pernyi]	TSA: Striacosta albicosta stalb_01_00012614 mRNA sequence
Bollworm_Unigene_BMK.9353	22	60	0	0	-1.44746	down	--	--	--	--	--	--	--	--	23L11_HaBAC_fin, Helicoverpa armigera BAC, pupae DNA
Bollworm_Unigene_BMK.11753	347	6	0	0	5.85383	up	--	--	--	--	--	--	--	--	Helicoverpa zea VHDL receptor mRNA, complete cds
Bollworm_Unigene_BMK.38026	0	37	0	0	-15.1752	down	--	--	--	--	--	GD16097 GN=GD16097 OS=Drosophila simulans (Fruit fly) PE=4 SV=1	--	GD16097 [Drosophila simulans] >gi|194203868|gb|EDX17444.1| GD16097 [Drosophila simulans]	TSA: Striacosta albicosta stalb_01_00000253 mRNA sequence
Bollworm_Unigene_BMK.541	64	8	0	0	3	up	--	--	--	--	--	Glutathione S-transferase GN=GST OS=Choristoneura fumiferana (Spruce budworm) PE=2 SV=1	1; IPR010987: Glutathione S-transferase, C-terminal-like	glutathione S-transferase [Choristoneura fumiferana]	--
Bollworm_Unigene_BMK.22416	21	62	0	0	-1.56188	down	--	--	--	K13221|2e-06|bfo:BRAFLDRAFT_121091|methylosome protein 50	Methylosome protein 50 OS=Rattus norvegicus GN=Wdr77 PE=1 SV=1	Putative Methylosome protein GN=KGM_22508 OS=Danaus plexippus (Monarch butterfly) PE=4 SV=1	--	hypothetical protein BRAFLDRAFT_121091 [Branchiostoma floridae] >gi|229279069|gb|EEN49850.1| hypothetical protein BRAFLDRAFT_121091 [Branchiostoma floridae]	TSA: Striacosta albicosta stalb_01_00002925 mRNA sequence
Bollworm_Unigene_BMK.2913	29	118	0	0	-2.02466	down	--	--	--	--	Lysozyme OS=Galleria mellonella PE=1 SV=2	Lysozyme-like protein 1 GN=LLP1 OS=Antheraea mylitta (Tasar silkworm) PE=2 SV=1	3; IPR001916: Glycoside hydrolase, family 22; IPR019799: Glycoside hydrolase, family 22, conserved site; IPR023346: Lysozyme-like domain	lysozyme-like protein 1 [Antheraea mylitta]	TSA: Spodoptera littoralis CL1Contig429.Spli mRNA sequence
Bollworm_Unigene_BMK.34887	25	2	0.000138	0.00163454	3.64386	up	--	--	5; Function: electron carrier activity (GO:0009055);; Function: heme binding (GO:0020037);; Function: oxidoreductase activity, acting on paired donors, with incorporation or reduction of molecular oxygen (GO:0016705);; Process: oxidation-reduction process (GO:0055114);; Molecular Function: iron ion binding (GO:0005506);	K07424|3e-16|ame:409677|cytochrome P450, family 3, subfamily A [EC:1.14.14.1]	Cytochrome P450 6B2 OS=Helicoverpa armigera GN=CYP6B2 PE=2 SV=1	Cytochrome P450 CYP6AB5 GN=Cyp6AB5 OS=Bombyx mandarina (Wild silk moth) PE=2 SV=1	1; IPR001128: Cytochrome P450	cytochrome P450 CYP6AB5 [Bombyx mandarina]	--
Bollworm_Unigene_BMK.41444	65	1	0	0	6.02237	up	--	--	2; Process: lipid metabolic process (GO:0006629);; Molecular Function: catalytic activity (GO:0003824);	--	Pancreatic triacylglycerol lipase OS=Mus musculus GN=Pnlip PE=1 SV=1	Insect intestinal lipase 7 (Fragment) OS=Mamestra configurata (bertha armyworm) PE=2 SV=1	2; IPR000734: Lipase; IPR013818: Lipase, N-terminal	lipase [Helicoverpa armigera]	Helicoverpa armigera clone HaFLS01243 lipase mRNA, partial cds
Bollworm_Unigene_BMK.13	4	20	9.5e-05	0.0011645	-2.32193	down	--	--	--	--	Uncharacterized protein C4orf14 homolog OS=Bos taurus PE=2 SV=1	Putative uncharacterized protein GN=KGM_09361 OS=Danaus plexippus (Monarch butterfly) PE=4 SV=1	--	PREDICTED: similar to CG10914 CG10914-PA [Acyrthosiphon pisum]	Drosophila mojavensis GI18656 (Dmoj\GI18656), mRNA
Bollworm_Unigene_BMK.13606	65	0	0	0	15.9882	up	--	--	--	--	Hepatitis A virus cellular receptor 1 OS=Cercopithecus aethiops GN=HAVCR1 PE=1 SV=2	Putative uncharacterized protein GN=CRE_18105 OS=Caenorhabditis remanei (Caenorhabditis vulgaris) PE=4 SV=1	--	PREDICTED: similar to EGF-like-domain, multiple 6 [Strongylocentrotus purpuratus] >gi|115935784|ref|XP_001176055.1| PREDICTED: similar to EGF-like-domain, multiple 6 [Strongylocentrotus purpuratus]	--
Bollworm_Unigene_BMK.20690	14	54	0	0	-1.94753	down	--	--	2; Molecular Function: binding (GO:0005488);; Molecular Function: protein binding (GO:0005515);	--	Mitochondrial import receptor subunit TOM70 OS=Homo sapiens GN=TOMM70A PE=1 SV=1	Putative heat shock protein 70-interacting protein GN=KGM_04034 OS=Danaus plexippus (Monarch butterfly) PE=4 SV=1	4; IPR011990: Tetratricopeptide-like helical; IPR013026: Tetratricopeptide repeat-containing; IPR013105: Tetratricopeptide TPR2; IPR019734: Tetratricopeptide repeat	PREDICTED: similar to heat shock protein 70 (hsp70)-interacting protein [Nasonia vitripennis]	TSA: Spodoptera littoralis CL1888Contig1.Spli mRNA sequence
Bollworm_Unigene_BMK.10590	185	90	0.000214	0.00242632	1.03953	up	--	--	1; Molecular Function: protein binding (GO:0005515);	--	Polyubiquitin-B OS=Pongo pygmaeus GN=UBB PE=3 SV=1	Polyubiquitin with 3 Ub domains (Fragment) GN=cgd5_2550 OS=Cryptosporidium parvum (strain Iowa II) PE=4 SV=1	4; IPR000626: Ubiquitin; IPR019954: Ubiquitin conserved site; IPR019955: Ubiquitin supergroup; IPR019956: Ubiquitin subgroup	polyubiquitin with 3 Ub domains [Cryptosporidium parvum Iowa II] >gi|46227264|gb|EAK88214.1| polyubiquitin with 3 Ub domains [Cryptosporidium parvum Iowa II]	TSA: Striacosta albicosta stalb_01_00009730 mRNA sequence
Bollworm_Unigene_BMK.39013	12	37	8e-06	0.000117697	-1.62449	down	--	--	6; Component: cytoplasm (GO:0005737);; Process: cellular protein metabolic process (GO:0044267);; Process: protein folding (GO:0006457);; Process: protein refolding (GO:0042026);; Cellular Component: cytoplasm (GO:0005737);; Molecular Function: ATP binding (GO:0005524);	K04077|0.0|aga:AgaP_AGAP004002|chaperonin GroEL	63 kDa chaperonin, mitochondrial OS=Heliothis virescens PE=1 SV=1	Heat shock protein 60 OS=Chilo suppressalis (striped riceborer) PE=2 SV=1	3; IPR001844: Chaperonin Cpn60; IPR002423: Chaperonin Cpn60/TCP-1; IPR018370: Chaperonin Cpn60, conserved site	RecName: Full=63 kDa chaperonin, mitochondrial; AltName: Full=p63; Flags: Precursor >gi|296832|emb|CAA39509.1| chaperonin isoform [Heliothis virescens]	H.virescens mitochondrial p63 gene for an isoform of chaperonin
Bollworm_Unigene_BMK.28294	29	2	2.8e-05	0.000381531	3.85798	up	--	--	--	--	Keratin, type I cytoskeletal 10 OS=Mus musculus GN=Krt10 PE=1 SV=3	Putative uncharacterized protein GN=EAI_08072 OS=Harpegnathos saltator (Jerdon's jumping ant) PE=4 SV=1	--	hypothetical protein EAI_08072 [Harpegnathos saltator]	--
Bollworm_Unigene_BMK.38705	30	4	0.000166	0.00194237	2.90689	up	--	--	2; Process: lipid metabolic process (GO:0006629);; Molecular Function: catalytic activity (GO:0003824);	--	Lipase member I OS=Homo sapiens GN=LIPI PE=1 SV=2	Insect intestinal lipase 5 (Fragment) OS=Mamestra configurata (bertha armyworm) PE=2 SV=1	2; IPR000734: Lipase; IPR013818: Lipase, N-terminal	lipase-1 [Bombyx mori] >gi|21623760|dbj|BAC00960.1| lipase-1 [Bombyx mori] >gi|72172203|gb|AAZ66799.1| lipase [Samia cynthia ricini] >gi|82792184|gb|ABB90967.1| lipase [Bombyx mori]	Helicoverpa armigera clone HaFLS01243 lipase mRNA, partial cds
Bollworm_Unigene_BMK.31461	7	21	0.000877	0.008423	-1.58496	down	--	--	4; Function: ATP binding (GO:0005524);; Function: ATP-dependent helicase activity (GO:0008026);; Function: helicase activity (GO:0004386);; Molecular Function: nucleic acid binding (GO:0003676);	--	Probable ATP-dependent RNA helicase DDX10 OS=Homo sapiens GN=DDX10 PE=1 SV=2	Putative uncharacterized protein GN=KGM_05863 OS=Danaus plexippus (Monarch butterfly) PE=3 SV=1	5; IPR000629: RNA helicase, ATP-dependent, DEAD-box, conserved site; IPR001650: Helicase, C-terminal; IPR011545: DNA/RNA helicase, DEAD/DEAH box type, N-terminal; IPR014001: DEAD-like helicase; IPR014014: RNA helicase, DEAD-box type, Q motif	Probable ATP-dependent RNA helicase DDX10 [Camponotus floridanus]	Heliconius erato favorinus x Heliconius erato emma isolate JM1577 Has1 gene, partial cds
Bollworm_Unigene_BMK.5340	172	11	0	0	3.96683	up	--	--	--	--	Serine/arginine repetitive matrix protein 1 OS=Gallus gallus GN=SRRM1 PE=2 SV=1	Putative uncharacterized protein GN=KGM_14028 OS=Danaus plexippus (Monarch butterfly) PE=4 SV=1	--	PREDICTED: similar to GA22033-PA [Tribolium castaneum]	--
Bollworm_Unigene_BMK.1266	57	254	0	0	-2.15579	down	--	--	4; Component: nucleolus (GO:0005730);; Process: ribosome biogenesis (GO:0042254);; Cellular Component: ribonucleoprotein complex (GO:0030529);; Molecular Function: RNA binding (GO:0003723);	K12845|4e-76|ame:413463|U4/U6 small nuclear ribonucleoprotein SNU13	NHP2-like protein 1 OS=Rattus norvegicus GN=Nhp2l1 PE=2 SV=4	Ribosomal protein L7Ae GN=KGM_15123 OS=Danaus plexippus (Monarch butterfly) PE=4 SV=1	4; IPR002415: H/ACA ribonucleoprotein complex, subunit Nhp2, eukaryote; IPR004037: Ribosomal protein L7Ae conserved site; IPR004038: Ribosomal protein L7Ae/L30e/S12e/Gadd45; IPR018492: Ribosomal protein L7Ae/L8/Nhp2 family	non-histone chromosome protein 2 [Euphydryas aurinia]	TSA: Striacosta albicosta stalb_01_00003437 mRNA sequence
Bollworm_Unigene_BMK.21184	14	52	0	0	-1.89308	down	--	--	--	K14538|3e-21|tca:663428|nuclear GTP-binding protein	Guanine nucleotide-binding protein-like 3 homolog OS=Drosophila melanogaster GN=ns1 PE=1 SV=2	Putative uncharacterized protein GN=KGM_20295 OS=Danaus plexippus (Monarch butterfly) PE=4 SV=1	--	PREDICTED: similar to CG3983 CG3983-PB [Tribolium castaneum] >gi|270014031|gb|EFA10479.1| hypothetical protein TcasGA2_TC012725 [Tribolium castaneum]	TSA: Striacosta albicosta stalb_01_00015397 mRNA sequence
Bollworm_Unigene_BMK.3264	13	41	2e-06	3.20771e-05	-1.65711	down	--	--	--	--	--	--	--	--	94B11_HaBAC_fin, Helicoverpa armigera BAC, pupae DNA
Bollworm_Unigene_BMK.6032	127	48	1.3e-05	0.00018531	1.40372	up	--	--	8; Component: microtubule (GO:0005874);; Function: GTP binding (GO:0005525);; Process: microtubule-based movement (GO:0007018);; Process: microtubule-based process (GO:0007017);; Process: protein polymerization (GO:0051258);; Cellular Component: protein complex (GO:0043234);; Molecular Function: GTP binding (GO:0005525);; Molecular Function: structural molecule activity (GO:0005198);	--	Tubulin beta-2C chain (Fragments) OS=Mesocricetus auratus GN=TUBB2C PE=1 SV=1	Beta-tubulin GN=KGM_11867 OS=Danaus plexippus (Monarch butterfly) PE=3 SV=1	4; IPR000217: Tubulin; IPR002453: Beta tubulin; IPR003008: Tubulin/FtsZ, GTPase domain; IPR017975: Tubulin, conserved site	TPA: TPA_exp: beta-tubulin [Amblyomma variegatum]	TSA: Euglossa cordata Contig25836.Euco mRNA sequence
Bollworm_Unigene_BMK.40551	11	52	0	0	-2.24101	down	--	--	--	K03255|1e-156|nvi:100123672|protein TIF31	Protein KIAA0664 homolog OS=Aedes aegypti GN=AAEL000794 PE=3 SV=1	Putative eukaryotic translation initiation factor 3 subunit GN=KGM_03659 OS=Danaus plexippus (Monarch butterfly) PE=4 SV=1	1; IPR023231: GSKIP/TIF31 domain	hypothetical protein DAPPUDRAFT_303760 [Daphnia pulex]	TSA: Striacosta albicosta stalb_01_00006058 mRNA sequence
Bollworm_Unigene_BMK.1889	122	469	0	0	-1.94271	down	--	--	1; Cellular Component: mitochondrial matrix (GO:0005759);	--	Complement component 1 Q subcomponent-binding protein, mitochondrial OS=Homo sapiens GN=C1QBP PE=1 SV=1	Mitochondrial matrix protein p33 OS=Bombyx mori (Silk moth) PE=2 SV=1	1; IPR003428: Mitochondrial glycoprotein	mitochondrial matrix protein p33 [Bombyx mori] >gi|87248537|gb|ABD36321.1| mitochondrial matrix protein p33 [Bombyx mori]	TSA: Striacosta albicosta stalb_01_00004496 mRNA sequence
Bollworm_Unigene_BMK.38519	36	2	2e-06	3.20771e-05	4.16993	up	--	--	1; Molecular Function: protein binding (GO:0005515);	--	Epidermal growth factor receptor kinase substrate 8 OS=Mus musculus GN=Eps8 PE=1 SV=1	Putative EPS GN=KGM_15051 OS=Danaus plexippus (Monarch butterfly) PE=4 SV=1	1; IPR001452: Src homology-3 domain	PREDICTED: similar to GA18075-PA [Tribolium castaneum] >gi|270015601|gb|EFA12049.1| hypothetical protein TcasGA2_TC001466 [Tribolium castaneum]	Ixodes scapularis conserved hypothetical protein, mRNA
Bollworm_Unigene_BMK.27008	1547	11	0	0	7.13583	up	--	--	--	--	Fatty acid-binding protein 1 OS=Manduca sexta GN=MFB1 PE=2 SV=1	Fatty acid binding protein OS=Helicoverpa assulta (Oriental tobacco budworm) PE=2 SV=1	--	fatty acid binding protein [Helicoverpa assulta]	Helicoverpa assulta fatty acid binding protein mRNA, complete cds
Bollworm_Unigene_BMK.23364	59	14	2.2e-05	0.000305548	2.07529	up	--	--	3; Component: integral to membrane (GO:0016021);; Cellular Component: membrane (GO:0016020);; Molecular Function: ATP binding (GO:0005524);	--	ATP-binding cassette sub-family G member 1 OS=Mus musculus GN=Abcg1 PE=2 SV=1	ATP-binding cassette transporter subfamily G member Bm3 GN=abcg OS=Bombyx mori (Silk moth) PE=2 SV=1	2; IPR013525: ABC-2 type transporter; IPR020064: ABC transporter, G1-like	PREDICTED: similar to abc transporter [Tribolium castaneum]	TSA: Striacosta albicosta stalb_01_00011155 mRNA sequence
Bollworm_Unigene_BMK.31345	17	0	0.000273	0.00301683	14.0532	up	--	--	--	--	--	Serpin-2 OS=Spodoptera exigua (Beet armyworm) PE=2 SV=1	--	serpin-2 [Spodoptera exigua]	--
Bollworm_Unigene_BMK.2534	75	1	0	0	6.22882	up	--	--	--	--	--	363_100_1 protein (Fragment) OS=Mamestra configurata (bertha armyworm) PE=2 SV=1	--	midgut protein Lsti99 [Loxostege sticticalis]	--
Bollworm_Unigene_BMK.35340	10	30	7e-05	0.000878974	-1.58496	down	--	--	--	--	La-related protein OS=Drosophila melanogaster GN=larp PE=1 SV=4	Lupus la ribonucleoprotein GN=KGM_02644 OS=Danaus plexippus (Monarch butterfly) PE=4 SV=1	1; IPR006607: Protein of unknown function DM15	GM07509p [Drosophila melanogaster]	41P10_HaBAC_fin, Helicoverpa armigera BAC, pupae DNA
Bollworm_Unigene_BMK.7725	1972	4829	0	0	-1.29206	down	--	--	6; Component: intracellular (GO:0005622);; Component: ribosome (GO:0005840);; Process: ribosome biogenesis (GO:0042254);; Process: translational elongation (GO:0006414);; Cellular Component: intracellular (GO:0005622);; Molecular Function: structural constituent of ribosome (GO:0003735);	K02941|0.0|tca:656653|large subunit ribosomal protein LP0	60S acidic ribosomal protein P0 OS=Drosophila melanogaster GN=RpLP0 PE=1 SV=1	60S acidic ribosomal protein P0 OS=Spodoptera frugiperda (Fall armyworm) PE=2 SV=1	2; IPR001790: Ribosomal protein L10/acidic P0; IPR001813: Ribosomal protein 60S	60S acidic ribosomal protein P0 [Spodoptera frugiperda]	TSA: Striacosta albicosta stalb_01_00004827 mRNA sequence
Bollworm_Unigene_BMK.36598	114	32	0	0	1.83289	up	--	--	--	--	Viral cathepsin OS=Spodoptera litura multicapsid nucleopolyhedrovirus GN=VCATH PE=3 SV=1	Putative uncharacterized protein GN=KGM_15350 OS=Danaus plexippus (Monarch butterfly) PE=4 SV=1	--	BCP inhibitor [Bombyx mori] >gi|4753670|emb|CAB41937.1| BCP inhibitor [Bombyx mori]	--
Bollworm_Unigene_BMK.24286	17	42	2.2e-05	0.000305548	-1.30485	down	--	--	--	--	RNA pseudouridylate synthase domain-containing protein 1 OS=Danio rerio GN=rpusd1 PE=2 SV=1	Putative uncharacterized protein GN=KGM_02956 OS=Danaus plexippus (Monarch butterfly) PE=4 SV=1	--	RNA pseudouridylate synthase domain-containing protein 1 [Camponotus floridanus]	--
Bollworm_Unigene_BMK.29932	31	66	1e-06	1.67852e-05	-1.0902	down	--	--	--	--	Protein canopy homolog 4 OS=Homo sapiens GN=CNPY4 PE=2 SV=1	Putative uncharacterized protein GN=KGM_20851 OS=Danaus plexippus (Monarch butterfly) PE=4 SV=1	1; IPR021852: Protein of unknown function DUF3456	PREDICTED: similar to CG11577 CG11577-PA [Tribolium castaneum] >gi|270012595|gb|EFA09043.1| hypothetical protein TcasGA2_TC006756 [Tribolium castaneum]	TSA: Striacosta albicosta stalb_01_00000622 mRNA sequence
Bollworm_Unigene_BMK.24647	5	29	1e-06	1.67852e-05	-2.53605	down	--	--	--	K12834|4e-72|aga:AgaP_AGAP009905|PHD finger-like domain-containing protein 5A	PHD finger-like domain-containing protein 5A OS=Rattus norvegicus GN=Phf5a PE=2 SV=1	PHF5A GN=PHF5A OS=Bombyx mori (Silk moth) PE=4 SV=1	1; IPR005345: PHF5-like	PHD-finger 5A [Bombyx mori] >gi|124365243|gb|ABN09650.1| PHF5A [Bombyx mori]	TSA: Striacosta albicosta stalb_01_00004059 mRNA sequence
Bollworm_Unigene_BMK.20425	36	91	0	0	-1.33787	down	--	--	--	--	Arginine/serine-rich coiled-coil protein 2 OS=Bos taurus GN=RSRC2 PE=2 SV=2	Putative uncharacterized protein GN=KGM_05580 OS=Danaus plexippus (Monarch butterfly) PE=4 SV=1	--	PREDICTED: hypothetical protein, partial [Hydra magnipapillata]	--
Bollworm_Unigene_BMK.18487	7	25	9.1e-05	0.00112234	-1.8365	down	--	--	--	--	--	--	--	--	41B01_HaBAC_fin, Helicoverpa armigera BAC, pupae DNA
Bollworm_Unigene_BMK.39246	11	40	1e-06	1.67852e-05	-1.8625	down	--	--	1; Molecular Function: binding (GO:0005488);	--	Hcp beta-lactamase-like protein CG13865 OS=Drosophila melanogaster GN=CG13865 PE=1 SV=1	5'-methylthioadenosine phosphorylase GN=KGM_20407 OS=Danaus plexippus (Monarch butterfly) PE=4 SV=1	1; IPR011990: Tetratricopeptide-like helical	hypothetical protein AND_07441 [Anopheles darlingi]	TSA: Striacosta albicosta stalb_01_00010628 mRNA sequence
Bollworm_Unigene_BMK.42021	20	1	0.000311	0.00338284	4.32193	up	--	--	2; Process: oxidation-reduction process (GO:0055114);; Molecular Function: oxidoreductase activity (GO:0016491);	--	Aldo-keto reductase family 1 member C2 OS=Homo sapiens GN=AKR1C2 PE=1 SV=3	Aldo-keto reductase (Fragment) GN=hvpg0032 OS=Heliothis virescens (Tobacco budworm moth) PE=2 SV=1	3; IPR001395: Aldo/keto reductase; IPR018170: Aldo/keto reductase, conserved site; IPR023210: NADP-dependent oxidoreductase domain	aldo-keto reductase [Heliothis virescens]	TSA: Heliothis virescens Contig_288 aldo-keto reductase (hvpg0032) mRNA, partial cds
Bollworm_Unigene_BMK.22406	3556	23	0	0	7.27248	up	--	--	--	--	--	Putative trypsin-like proteinase (Fragment) OS=Heliothis virescens (Tobacco budworm moth) PE=2 SV=1	--	putative trypsin-like proteinase [Heliothis virescens]	H.armigera mRNA for putative serine protease, clone SR66
Bollworm_Unigene_BMK.28695	29	0	2e-06	3.20771e-05	14.8238	up	--	--	--	K12240|2e-29|bpd:BURPS668_A0878|pyochelin synthetase	IgA FC receptor OS=Streptococcus agalactiae GN=bag PE=1 SV=1	IgG and IgE immunoreactive antigen recognized by sera from patients with strongyloidiasis (Fragment) OS=Strongyloides stercoralis PE=2 SV=1	1; IPR008160: Collagen triple helix repeat	PREDICTED: similar to predicted protein [Ciona intestinalis]	--
Bollworm_Unigene_BMK.25060	3089	17	0	0	7.50546	up	--	--	3; Process: proteolysis (GO:0006508);; Molecular Function: catalytic activity (GO:0003824);; Molecular Function: serine-type endopeptidase activity (GO:0004252);	--	Trypsin, alkaline C OS=Manduca sexta PE=2 SV=1	Trypsin-like protease (Precursor) OS=Helicoverpa armigera (Cotton bollworm) PE=2 SV=1	4; IPR001254: Peptidase S1/S6, chymotrypsin/Hap; IPR001314: Peptidase S1A, chymotrypsin-type; IPR009003: Peptidase cysteine/serine, trypsin-like; IPR018114: Peptidase S1/S6, chymotrypsin/Hap, active site	trypsin-like protease [Helicoverpa armigera]	H.armigera mRNA for putative serine protease, clone HaTC16
Bollworm_Unigene_BMK.33165	3678	68	0	0	5.75724	up	--	--	--	--	Cytadherence high molecular weight protein 3 OS=Mycoplasma pneumoniae GN=hmw3 PE=1 SV=1	Putative cuticle protein CPH38 GN=CPH38 OS=Bombyx mori (Silk moth) PE=4 SV=1	--	putative cuticle protein CPH38 [Bombyx mori]	--
Bollworm_Unigene_BMK.12163	207	0	0	0	17.6593	up	--	--	6; Function: electron carrier activity (GO:0009055);; Function: heme binding (GO:0020037);; Function: oxidoreductase activity, acting on paired donors, with incorporation or reduction of molecular oxygen (GO:0016705);; Process: oxidation-reduction process (GO:0055114);; Molecular Function: iron ion binding (GO:0005506);; Molecular Function: oxidoreductase activity, acting on paired donors, with i…	--	Cytochrome P450 9e2 OS=Blattella germanica GN=CYP9E2 PE=2 SV=1	Cytochrome P450 (Fragment) OS=Helicoverpa armigera (Cotton bollworm) PE=2 SV=1	3; IPR001128: Cytochrome P450; IPR002401: Cytochrome P450, E-class, group I; IPR017972: Cytochrome P450, conserved site	cytochrome P450 monooxygenase CYP321A1 [Helicoverpa zea]	Helicoverpa zea truncated cytochrome P450 mRNA, complete cds
Bollworm_Unigene_BMK.15468	36	96	0	0	-1.41504	down	--	--	--	--	UPF0671 protein CG14806 OS=Drosophila melanogaster GN=CG14806 PE=1 SV=1	Putative uncharacterized protein GN=KGM_15855 OS=Danaus plexippus (Monarch butterfly) PE=4 SV=1	--	CG14806 [Drosophila melanogaster]	TSA: Striacosta albicosta stalb_01_00010941 mRNA sequence
Bollworm_Unigene_BMK.1620	22	91	0	0	-2.04836	down	--	--	11; Component: microtubule (GO:0005874);; Component: protein complex (GO:0043234);; Function: GTP binding (GO:0005525);; Process: GTP catabolic process (GO:0006184);; Process: microtubule-based movement (GO:0007018);; Process: microtubule-based process (GO:0007017);; Process: protein polymerization (GO:0051258);; Cellular Component: protein complex (GO:0043234);; Molecular Function: GTP binding (…	K07375|0.0|xtr:779904|tubulin beta	Tubulin beta-2C chain OS=Mus musculus GN=Tubb2c PE=1 SV=1	Tubulin, beta 2C GN=KGM_00513 OS=Danaus plexippus (Monarch butterfly) PE=3 SV=1	6; IPR000217: Tubulin; IPR002453: Beta tubulin; IPR003008: Tubulin/FtsZ, GTPase domain; IPR008280: Tubulin/FtsZ, C-terminal; IPR017975: Tubulin, conserved site; IPR018316: Tubulin/FtsZ, 2-layer sandwich domain	putative tubulin, beta, 2 [Schistosoma japonicum]	TSA: Alasmidonta varicosa UTP_var01226 mRNA sequence
Bollworm_Unigene_BMK.2122	14	0	0.000955	0.00911226	13.7731	up	--	--	1; Molecular Function: catalytic activity (GO:0003824);	--	--	Chymotrypsin-like OS=Helicoverpa punctigera (Australian bollworm) PE=2 SV=1	1; IPR009003: Peptidase cysteine/serine, trypsin-like	chymotrypsin-like [Helicoverpa punctigera]	Heliothis virescens chymotrypsin-like protease C9 mRNA, complete cds
Bollworm_Unigene_BMK.37958	15	36	0.000115	0.00138827	-1.26303	down	--	--	--	K01085|3e-20|pam:PANA_1407|glucose-1-phosphatase [EC:3.1.3.10]	Glucose-1-phosphatase OS=Salmonella typhimurium GN=agp PE=3 SV=2	Glucose-1-phosphatase/inositol phosphatase GN=KGM_13783 OS=Danaus plexippus (Monarch butterfly) PE=4 SV=1	--	--	--
Bollworm_Unigene_BMK.1092	91	1	0	0	6.50779	up	--	--	4; Function: zinc ion binding (GO:0008270);; Process: proteolysis (GO:0006508);; Molecular Function: carboxypeptidase activity (GO:0004180);; Molecular Function: metallocarboxypeptidase activity (GO:0004181);	--	Zinc carboxypeptidase A 1 OS=Drosophila melanogaster GN=CG17633 PE=2 SV=1	Carboxypeptidase GN=Cpep-2 OS=Helicoverpa armigera (Cotton bollworm) PE=2 SV=1	3; IPR000834: Peptidase M14, carboxypeptidase A; IPR003146: Proteinase inhibitor, carboxypeptidase propeptide; IPR009020: Proteinase inhibitor, propeptide	carboxypeptidase [Helicoverpa armigera]	Helicoverpa zea mRNA for carboxypeptidase B (cpb gene)
Bollworm_Unigene_BMK.4922	105	210	0	0	-1	down	--	--	--	K05687|2e-29|dre:449674|protein DJ-1	Protein DJ-1 OS=Danio rerio GN=park7 PE=2 SV=1	Putative uncharacterized protein GN=KGM_12655 OS=Danaus plexippus (Monarch butterfly) PE=4 SV=1	1; IPR002818: ThiJ/PfpI	hypothetical protein DAPPUDRAFT_201296 [Daphnia pulex]	--
Bollworm_Unigene_BMK.119	1	11	0.000832	0.00805951	-3.45943	down	--	--	1; Molecular Function: DNA binding (GO:0003677);	--	--	Putative uncharacterized protein GN=KGM_07103 OS=Danaus plexippus (Monarch butterfly) PE=4 SV=1	2; IPR004210: BESS motif; IPR006578: MADF domain	PREDICTED: similar to dihydrouridine synthase domain containing protein [Tribolium castaneum]	TSA: Striacosta albicosta stalb_01_00011478 mRNA sequence
Bollworm_Unigene_BMK.11736	30	72	0	0	-1.26303	down	--	--	8; Component: cytoplasm (GO:0005737);; Function: ATP binding (GO:0005524);; Function: aminoacyl-tRNA ligase activity (GO:0004812);; Function: lysine-tRNA ligase activity (GO:0004824);; Process: lysyl-tRNA aminoacylation (GO:0006430);; Process: tRNA aminoacylation for protein translation (GO:0006418);; Molecular Function: nucleic acid binding (GO:0003676);; Molecular Function: nucleotide binding (…	K25859|1e-148|dwi:Dwil_GK25859|lysyl-tRNA synthetase, class II [EC:6.1.1.6]	Lysyl-tRNA synthetase OS=Mus musculus GN=Kars PE=1 SV=1	Lysyl-tRNA synthetase GN=KGM_09581 OS=Danaus plexippus (Monarch butterfly) PE=3 SV=1	8; IPR002313: Lysyl-tRNA synthetase, class II; IPR004364: Aminoacyl-tRNA synthetase, class II (D/K/N); IPR004365: Nucleic acid binding, OB-fold, tRNA/helicase-type; IPR006195: Aminoacyl-tRNA synthetase, class II; IPR012340: Nucleic acid-binding, OB-fold; IPR016027: Nucleic acid-binding, OB-fold-like; IPR018149: Lysyl-tRNA synthetase, class II, C-terminal; IPR018150: Aminoacyl-tRNA synthetase, cla…	GK25859 [Drosophila willistoni] >gi|194167639|gb|EDW82540.1| GK25859 [Drosophila willistoni]	TSA: Spodoptera littoralis CL368Contig1.Spli mRNA sequence
Bollworm_Unigene_BMK.41690	8	332	0	0	-5.37504	down	--	--	4; Component: membrane (GO:0016020);; Process: response to toxin (GO:0009636);; Molecular Function: catalytic activity (GO:0003824);; Molecular Function: epoxide hydrolase activity (GO:0004301);	K10719|3e-56|aag:AaeL_AAEL011314|juvenile hormone epoxide hydrolase	Juvenile hormone epoxide hydrolase OS=Bombyx mori GN=JHEH PE=1 SV=1	Juvenile hormone epoxide hydrolase OS=Helicoverpa armigera (Cotton bollworm) PE=2 SV=2	2; IPR000639: Epoxide hydrolase-like; IPR010497: Epoxide hydrolase, N-terminal	juvenile hormone epoxide hydrolase [Helicoverpa armigera]	Helicoverpa armigera juvenile hormone epoxide hydrolase mRNA, complete cds
Bollworm_Unigene_BMK.38393	3	22	8e-06	0.000117697	-2.87447	down	--	--	--	--	--	--	--	--	23L11_HaBAC_fin, Helicoverpa armigera BAC, pupae DNA
Bollworm_Unigene_BMK.13080	4143	1597	0	0	1.37531	up	--	--	--	--	Actin (Fragment) OS=Crassostrea virginica PE=2 SV=1	Actin isoform zwei (Fragment) OS=Odontosema anastrephae PE=3 SV=1	--	actin isoform zwei [Odontosema anastrephae]	Helicoverpa armigera actin mRNA, complete cds
Bollworm_Unigene_BMK.39369	2	15	0.000222	0.00248679	-2.90689	down	--	--	--	--	Maternal protein tudor OS=Drosophila melanogaster GN=tud PE=1 SV=2	Putative ebna2 binding protein P100 GN=KGM_15842 OS=Danaus plexippus (Monarch butterfly) PE=4 SV=1	3; IPR002999: Tudor domain; IPR008191: Maternal tudor protein; IPR018351: Tudor subgroup	Maternal protein tudor [Camponotus floridanus]	--
Bollworm_Unigene_BMK.3320	61	134	0	0	-1.13535	down	--	--	--	--	ABC transporter F family member 4 OS=Dictyostelium discoideum GN=abcF4 PE=3 SV=1	Ap endonuclease GN=KGM_08000 OS=Danaus plexippus (Monarch butterfly) PE=4 SV=1	--	hypothetical protein [Trichomonas vaginalis G3] >gi|121913304|gb|EAY18115.1| conserved hypothetical protein [Trichomonas vaginalis G3]	TSA: Striacosta albicosta stalb_01_00001150 mRNA sequence
Bollworm_Unigene_BMK.38974	66	188	0	0	-1.51019	down	--	--	4; Component: ribosome (GO:0005840);; Process: translation (GO:0006412);; Biological Process: ribosome biogenesis (GO:0042254);; Molecular Function: structural constituent of ribosome (GO:0003735);	K02896|6e-92|nvi:100117175|large subunit ribosomal protein L24e	Probable ribosome biogenesis protein RLP24 OS=Drosophila melanogaster GN=CG6764 PE=1 SV=1	Ribosomal biogenesis protein RLP24 OS=Manduca sexta (Tobacco hawkmoth) PE=2 SV=1	5; IPR000988: Ribosomal protein L24e-related; IPR011017: TRASH; IPR023441: Ribosomal protein L24e domain; IPR023442: Ribosomal protein L24e, conserved site; IPR024546: Ribosome biogenesis protein RLP24	ribosomal biogenesis protein RLP24 [Manduca sexta]	TSA: Striacosta albicosta stalb_01_00000140 mRNA sequence
Bollworm_Unigene_BMK.7060	47	104	0	0	-1.14585	down	--	--	3; Process: oxidation-reduction process (GO:0055114);; Molecular Function: nucleotide binding (GO:0000166);; Molecular Function: oxidoreductase activity (GO:0016491);	--	Probable saccharopine dehydrogenase OS=Homo sapiens GN=SCCPDH PE=1 SV=1	Putative uncharacterized protein GN=KGM_09706 OS=Danaus plexippus (Monarch butterfly) PE=4 SV=1	2; IPR005097: Saccharopine dehydrogenase / Homospermidine synthase; IPR016040: NAD(P)-binding domain	AGAP003322-PA [Anopheles gambiae str. PEST] >gi|157013860|gb|EAA14649.4| AGAP003322-PA [Anopheles gambiae str. PEST]	TSA: Spodoptera littoralis CL1Contig418.Spli mRNA sequence
Bollworm_Unigene_BMK.6443	42	92	0	0	-1.13124	down	--	--	10; Function: flavin adenine dinucleotide binding (GO:0050660);; Function: oxidoreductase activity (GO:0016491);; Function: oxidoreductase activity, acting on the CH-CH group of donors (GO:0016627);; Process: electron transport chain (GO:0022900);; Process: oxidation-reduction process (GO:0055114);; Biological Process: oxidation-reduction process (GO:0055114);; Biological Process: tricarboxylic a…	K00234|0.0|nvi:100119074|succinate dehydrogenase (ubiquinone) flavoprotein subunit [EC:1.3.5.1]	Succinate dehydrogenase [ubiquinone] flavoprotein subunit, mitochondrial OS=Danio rerio GN=sdha PE=2 SV=2	Putative uncharacterized protein GN=KGM_08720 OS=Danaus plexippus (Monarch butterfly) PE=4 SV=1	7; IPR003952: Fumarate reductase/succinate dehydrogenase, FAD-binding site; IPR003953: Fumarate reductase/succinate dehydrogenase flavoprotein, N-terminal; IPR004112: Fumarate reductase/succinate dehydrogenase flavoprotein, C-terminal; IPR011281: Succinate dehydrogenase, flavoprotein subunit; IPR013027: FAD-dependent pyridine nucleotide-disulphide oxidoreductase; IPR014006: Succinate dehydrogenas…	succinate dehydrogenase complex, subunit A, flavoprotein (Fp) [Nasonia vitripennis]	Nyctotherus ovalis mitochondrial complex II component succinate dehydrogenase alpha subunit (SDHa) gene, complete cds
Bollworm_Unigene_BMK.16274	192	5	0	0	5.26303	up	--	--	--	--	Epstein-Barr nuclear antigen 1 OS=Epstein-Barr virus (strain AG876) GN=EBNA1 PE=3 SV=1	Putative cuticle protein GN=GCP1 OS=Bombyx mori (Silk moth) PE=2 SV=1	--	cuticular protein glycine-rich 1 [Bombyx mori] >gi|15146344|dbj|BAB62815.1| GGY cuticle protein 1 [Bombyx mori] >gi|223670976|tpd|FAA00439.1| TPA: putative cuticle protein [Bombyx mori]	Plasmodium knowlesi strain H chromosome 12, complete genome
Bollworm_Unigene_BMK.4595	20	170	0	0	-3.08746	down	--	--	3; Process: oxidation-reduction process (GO:0055114);; Process: purine base metabolic process (GO:0006144);; Molecular Function: urate oxidase activity (GO:0004846);	K00365|1e-111|nvi:100123613|urate oxidase [EC:1.7.3.3]	Uricase OS=Drosophila melanogaster GN=Uro PE=1 SV=2	Uricase OS=Bombyx mori (Silk moth) PE=2 SV=1	2; IPR002042: Uricase; IPR019842: Uricase, conserved site	uricase [Bombyx mori] >gi|76156035|gb|ABA39861.1| uricase [Bombyx mori]	TSA: Striacosta albicosta stalb_01_00003534 mRNA sequence
Bollworm_Unigene_BMK.28141	11	49	0	0	-2.15528	down	--	--	6; Component: integrin complex (GO:0008305);; Function: binding (GO:0005488);; Process: cell adhesion (GO:0007155);; Process: cell-matrix adhesion (GO:0007160);; Process: integrin-mediated signaling pathway (GO:0007229);; Molecular Function: receptor activity (GO:0004872);	K05719|2e-10|aga:AgaP_AGAP000815|integrin beta 1	Integrin beta-1-B OS=Xenopus laevis GN=itgb1-b PE=2 SV=1	Putative uncharacterized protein GN=KGM_12002 OS=Danaus plexippus (Monarch butterfly) PE=4 SV=1	2; IPR013111: EGF, extracellular; IPR015812: Integrin beta subunit	integrin beta subunit 1 [Bombyx mori] >gi|264981061|gb|ACY74431.1| integrin beta subunit 1 [Bombyx mori]	TSA: Striacosta albicosta stalb_01_00015494 mRNA sequence
Bollworm_Unigene_BMK.7992	8461	78	0	0	6.76121	up	--	--	--	--	Vegetative cell wall protein gp1 OS=Chlamydomonas reinhardtii GN=GP1 PE=2 SV=1	Putative cuticle protein CPH38 GN=CPH38 OS=Bombyx mori (Silk moth) PE=4 SV=1	--	putative cuticle protein CPH38 [Bombyx mori]	--
Bollworm_Unigene_BMK.38809	2099	6544	0	0	-1.64047	down	--	--	5; Component: intracellular (GO:0005622);; Component: large ribosomal subunit (GO:0015934);; Component: ribosome (GO:0005840);; Process: translation (GO:0006412);; Molecular Function: structural constituent of ribosome (GO:0003735);	K02898|8e-88|nvi:100119535|large subunit ribosomal protein L26e	60S ribosomal protein L26 OS=Littorina littorea GN=RPL26 PE=2 SV=1	Ribosomal protein L26 OS=Spodoptera frugiperda (Fall armyworm) PE=2 SV=1	5; IPR005756: Ribosomal protein L26/L24P, eukaryotic/archaeal; IPR005824: KOW; IPR005825: Ribosomal protein L24/L26, conserved site; IPR008991: Translation protein SH3-like; IPR014723: Ribosomal protein L24, SH3-like	ribosomal protein L26 [Spodoptera frugiperda]	Spodoptera frugiperda ribosomal protein L26 mRNA, complete cds
Bollworm_Unigene_BMK.20655	98	0	0	0	16.5805	up	--	--	--	--	Apyrase OS=Aedes aegypti GN=APY PE=1 SV=2	Putative apyrase GN=KGM_15487 OS=Danaus plexippus (Monarch butterfly) PE=3 SV=1	--	apyrase [Helicoverpa zea]	Culex quinquefasciatus 5' nucleotidase, mRNA
Bollworm_Unigene_BMK.4659	0	10	0.000341	0.00367077	-13.2877	down	--	--	--	--	--	Putative uncharacterized protein GN=KGM_21511 OS=Danaus plexippus (Monarch butterfly) PE=4 SV=1	--	hypothetical protein EAG_16365 [Camponotus floridanus]	--
Bollworm_Unigene_BMK.30801	13	38	1e-05	0.00014472	-1.54749	down	--	--	--	--	Vesicle transport protein GOT1B OS=Mus musculus GN=Golt1b PE=2 SV=1	Putative ferric reductase-like protein GN=KGM_19599 OS=Danaus plexippus (Monarch butterfly) PE=4 SV=1	--	PREDICTED: similar to AGAP002357-PA [Acyrthosiphon pisum]	TSA: Striacosta albicosta stalb_01_00002263 mRNA sequence
Bollworm_Unigene_BMK.38405	274	2	0	0	7.09803	up	--	--	3; Process: proteolysis (GO:0006508);; Molecular Function: catalytic activity (GO:0003824);; Molecular Function: serine-type endopeptidase activity (GO:0004252);	K01312|4e-13|aag:AaeL_AAEL010196|trypsin [EC:3.4.21.4]	Trypsin CFT-1 OS=Choristoneura fumiferana PE=1 SV=1	Trypsin OS=Plodia interpunctella (Indianmeal moth) PE=2 SV=1	2; IPR001254: Peptidase S1/S6, chymotrypsin/Hap; IPR009003: Peptidase cysteine/serine, trypsin-like	trypsin [Plodia interpunctella] >gi|3153855|gb|AAC36248.1| trypsin [Plodia interpunctella]	TSA: Striacosta albicosta stalb_01_00001959 mRNA sequence
Bollworm_Unigene_BMK.28418	313	103	0	0	1.60352	up	--	--	--	--	Mucin-2 OS=Homo sapiens GN=MUC2 PE=1 SV=2	Putative uncharacterized protein GN=KGM_08933 OS=Danaus plexippus (Monarch butterfly) PE=4 SV=1	--	putative cuticle protein CPG43 [Bombyx mori]	--
Bollworm_Unigene_BMK.38001	273	74	0	0	1.8833	up	--	--	4; Function: oxidoreductase activity (GO:0016491);; Process: transport (GO:0006810);; Biological Process: metabolic process (GO:0008152);; Molecular Function: oxygen transporter activity (GO:0005344);	--	Phenoloxidase subunit 1 OS=Bombyx mori PE=1 SV=2	Prophenoloxidase-1 OS=Heliothis virescens (Tobacco budworm moth) PE=2 SV=2	5; IPR000896: Hemocyanin, copper-type; IPR002227: Tyrosinase; IPR005204: Hemocyanin, N-terminal; IPR008922: Uncharacterised domain, di-copper centre; IPR013788: Arthropod hemocyanin/insect LSP	prophenoloxidase-1 [Heliothis virescens]	Heliothis virescens prophenoloxidase-1 mRNA, complete cds
Bollworm_Unigene_BMK.39724	32	1	2e-06	3.20771e-05	5	up	--	--	--	--	--	UDP-glycosyltransferase UGT40D2 GN=UGT40D2 OS=Helicoverpa armigera (Cotton bollworm) PE=2 SV=1	--	UDP-glucosyltransferase [Bombyx mori] >gi|296784915|dbj|BAJ08154.1| UDP-glucosyltransferase [Bombyx mori]	--
Bollworm_Unigene_BMK.18314	140	6	0	0	4.54432	up	--	--	1; Molecular Function: acid phosphatase activity (GO:0003993);	K14410|2e-10|dsi:Dsim_GD17508|acid phosphatase [EC:3.1.3.2]	Testicular acid phosphatase homolog OS=Xenopus laevis GN=acpt PE=2 SV=1	Uncharacterized protein OS=Ciona savignyi (Pacific transparent sea squirt) PE=4 SV=1	1; IPR000560: Histidine phosphatase superfamily, clade-2	GD17508 [Drosophila simulans] >gi|194201367|gb|EDX14943.1| GD17508 [Drosophila simulans]	--
Bollworm_Unigene_BMK.41018	5	122	0	0	-4.60881	down	--	--	4; Function: heme binding (GO:0020037);; Process: oxidation-reduction process (GO:0055114);; Process: response to oxidative stress (GO:0006979);; Molecular Function: peroxidase activity (GO:0004601);	--	Peroxidase OS=Drosophila melanogaster GN=Pxd PE=2 SV=2	Oxidase/peroxidase GN=KGM_11910 OS=Danaus plexippus (Monarch butterfly) PE=4 SV=1	3; IPR002007: Haem peroxidase, animal; IPR010255: Haem peroxidase; IPR019791: Haem peroxidase, animal, subgroup	AGAP010734-PA [Anopheles gambiae str. PEST] >gi|157018505|gb|EAA07042.4| AGAP010734-PA [Anopheles gambiae str. PEST]	--
Bollworm_Unigene_BMK.9330	93	9	0	0	3.36923	up	--	--	--	--	Glutathione S-transferase 1, isoform C OS=Anopheles gambiae GN=GstD1 PE=1 SV=2	Glutathione S-transferase epsilon 3 OS=Spodoptera litura (Asian cotton leafworm) PE=2 SV=1	4; IPR004046: Glutathione S-transferase, C-terminal; IPR010987: Glutathione S-transferase, C-terminal-like; IPR012336: Thioredoxin-like fold; IPR017933: Glutathione S-transferase/chloride channel, C-terminal	glutathione S-transferase epsilon 3 [Spodoptera litura]	Helicoverpa armigera glutathione S-transferase mRNA, partial cds
Bollworm_Unigene_BMK.40284	4	19	0.000176	0.00203908	-2.24793	down	--	--	4; Function: zinc ion binding (GO:0008270);; Process: proteolysis (GO:0006508);; Molecular Function: carboxypeptidase activity (GO:0004180);; Molecular Function: metallocarboxypeptidase activity (GO:0004181);	--	Carboxypeptidase A1 OS=Bos taurus GN=CPA1 PE=1 SV=3	Molting carboxypeptidase A GN=KGM_21078 OS=Danaus plexippus (Monarch butterfly) PE=4 SV=1	2; IPR000834: Peptidase M14, carboxypeptidase A; IPR003146: Proteinase inhibitor, carboxypeptidase propeptide	zinc carboxypeptidase [Aedes aegypti] >gi|108884100|gb|EAT48325.1| zinc carboxypeptidase [Aedes aegypti]	--
Bollworm_Unigene_BMK.41492	1244	44	0	0	4.82134	up	--	--	2; Process: transport (GO:0006810);; Molecular Function: oxygen transporter activity (GO:0005344);	--	Basic juvenile hormone-suppressible protein 2 OS=Trichoplusia ni GN=BJSP-2 PE=1 SV=1	VHDL receptor OS=Helicoverpa zea (Corn earworm moth) PE=2 SV=1	6; IPR000896: Hemocyanin, copper-type; IPR005203: Hemocyanin, C-terminal; IPR008922: Uncharacterised domain, di-copper centre; IPR013788: Arthropod hemocyanin/insect LSP; IPR014756: Immunoglobulin E-set; IPR015563: Hemocyanin-related larval storage protein arylphorin-related	VHDL receptor [Helicoverpa zea]	Helicoverpa zea VHDL receptor mRNA, complete cds
Bollworm_Unigene_BMK.39885	3	24	2e-06	3.20771e-05	-3	down	--	--	3; Process: trehalose metabolic process (GO:0005991);; Molecular Function: alpha,alpha-trehalase activity (GO:0004555);; Molecular Function: catalytic activity (GO:0003824);	K01194|0.0|tca:662746|alpha,alpha-trehalase [EC:3.2.1.28]	Trehalase OS=Tenebrio molitor PE=2 SV=1	Putative Trehalase-1B GN=KGM_10965 OS=Danaus plexippus (Monarch butterfly) PE=4 SV=1	3; IPR001661: Glycoside hydrolase, family 37; IPR008928: Six-hairpin glycosidase-like; IPR018232: Glycoside hydrolase, family 37, conserved site	trehalase-1 [Spodoptera litura]	Drosophila pseudoobscura pseudoobscura GA25091 (Dpse\GA25091), mRNA
Bollworm_Unigene_BMK.38353	3	17	0.000204	0.00232905	-2.5025	down	--	--	--	K14521|3e-66|dan:Dana_GF19127|N-acetyltransferase 10 [EC:2.3.1.-]	Polycomb protein l(1)G0020 OS=Drosophila melanogaster GN=l(1)G0020 PE=1 SV=2	GF19127 GN=GF19127 OS=Drosophila ananassae (Fruit fly) PE=4 SV=1	--	GF19127 [Drosophila ananassae] >gi|190618247|gb|EDV33771.1| GF19127 [Drosophila ananassae]	--
Bollworm_Unigene_BMK.30156	11	46	0	0	-2.06413	down	--	--	--	--	--	--	--	--	41B01_HaBAC_fin, Helicoverpa armigera BAC, pupae DNA
Bollworm_Unigene_BMK.22806	8	39	0	0	-2.2854	down	--	--	--	K14539|3e-39|dme:Dmel_CG14788|large subunit GTPase 1 [EC:3.6.1.-]	Large subunit GTPase 1 homolog OS=Drosophila melanogaster GN=ns3 PE=1 SV=1	Putative uncharacterized protein GN=KGM_08385 OS=Danaus plexippus (Monarch butterfly) PE=4 SV=1	1; IPR023179: GTP-binding protein, orthogonal bundle domain	nucleostemin 3 [Drosophila melanogaster] >gi|74949081|sp|Q9W590.1|LSG1_DROME RecName: Full=Large subunit GTPase 1 homolog; AltName: Full=Nucleostemin-3 >gi|4481810|emb|CAB38462.1| EG:BACN32G11.5 [Drosophila melanogaster] >gi|7290165|gb|AAF45628.1| nucleostemin 3 [Drosophila melanogaster] >gi|15010480|gb|AAK77288.1| GH06695p [Drosophila melanogaster] >gi|220945078|gb|ACL85082.1| l(1)G0431-PA [synt…	--
Bollworm_Unigene_BMK.41317	258	593	0	0	-1.20066	down	--	--	3; Component: integral to endoplasmic reticulum membrane (GO:0030176);; Process: cotranslational protein targeting to membrane (GO:0006613);; Cellular Component: Sec61 translocon complex (GO:0005784);	--	Translocon-associated protein subunit gamma OS=Homo sapiens GN=SSR3 PE=1 SV=1	Translocon-associated protein gamma isoform 1 GN=KGM_22216 OS=Danaus plexippus (Monarch butterfly) PE=4 SV=1	1; IPR009779: Translocon-associated, gamma subunit	translocon-associated protein gamma isoform 1 [Bombyx mori] >gi|87248627|gb|ABD36366.1| translocon-associated protein gamma [Bombyx mori]	TSA: Striacosta albicosta stalb_01_00002267 mRNA sequence
Bollworm_Unigene_BMK.6791	3	15	0.000724	0.00714644	-2.32193	down	--	--	--	--	Stress response protein NST1 OS=Yarrowia lipolytica GN=NST1 PE=3 SV=1	Putative uncharacterized protein GN=CRE_29796 OS=Caenorhabditis remanei (Caenorhabditis vulgaris) PE=4 SV=1	--	hypothetical protein CRE_29796 [Caenorhabditis remanei] >gi|308268695|gb|EFP12648.1| hypothetical protein CRE_29796 [Caenorhabditis remanei]	--
Bollworm_Unigene_BMK.14206	10	25	0.000987	0.00938613	-1.32193	down	--	--	--	K14616|0.0|ame:411053|cubilin	Cubilin OS=Homo sapiens GN=CUBN PE=1 SV=5	Cubilin GN=KGM_20302 OS=Danaus plexippus (Monarch butterfly) PE=4 SV=1	1; IPR000859: CUB	Cubilin [Harpegnathos saltator]	--
Bollworm_Unigene_BMK.15220	66	2	0	0	5.04439	up	--	--	3; Function: zinc ion binding (GO:0008270);; Cellular Component: intracellular (GO:0005622);; Molecular Function: nucleic acid binding (GO:0003676);	K11294|9e-06|ani:AN4865.2|nucleolin	--	Putative uncharacterized protein GN=KGM_05228 OS=Danaus plexippus (Monarch butterfly) PE=4 SV=1	3; IPR003604: Zinc finger, U1-type; IPR007087: Zinc finger, C2H2; IPR015880: Zinc finger, C2H2-like	hypothetical protein DICPUDRAFT_41822 [Dictyostelium purpureum]	--
Bollworm_Unigene_BMK.24244	12	31	0.000185	0.00212831	-1.36923	down	--	--	--	--	--	Putative uncharacterized protein GN=KGM_08572 OS=Danaus plexippus (Monarch butterfly) PE=4 SV=1	--	conserved Plasmodium protein [Plasmodium falciparum 3D7] >gi|23497011|gb|AAN36561.1| conserved Plasmodium protein [Plasmodium falciparum 3D7]	--
Bollworm_Unigene_BMK.40316	38	112	0	0	-1.55943	down	--	--	--	--	Ribosome biogenesis protein BOP1 homolog OS=Drosophila sechellia GN=GM21825 PE=3 SV=1	Putative ribosome biogenesis protein bop1 GN=KGM_09669 OS=Danaus plexippus (Monarch butterfly) PE=4 SV=1	--	GM21825 [Drosophila sechellia] >gi|229621676|sp|B4HN85.1|BOP1_DROSE RecName: Full=Ribosome biogenesis protein BOP1 homolog >gi|194126324|gb|EDW48367.1| GM21825 [Drosophila sechellia]	Culex quinquefasciatus ribosome biogenesis protein bop1, mRNA
Bollworm_Unigene_BMK.10951	27331	75	0	0	8.50943	up	--	--	--	--	--	Putative uncharacterized protein OS=Lonomia obliqua (Moth) PE=4 SV=1	--	hypothetical protein 32 [Lonomia obliqua]	TSA: Striacosta albicosta stalb_01_00004911 mRNA sequence
Bollworm_Unigene_BMK.10938	9	41	0	0	-2.18763	down	--	--	--	--	--	Putative eukaryotic translation initiation factor 3 subunit GN=KGM_03659 OS=Danaus plexippus (Monarch butterfly) PE=4 SV=1	--	--	TSA: Striacosta albicosta stalb_01_00006058 mRNA sequence
Bollworm_Unigene_BMK.2687	63	217	0	0	-1.78427	down	--	--	--	--	Huntingtin-interacting protein K OS=Mus musculus GN=Hypk PE=2 SV=2	Putative Huntingtin interacting protein K GN=KGM_07430 OS=Danaus plexippus (Monarch butterfly) PE=4 SV=1	--	Huntingtin-interacting protein K [Harpegnathos saltator]	TSA: Striacosta albicosta stalb_01_00011267 mRNA sequence
Bollworm_Unigene_BMK.41396	1301	2879	0	0	-1.14595	down	--	--	7; Component: intracellular (GO:0005622);; Component: ribosome (GO:0005840);; Function: structural constituent of ribosome (GO:0003735);; Process: translation (GO:0006412);; Molecular Function: RNA binding (GO:0003723);; Molecular Function: nucleotide binding (GO:0000166);; Molecular Function: structural constituent of ribosome (GO:0003735);	K02893|1e-103|tca:661617|large subunit ribosomal protein L23Ae	60S ribosomal protein L23a OS=Rattus norvegicus GN=Rpl23a PE=2 SV=1	Ribosomal protein L23A GN=rpl23a OS=Manduca sexta (Tobacco hawkmoth) PE=2 SV=1	6; IPR001014: Ribosomal protein L23/L25, conserved site; IPR005633: Ribosomal protein L23/L25, N-terminal; IPR012677: Nucleotide-binding, alpha-beta plait; IPR012678: Ribosomal protein L23/L15e; IPR013025: Ribosomal protein L25/L23; IPR019985: Ribosomal protein L23	ribosomal protein L23A [Manduca sexta]	TSA: Striacosta albicosta stalb_01_00004024 mRNA sequence
Bollworm_Unigene_BMK.1101	98	217	0	0	-1.14684	down	--	--	5; Component: integral to membrane (GO:0016021);; Component: membrane (GO:0016020);; Function: peptidase activity (GO:0008233);; Biological Process: signal peptide processing (GO:0006465);; Molecular Function: serine-type peptidase activity (GO:0008236);	K13280|1e-114|tca:655258|signal peptidase, endoplasmic reticulum-type [EC:3.4.-.-]	Signal peptidase complex catalytic subunit SEC11A OS=Pongo abelii GN=SEC11A PE=2 SV=1	Signal peptidase 18 kDa subunit GN=KGM_04556 OS=Danaus plexippus (Monarch butterfly) PE=4 SV=1	6; IPR001733: Peptidase S26B, eukaryotic signal peptidase; IPR011056: Peptidase S24/S26A/S26B/S26C, beta-ribbon domain; IPR015927: Peptidase S24/S26A/S26B/S26C; IPR019756: Peptidase S26A, signal peptidase I, serine active site; IPR019758: Peptidase S26A, signal peptidase I, conserved site; IPR019759: Peptidase S24/S26A/S26B	signal peptidase 18 kDa subunit [Bombyx mori] >gi|87248607|gb|ABD36356.1| signal peptidase 18 kDa subunit [Bombyx mori]	TSA: Striacosta albicosta stalb_01_00003116 mRNA sequence
Bollworm_Unigene_BMK.19354	482	1665	0	0	-1.78842	down	--	--	--	K03626|1e-71|aga:AgaP_AGAP006766|nascent polypeptide-associated complex subunit alpha	Nascent polypeptide-associated complex subunit alpha OS=Drosophila melanogaster GN=Nacalpha PE=1 SV=2	Nascent polypeptide associated complex protein alpha subunit OS=Bombyx mori (Silk moth) PE=2 SV=1	--	nascent polypeptide associated complex protein alpha subunit [Bombyx mori] >gi|95102644|gb|ABF51260.1| nascent polypeptide associated complex protein alpha subunit [Bombyx mori]	TSA: Striacosta albicosta stalb_01_00000771 mRNA sequence
Bollworm_Unigene_BMK.42358	11	292	0	0	-4.73039	down	--	--	2; Function: hydrolase activity (GO:0016787);; Biological Process: metabolic process (GO:0008152);	--	Esterase FE4 OS=Myzus persicae PE=1 SV=1	Carboxyl/choline esterase CCE016d OS=Helicoverpa armigera (Cotton bollworm) PE=2 SV=1	3; IPR002018: Carboxylesterase, type B; IPR002168: Lipase, GDXG, active site; IPR019819: Carboxylesterase type B, conserved site	carboxyl/choline esterase CCE016d [Helicoverpa armigera]	Helicoverpa armigera clone KGHa021A11 carboxyl/choline esterase CCE016d mRNA, complete cds
Bollworm_Unigene_BMK.20950	59	1	0	0	5.88264	up	--	--	2; Process: metabolic process (GO:0008152);; Molecular Function: catalytic activity (GO:0003824);	--	Long-chain-fatty-acid--CoA ligase OS=Bacillus subtilis GN=lcfA PE=3 SV=1	Putative AMP dependent coa ligase GN=KGM_10485 OS=Danaus plexippus (Monarch butterfly) PE=4 SV=1	2; IPR000873: AMP-dependent synthetase/ligase; IPR020845: AMP-binding, conserved site	hypothetical protein TcasGA2_TC007099 [Tribolium castaneum]	TSA: Spodoptera littoralis CL28Contig1.Spli mRNA sequence
Bollworm_Unigene_BMK.30361	290	127	0	0	1.19122	up	--	--	1; Molecular Function: serine-type endopeptidase inhibitor activity (GO:0004867);	K13963|2e-75|tca:662139|serpin B	Alaserpin OS=Manduca sexta PE=1 SV=1	Serpin OS=Helicoverpa armigera (Cotton bollworm) PE=2 SV=1	3; IPR000215: Protease inhibitor I4, serpin; IPR023795: Protease inhibitor I4, serpin, conserved site; IPR023796: Serpin domain	serpin-1 variant a [Mamestra configurata]	Mamestra configurata serine protease inhibitor serpin 1a mRNA, complete cds
Bollworm_Unigene_BMK.40653	2362	18	0	0	7.03587	up	--	--	3; Process: proteolysis (GO:0006508);; Molecular Function: catalytic activity (GO:0003824);; Molecular Function: serine-type endopeptidase activity (GO:0004252);	--	Plasma kallikrein OS=Mus musculus GN=Klkb1 PE=1 SV=1	Chymotrypsin-like protease (Fragment) OS=Helicoverpa armigera (Cotton bollworm) PE=2 SV=1	3; IPR001254: Peptidase S1/S6, chymotrypsin/Hap; IPR009003: Peptidase cysteine/serine, trypsin-like; IPR018114: Peptidase S1/S6, chymotrypsin/Hap, active site	chymotrypsin-like protease [Helicoverpa armigera]	H.armigera mRNA for putative serine protease, clone SR42, partial
Bollworm_Unigene_BMK.38584	30	0	1e-06	1.67852e-05	14.8727	up	--	--	--	--	--	Putative uncharacterized protein GN=KGM_13906 OS=Danaus plexippus (Monarch butterfly) PE=3 SV=1	--	--	--
Bollworm_Unigene_BMK.37833	18	54	0	0	-1.58496	down	--	--	7; Component: intracellular (GO:0005622);; Component: large ribosomal subunit (GO:0015934);; Component: ribosome (GO:0005840);; Function: structural constituent of ribosome (GO:0003735);; Process: translation (GO:0006412);; Molecular Function: RNA binding (GO:0003723);; Molecular Function: structural constituent of ribosome (GO:0003735);	--	39S ribosomal protein L1, mitochondrial OS=Mus musculus GN=Mrpl1 PE=1 SV=2	Putative uncharacterized protein GN=KGM_12514 OS=Danaus plexippus (Monarch butterfly) PE=4 SV=1	4; IPR002143: Ribosomal protein L1; IPR016094: Ribosomal protein L1, 2-layer alpha/beta-sandwich; IPR016095: Ribosomal protein L1, 3-layer alpha/beta-sandwich; IPR023674: Ribosomal protein L1, superfamily	GI24185 [Drosophila mojavensis] >gi|193915427|gb|EDW14294.1| GI24185 [Drosophila mojavensis]	TSA: Striacosta albicosta stalb_01_00000639 mRNA sequence
Bollworm_Unigene_BMK.280	259	5	0	0	5.69488	up	--	--	--	--	--	--	--	--	H.armigera mRNA for putative serine protease, clone SR15, partial
Bollworm_Unigene_BMK.11222	697	9	0	0	6.27509	up	--	--	3; Function: zinc ion binding (GO:0008270);; Biological Process: proteolysis (GO:0006508);; Molecular Function: metallopeptidase activity (GO:0008237);	--	Membrane alanyl aminopeptidase (Fragment) OS=Manduca sexta PE=1 SV=1	Midgut aminopeptidase N2 GN=APN2 OS=Helicoverpa armigera (Cotton bollworm) PE=2 SV=1	2; IPR001930: Peptidase M1, alanine aminopeptidase/leukotriene A4 hydrolase; IPR014782: Peptidase M1, membrane alanine aminopeptidase, N-terminal	midgut aminopeptidase N2 [Helicoverpa armigera] >gi|33641859|gb|AAQ24379.1| midgut aminopeptidase N2 [Helicoverpa armigera]	Helicoverpa armigera aminopeptidase N (APN2) mRNA, complete cds
Bollworm_Unigene_BMK.15131	36	6	0.000115	0.00138827	2.58496	up	--	--	5; Component: membrane (GO:0016020);; Process: response to toxin (GO:0009636);; Molecular Function: catalytic activity (GO:0003824);; Molecular Function: cis-stilbene-oxide hydrolase activity (GO:0033961);; Molecular Function: epoxide hydrolase activity (GO:0004301);	K10719|1e-114|tca:659305|juvenile hormone epoxide hydrolase	Juvenile hormone epoxide hydrolase OS=Manduca sexta PE=1 SV=1	Juvenile hormone epoxide hydrolase-like protein 1 GN=jheh-lp1 OS=Bombyx mori (Silk moth) PE=2 SV=1	4; IPR000073: Alpha/beta hydrolase fold-1; IPR000639: Epoxide hydrolase-like; IPR010497: Epoxide hydrolase, N-terminal; IPR016292: Epoxide hydrolase	RecName: Full=Juvenile hormone epoxide hydrolase; Short=JHEH; AltName: Full=Juvenile hormone-specific epoxide hydrolase >gi|1276940|gb|AAC47018.1| juvenile hormone epoxide hydrolase [Manduca sexta] >gi|1589030|prf||2210235A epoxide hydrolase	Bombyx mori juvenile hormone epoxide hydrolase-like protein 1 (Jheh-lp1), mRNA >gi|255977191|dbj|AB293554.1| Bombyx mori jheh-lp1 mRNA for juvenile hormone epoxide hydrolase-like protein 1, complete cds
Bollworm_Unigene_BMK.38524	524	6	0	0	6.44846	up	--	--	--	K14686|7e-29|api:100165693|solute carrier family 31 (copper transporter), member 1	High affinity copper uptake protein 1 OS=Pongo abelii GN=SLC31A1 PE=2 SV=1	Copper transporter OS=Bombyx mori (Silk moth) PE=2 SV=1	--	copper transporter [Bombyx mori] >gi|95103022|gb|ABF51452.1| copper transporter [Bombyx mori]	41P10_HaBAC_fin, Helicoverpa armigera BAC, pupae DNA
Bollworm_Unigene_BMK.17591	43	0	0	0	15.392	up	--	--	--	--	--	Putative Juvenile hormone-inducible protein GN=KGM_01307 OS=Danaus plexippus (Monarch butterfly) PE=4 SV=1	2; IPR004119: Protein of unknown function DUF227; IPR015897: CHK kinase-like	PREDICTED: similar to Juvenile hormone-inducible protein, putative [Nasonia vitripennis]	--
Bollworm_Unigene_BMK.772	5	18	0.000866	0.00834254	-1.848	down	--	--	--	--	Dynactin subunit 1 OS=Xenopus laevis GN=dctn1 PE=2 SV=1	Putative uncharacterized protein GN=KGM_02761 OS=Danaus plexippus (Monarch butterfly) PE=4 SV=1	--	hypothetical protein SINV_00246 [Solenopsis invicta]	--
Bollworm_Unigene_BMK.40658	15	43	3e-06	4.6987e-05	-1.51937	down	--	--	--	--	--	--	--	--	PREDICTED: Tribolium castaneum similar to AGAP001417-PA (LOC662570), mRNA
Bollworm_Unigene_BMK.41795	7	24	0.000162	0.00189803	-1.77761	down	--	--	--	--	--	Putative uncharacterized protein GN=KGM_00064 OS=Danaus plexippus (Monarch butterfly) PE=4 SV=1	--	hypothetical protein EAG_10322 [Camponotus floridanus]	--
Bollworm_Unigene_BMK.25374	3	17	0.000204	0.00232905	-2.5025	down	--	--	--	--	--	--	--	--	Drosophila melanogaster GH10050 full length cDNA
Bollworm_Unigene_BMK.41274	2	31	0	0	-3.9542	down	--	--	3; Function: ATP binding (GO:0005524);; Function: helicase activity (GO:0004386);; Molecular Function: nucleic acid binding (GO:0003676);	--	Probable ATP-dependent RNA helicase CG8611 OS=Drosophila melanogaster GN=CG8611 PE=1 SV=1	Putative uncharacterized protein GN=KGM_22300 OS=Danaus plexippus (Monarch butterfly) PE=3 SV=1	1; IPR001650: Helicase, C-terminal	Probable ATP-dependent RNA helicase DDX31 [Camponotus floridanus]	--
Bollworm_Unigene_BMK.10743	41	95	0	0	-1.2123	down	--	--	1; Biological Process: rRNA processing (GO:0006364);	--	Putative ribosome-binding factor A, mitochondrial OS=Mus musculus GN=Rbfa PE=2 SV=1	Putative uncharacterized protein GN=KGM_18783 OS=Danaus plexippus (Monarch butterfly) PE=4 SV=1	3; IPR000238: Ribosome-binding factor A; IPR015946: K homology domain-like, alpha/beta; IPR023799: Ribosome-binding factor A domain	hypothetical protein TcasGA2_TC009443 [Tribolium castaneum]	TSA: Striacosta albicosta stalb_01_00013443 mRNA sequence
Bollworm_Unigene_BMK.1511	8	23	0.000648	0.00651639	-1.52356	down	--	--	--	--	Titin OS=Drosophila melanogaster GN=sls PE=1 SV=3	Muscle-specific protein 300 GN=KGM_08355 OS=Danaus plexippus (Monarch butterfly) PE=4 SV=1	--	PREDICTED: similar to Muscle-specific protein 300 CG33715-PD [Tribolium castaneum]	--
Bollworm_Unigene_BMK.40193	5	33	0	0	-2.72247	down	--	--	3; Component: small-subunit processome (GO:0032040);; Biological Process: rRNA processing (GO:0006364);; Molecular Function: protein binding (GO:0005515);	K14554|8e-71|ame:411026|U3 small nucleolar RNA-associated protein 21	WD repeat-containing protein 36 OS=Homo sapiens GN=WDR36 PE=1 SV=1	Putative wd-repeat protein GN=KGM_04297 OS=Danaus plexippus (Monarch butterfly) PE=4 SV=1	8; IPR001680: WD40 repeat; IPR007319: Small-subunit processome, Utp21; IPR011046: WD40 repeat-like-containing domain; IPR015943: WD40/YVTN repeat-like-containing domain; IPR017986: WD40-repeat-containing domain; IPR019775: WD40 repeat, conserved site; IPR019781: WD40 repeat, subgroup; IPR019782: WD40 repeat 2	hypothetical protein SINV_11096 [Solenopsis invicta]	--
Bollworm_Unigene_BMK.3702	14	51	0	0	-1.86507	down	--	--	--	--	Protein LTV1 homolog OS=Xenopus laevis GN=ltv1 PE=2 SV=1	Putative uncharacterized protein GN=KGM_18405 OS=Danaus plexippus (Monarch butterfly) PE=4 SV=1	1; IPR007307: Low temperature viability protein	hypothetical protein AaeL_AAEL000950 [Aedes aegypti] >gi|108883746|gb|EAT47971.1| conserved hypothetical protein [Aedes aegypti]	TSA: Striacosta albicosta stalb_01_00001846 mRNA sequence
Bollworm_Unigene_BMK.7014	34	74	0	0	-1.12199	down	--	--	3; Component: ribosome (GO:0005840);; Process: translation (GO:0006412);; Molecular Function: structural constituent of ribosome (GO:0003735);	--	39S ribosomal protein L14, mitochondrial OS=Danio rerio GN=mrpl14 PE=2 SV=1	AGAP011148-PA (Fragment) OS=Anopheles gambiae (African malaria mosquito) PE=3 SV=3	2; IPR000218: Ribosomal protein L14b/L23e; IPR023571: Ribosomal protein L14 domain	AGAP011148-PA [Anopheles gambiae str. PEST] >gi|157019669|gb|EAL41596.3| AGAP011148-PA [Anopheles gambiae str. PEST]	TSA: Striacosta albicosta stalb_01_00016812 mRNA sequence
Bollworm_Unigene_BMK.24743	4	293	0	0	-6.19476	down	--	--	--	--	--	--	--	--	41P10_HaBAC_fin, Helicoverpa armigera BAC, pupae DNA
Bollworm_Unigene_BMK.39677	256	107	0	0	1.25853	up	--	--	--	K00799|3e-09|dgr:Dgri_GH12207|glutathione S-transferase [EC:2.5.1.18]	--	Microsomal glutathione transferase OS=Heliothis virescens (Tobacco budworm moth) PE=2 SV=1	--	microsomal glutathione transferase [Heliothis virescens]	--
Bollworm_Unigene_BMK.13594	20	0	7.9e-05	0.00098535	14.2877	up	--	--	--	K00699|6e-11|api:100160380|glucuronosyltransferase [EC:2.4.1.17]	--	UDP-glycosyltransferase UGT46A4 GN=UGT46A4 OS=Helicoverpa armigera (Cotton bollworm) PE=2 SV=1	--	PREDICTED: similar to glucosyl/glucuronosyl transferases [Acyrthosiphon pisum]	--
Bollworm_Unigene_BMK.41463	25	59	1e-06	1.67852e-05	-1.23879	down	--	--	4; Function: ATP binding (GO:0005524);; Function: ATP-dependent helicase activity (GO:0008026);; Function: helicase activity (GO:0004386);; Molecular Function: nucleic acid binding (GO:0003676);	--	Probable ATP-dependent RNA helicase DDX5 OS=Pongo abelii GN=DDX5 PE=2 SV=1	DEAD box ATP-dependent RNA helicase-like protein GN=KGM_01012 OS=Danaus plexippus (Monarch butterfly) PE=3 SV=1	5; IPR000629: RNA helicase, ATP-dependent, DEAD-box, conserved site; IPR001650: Helicase, C-terminal; IPR011545: DNA/RNA helicase, DEAD/DEAH box type, N-terminal; IPR014001: DEAD-like helicase; IPR014014: RNA helicase, DEAD-box type, Q motif	DEAD box ATP-dependent RNA helicase-like protein [Heliconius melpomene]	TSA: Spodoptera littoralis CL320Contig1.Spli mRNA sequence
Bollworm_Unigene_BMK.38727	153	60	4e-06	6.15442e-05	1.3505	up	--	--	13; Component: integral to membrane (GO:0016021);; Component: membrane (GO:0016020);; Function: ATPase activity, coupled to transmembrane movement of ions, phosphorylative mechanism (GO:0015662);; Function: metal ion binding (GO:0046872);; Process: ATP biosynthetic process (GO:0006754);; Process: calcium ion transport (GO:0006816);; Process: cation transport (GO:0006812);; Process: metabolic proc…	K05853|0.0|tca:658328|Ca2+ transporting ATPase, sarcoplasmic/endoplasmic reticulum [EC:3.6.3.8]	Calcium-transporting ATPase sarcoplasmic/endoplasmic reticulum type OS=Anopheles gambiae GN=Ca-P60A PE=3 SV=5	Sarco/endoplasmic reticulum calcium ATPase OS=Bombyx mori (Silk moth) PE=2 SV=1	12; IPR001757: ATPase, P-type, K/Mg/Cd/Cu/Zn/Na/Ca/Na/H-transporter; IPR004014: ATPase, P-type cation-transporter, N-terminal; IPR005782: ATPase, P-type, calcium-transporting; IPR005834: Haloacid dehalogenase-like hydrolase; IPR006068: ATPase, P-type cation-transporter, C-terminal; IPR008250: ATPase, P-type, ATPase-associated domain; IPR018303: ATPase, P-type phosphorylation site; IPR023214: HAD-…	sarco/endoplasmic reticulum calcium ATPase [Bombyx mori] >gi|255661412|gb|ACU25861.1| sarco/endoplasmic reticulum calcium ATPase [Bombyx mori]	Heliothis virescens sarco(endo)plasmic reticulum-type calcium ATPase mRNA, complete cds
Bollworm_Unigene_BMK.40051	154	358	0	0	-1.21703	down	--	--	1; Cellular Component: membrane (GO:0016020);	--	Prohibitin-2 OS=Rattus norvegicus GN=Phb2 PE=1 SV=1	Prohibitin 2 OS=Spodoptera frugiperda (Fall armyworm) PE=2 SV=1	2; IPR000163: Prohibitin; IPR001107: Band 7 protein	mitochondrial prohibitin complex protein 2 [Bombyx mori] >gi|87248567|gb|ABD36336.1| mitochondrial prohibitin complex protein 2 [Bombyx mori]	TSA: Striacosta albicosta stalb_01_00001985 mRNA sequence
Bollworm_Unigene_BMK.16975	23	49	3.4e-05	0.000456728	-1.09115	down	--	--	--	--	39S ribosomal protein L40, mitochondrial OS=Mus musculus GN=Mrpl40 PE=2 SV=2	Putative mitochondrial ribosomal protein, L40 GN=KGM_11861 OS=Danaus plexippus (Monarch butterfly) PE=4 SV=1	1; IPR019192: Ribosomal protein L28/L40, mitochondrial	AGAP000110-PA [Anopheles gambiae str. PEST] >gi|116130795|gb|EAA06344.3| AGAP000110-PA [Anopheles gambiae str. PEST]	TSA: Striacosta albicosta stalb_01_00012640 mRNA sequence
Bollworm_Unigene_BMK.29744	7	25	9.1e-05	0.00112234	-1.8365	down	--	--	--	--	UPF0160 protein C27H6.8 OS=Caenorhabditis elegans GN=C27H6.8 PE=2 SV=2	AGAP002408-PA OS=Anopheles gambiae (African malaria mosquito) PE=4 SV=3	1; IPR003226: Metal-dependent protein hydrolase	AGAP002408-PA [Anopheles gambiae str. PEST] >gi|116129768|gb|EAA08054.3| AGAP002408-PA [Anopheles gambiae str. PEST]	TSA: Striacosta albicosta stalb_01_00006840 mRNA sequence
Bollworm_Unigene_BMK.9514	56	8	0	0	2.80735	up	--	--	--	--	--	Putative uncharacterized protein GN=KGM_05523 OS=Danaus plexippus (Monarch butterfly) PE=4 SV=1	--	--	TSA: Striacosta albicosta stalb_01_00001678 mRNA sequence
Bollworm_Unigene_BMK.13179	10	27	0.000348	0.00372758	-1.43296	down	--	--	7; Function: ATP binding (GO:0005524);; Process: protein phosphorylation (GO:0006468);; Molecular Function: ATP binding (GO:0005524);; Molecular Function: protein kinase activity (GO:0004672);; Molecular Function: protein serine/threonine kinase activity (GO:0004674);; Molecular Function: protein tyrosine kinase activity (GO:0004713);; Molecular Function: transferase activity, transferring phosph…	--	Serine/threonine-protein kinase SRPK1 OS=Homo sapiens GN=SRPK1 PE=1 SV=2	Putative Serine/threonine-protein kinase 23 GN=KGM_03242 OS=Danaus plexippus (Monarch butterfly) PE=3 SV=1	7; IPR000719: Protein kinase, catalytic domain; IPR002290: Serine/threonine-protein kinase, catalytic domain; IPR008271: Serine/threonine-protein kinase, active site; IPR011009: Protein kinase-like domain; IPR017441: Protein kinase, ATP binding site; IPR017442: Serine/threonine-protein kinase-like domain; IPR020635: Tyrosine-protein kinase, catalytic domain	PREDICTED: similar to AGAP005322-PA [Tribolium castaneum] >gi|270003734|gb|EFA00182.1| hypothetical protein TcasGA2_TC003007 [Tribolium castaneum]	TSA: Spodoptera littoralis CL347Contig1.Spli mRNA sequence
Bollworm_Unigene_BMK.36260	10	36	2e-06	3.20771e-05	-1.848	down	--	--	--	--	--	Putative uncharacterized protein GN=KGM_05285 OS=Danaus plexippus (Monarch butterfly) PE=4 SV=1	--	--	--
Bollworm_Unigene_BMK.40057	8	24	0.000375	0.00398521	-1.58496	down	--	--	3; Function: NAD+ binding (GO:0070403);; Function: zinc ion binding (GO:0008270);; Biological Process: protein deacetylation (GO:0006476);	K11415|8e-29|nvi:100122998|NAD-dependent deacetylase sirtuin 5 [EC:3.5.1.-]	NAD-dependent deacetylase sirtuin-5 OS=Homo sapiens GN=SIRT5 PE=1 SV=2	Putative Sirtuin 5 GN=KGM_07803 OS=Danaus plexippus (Monarch butterfly) PE=3 SV=1	1; IPR003000: NAD-dependent deacetylase, sirtuin family	chromatin regulatory protein sir2, putative [Ixodes scapularis] >gi|215504567|gb|EEC14061.1| chromatin regulatory protein sir2, putative [Ixodes scapularis]	--
Bollworm_Unigene_BMK.6865	46	138	0	0	-1.58496	down	--	--	3; Component: mitochondrial intermembrane space protein transporter complex (GO:0042719);; Process: protein import into mitochondrial inner membrane (GO:0045039);; Biological Process: protein targeting to mitochondrion (GO:0006626);	--	Mitochondrial import inner membrane translocase subunit Tim10 OS=Drosophila melanogaster GN=Tim10 PE=1 SV=1	Mitochondrial intermembrane space translocase subunit Tim10 OS=Bombyx mori (Silk moth) PE=4 SV=1	1; IPR004217: Mitochondrial inner membrane translocase complex, Tim8/9/10/13-zinc finger-like	mitochondrial intermembrane space translocase subunit Tim10 [Bombyx mori] >gi|87248623|gb|ABD36364.1| mitochondrial intermembrane space translocase subunit Tim10 [Bombyx mori]	TSA: Striacosta albicosta stalb_01_00001436 mRNA sequence
Bollworm_Unigene_BMK.27618	8	42	0	0	-2.39232	down	--	--	1; Molecular Function: protein binding (GO:0005515);	--	WD repeat-containing protein 18 OS=Rattus norvegicus GN=Wdr18 PE=2 SV=1	Putative uncharacterized protein GN=KGM_15711 OS=Danaus plexippus (Monarch butterfly) PE=4 SV=1	6; IPR001680: WD40 repeat; IPR011046: WD40 repeat-like-containing domain; IPR015943: WD40/YVTN repeat-like-containing domain; IPR017986: WD40-repeat-containing domain; IPR019781: WD40 repeat, subgroup; IPR019782: WD40 repeat 2	PAF acetylhydrolase 45 kDa subunit, putative [Aedes aegypti] >gi|108869460|gb|EAT33685.1| PAF acetylhydrolase 45 kDa subunit, putative [Aedes aegypti]	TSA: Striacosta albicosta stalb_01_00001807 mRNA sequence
Bollworm_Unigene_BMK.5881	90	10	0	0	3.16993	up	--	--	6; Function: electron carrier activity (GO:0009055);; Function: heme binding (GO:0020037);; Function: oxidoreductase activity, acting on paired donors, with incorporation or reduction of molecular oxygen (GO:0016705);; Process: oxidation-reduction process (GO:0055114);; Molecular Function: iron ion binding (GO:0005506);; Molecular Function: oxidoreductase activity, acting on paired donors, with i…	--	Cytochrome P450 6B6 OS=Helicoverpa armigera GN=CYP6B6 PE=2 SV=1	Cytochrome P450 OS=Helicoverpa armigera (Cotton bollworm) PE=2 SV=1	3; IPR001128: Cytochrome P450; IPR002401: Cytochrome P450, E-class, group I; IPR017972: Cytochrome P450, conserved site	CYP6AB4 [Bombyx mandarina]	TSA: Spodoptera littoralis CL491Contig1.Spli mRNA sequence
Bollworm_Unigene_BMK.30598	39	5	1.4e-05	0.000199092	2.96347	up	--	--	--	--	Glycine-rich cell wall structural protein OS=Arabidopsis thaliana GN=At3g17050 PE=2 SV=2	Putative uncharacterized protein GN=EAI_03498 OS=Harpegnathos saltator (Jerdon's jumping ant) PE=4 SV=1	--	hypothetical protein EAI_03498 [Harpegnathos saltator]	Drosophila ananassae GF12959 (Dana\GF12959), mRNA
Bollworm_Unigene_BMK.17328	18	95	0	0	-2.39993	down	--	--	--	--	--	Similar to CG5304-PA OS=Papilio xuthus PE=2 SV=1	--	similar to CG5304-PA [Papilio xuthus]	TSA: Striacosta albicosta stalb_01_00005846 mRNA sequence
Bollworm_Unigene_BMK.18206	26	57	5e-06	7.60433e-05	-1.13245	down	--	--	--	--	Brain protein 44-like protein OS=Homo sapiens GN=BRP44L PE=1 SV=1	Putative uncharacterized protein GN=KGM_12509 OS=Danaus plexippus (Monarch butterfly) PE=4 SV=1	1; IPR005336: Uncharacterised protein family UPF0041	conserved hypothetical protein [Pediculus humanus corporis] >gi|212510844|gb|EEB13935.1| conserved hypothetical protein [Pediculus humanus corporis]	--
Bollworm_Unigene_BMK.13731	26	3	0.000282	0.00309919	3.11548	up	--	--	--	--	--	--	--	--	TSA: Striacosta albicosta stalb_01_00008791 mRNA sequence
Bollworm_Unigene_BMK.41742	40	6	2.6e-05	0.000356524	2.73697	up	--	--	4; Function: glycolipid binding (GO:0051861);; Function: glycolipid transporter activity (GO:0017089);; Process: glycolipid transport (GO:0046836);; Cellular Component: cytoplasm (GO:0005737);	--	Glycolipid transfer protein domain-containing protein 1 OS=Danio rerio GN=gltpd1 PE=2 SV=1	Putative uncharacterized protein GN=KGM_13305 OS=Danaus plexippus (Monarch butterfly) PE=4 SV=1	1; IPR014830: Glycolipid transfer protein domain	AGAP005990-PA [Anopheles gambiae str. PEST] >gi|157015891|gb|EAA11723.4| AGAP005990-PA [Anopheles gambiae str. PEST]	--
Bollworm_Unigene_BMK.3864	36	5	4.5e-05	0.000586431	2.848	up	--	--	--	--	Hematological and neurological expressed 1 protein OS=Bos taurus GN=HN1 PE=2 SV=3	Putative uncharacterized protein GN=KGM_13882 OS=Danaus plexippus (Monarch butterfly) PE=4 SV=1	--	hypothetical protein LOC100160144 [Acyrthosiphon pisum] >gi|239788240|dbj|BAH70808.1| ACYPI001466 [Acyrthosiphon pisum]	TSA: Spodoptera littoralis CL1Contig327.Spli mRNA sequence
Bollworm_Unigene_BMK.29188	287	1	0	0	8.16491	up	--	--	5; Function: electron carrier activity (GO:0009055);; Function: heme binding (GO:0020037);; Function: oxidoreductase activity, acting on paired donors, with incorporation or reduction of molecular oxygen (GO:0016705);; Process: oxidation-reduction process (GO:0055114);; Molecular Function: iron ion binding (GO:0005506);	--	Cytochrome P450 9e2 OS=Blattella germanica GN=CYP9E2 PE=2 SV=1	Cytochrome P450 (Fragment) OS=Helicoverpa armigera (Cotton bollworm) PE=2 SV=1	1; IPR001128: Cytochrome P450	cytochrome P450 [Helicoverpa armigera]	Helicoverpa armigera isolation-source cotton (Wardha) cytochrome P450 mRNA, partial cds
Bollworm_Unigene_BMK.38549	7	30	5e-06	7.60433e-05	-2.09954	down	--	--	--	K11093|1e-22|aag:AaeL_AAEL015585|U1 small nuclear ribonucleoprotein 70kDa	U1 small nuclear ribonucleoprotein 70 kDa OS=Drosophila melanogaster GN=snRNP-U1-70K PE=1 SV=2	Putative uncharacterized protein GN=KGM_19833 OS=Danaus plexippus (Monarch butterfly) PE=4 SV=1	1; IPR022023: U1 small nuclear ribonucleoprotein of 70kDa MW N-terminal	U1 small nuclear ribonucleoprotein 70 kd [Aedes aegypti] >gi|108866540|gb|EAT32293.1| U1 small nuclear ribonucleoprotein 70 kd [Aedes aegypti]	--
Bollworm_Unigene_BMK.12582	2	13	0.00082	0.00799482	-2.70044	down	--	--	3; Component: membrane (GO:0016020);; Process: potassium ion transport (GO:0006813);; Molecular Function: inward rectifier potassium channel activity (GO:0005242);	--	G protein-activated inward rectifier potassium channel 2 OS=Pongo abelii GN=KCNJ6 PE=2 SV=1	AGAP001284-PA GN=AgaP_AGAP001284 OS=Anopheles gambiae (African malaria mosquito) PE=3 SV=3	2; IPR001838: Potassium channel, inwardly rectifying, Kir-like; IPR013521: Potassium channel, inwardly rectifying, Kir, conserved region 2	PREDICTED: similar to inwardly rectifying k+ channel [Tribolium castaneum] >gi|270002220|gb|EEZ98667.1| hypothetical protein TcasGA2_TC001199 [Tribolium castaneum]	TSA: Striacosta albicosta stalb_01_00011243 mRNA sequence
Bollworm_Unigene_BMK.7718	28	58	1e-05	0.00014472	-1.05063	down	--	--	--	--	--	--	--	--	TSA: Striacosta albicosta stalb_01_00000424 mRNA sequence
Bollworm_Unigene_BMK.17790	270	725	0	0	-1.42502	down	--	--	1; Molecular Function: binding (GO:0005488);	--	Hemolymph lipopolysaccharide-binding protein OS=Periplaneta americana PE=1 SV=1	C-type lectin 2 OS=Helicoverpa armigera (Cotton bollworm) PE=2 SV=1	4; IPR001304: C-type lectin; IPR016186: C-type lectin-like; IPR016187: C-type lectin fold; IPR018378: C-type lectin, conserved site	C-type lectin 2 [Helicoverpa armigera]	Helicoverpa armigera C-type lectin 2 mRNA, complete cds
Bollworm_Unigene_BMK.23299	0	9	0.000679	0.006789	-13.1357	down	--	--	--	--	--	Ecdysteroid regulated protein GN=KGM_11765 OS=Danaus plexippus (Monarch butterfly) PE=4 SV=1	--	ecdysteroid regulated protein [Manduca sexta]	--
Bollworm_Unigene_BMK.8835	38	82	0	0	-1.10962	down	--	--	2; Component: mitochondrion (GO:0005739);; Molecular Function: holocytochrome-c synthase activity (GO:0004408);	K13004|1e-138|dwi:Dwil_GK13004|cytochrome c heme-lyase [EC:4.4.1.17]	Cytochrome c-type heme lyase OS=Gallus gallus GN=HCCS PE=2 SV=1	Putative uncharacterized protein GN=KGM_16640 OS=Danaus plexippus (Monarch butterfly) PE=4 SV=1	1; IPR000511: Cytochrome c/c1 haem-lyase	GK13004 [Drosophila willistoni] >gi|194169771|gb|EDW84672.1| GK13004 [Drosophila willistoni]	TSA: Striacosta albicosta stalb_01_00007216 mRNA sequence
Bollworm_Unigene_BMK.4341	163	0	0	0	17.3145	up	--	--	--	--	Lipase 3 OS=Drosophila melanogaster GN=Lip3 PE=2 SV=1	Putative uncharacterized protein GN=KGM_20984 OS=Danaus plexippus (Monarch butterfly) PE=4 SV=1	1; IPR000073: Alpha/beta hydrolase fold-1	AGAP003500-PA [Anopheles gambiae str. PEST] >gi|157019480|gb|EAA05393.4| AGAP003500-PA [Anopheles gambiae str. PEST]	Anopheles gambiae str. PEST AGAP008514-PA (AgaP_AGAP008514) mRNA, partial cds
Bollworm_Unigene_BMK.11132	136	377	0	0	-1.47096	down	--	--	--	--	Hyphancin-3F OS=Hyphantria cunea PE=3 SV=1	Cecropin 3 GN=Cec-3 OS=Helicoverpa armigera (Cotton bollworm) PE=3 SV=1	--	cecropin 3 [Helicoverpa armigera]	Helicoverpa armigera cecropin 3 (Cec-3) mRNA, complete cds
Bollworm_Unigene_BMK.1842	84	2	0	0	5.39232	up	--	--	2; Process: lipid metabolic process (GO:0006629);; Molecular Function: catalytic activity (GO:0003824);	--	Pancreatic triacylglycerol lipase (Fragment) OS=Myocastor coypus GN=PNLIP PE=2 SV=1	Pancreatic lipase 2 OS=Mamestra configurata (bertha armyworm) PE=2 SV=1	2; IPR000734: Lipase; IPR013818: Lipase, N-terminal	pancreatic lipase 2 [Mamestra configurata]	Mamestra configurata pancreatic lipase 2 mRNA, complete cds
Bollworm_Unigene_BMK.31399	416	5	0	0	6.37851	up	--	--	--	--	--	--	--	--	Branchiostoma floridae strain DTC3 16S ribosomal RNA gene, partial sequence
Bollworm_Unigene_BMK.5624	64	7	0	0	3.19265	up	--	--	1; Molecular Function: binding (GO:0005488);	--	J domain-containing protein OS=Manduca sexta GN=jdp PE=2 SV=1	C-type lectin 5 GN=KGM_03444 OS=Danaus plexippus (Monarch butterfly) PE=4 SV=1	4; IPR001304: C-type lectin; IPR016186: C-type lectin-like; IPR016187: C-type lectin fold; IPR018378: C-type lectin, conserved site	PREDICTED: similar to CG3244 CG3244-PA isoform 1 [Tribolium castaneum] >gi|91081903|ref|XP_976065.1| PREDICTED: similar to CG3244 CG3244-PA isoform 2 [Tribolium castaneum] >gi|270008189|gb|EFA04637.1| hypothetical protein TcasGA2_TC013911 [Tribolium castaneum]	TSA: Spodoptera littoralis CL1675Contig1.Spli mRNA sequence
Bollworm_Unigene_BMK.682	2	30	0	0	-3.90689	down	--	--	--	--	Protein KRI1 homolog OS=Mus musculus GN=Kri1 PE=1 SV=2	Putative uncharacterized protein GN=KGM_14394 OS=Danaus plexippus (Monarch butterfly) PE=4 SV=1	1; IPR018034: KRR1 interacting protein 1	PREDICTED: similar to CG5645 CG5645-PA, partial [Tribolium castaneum]	TSA: Striacosta albicosta stalb_01_00006222 mRNA sequence
Bollworm_Unigene_BMK.34416	7	21	0.000877	0.008423	-1.58496	down	--	--	--	--	DNA ligase 1 OS=Dictyostelium discoideum GN=lig1 PE=3 SV=1	Putative uncharacterized protein GN=KGM_13802 OS=Danaus plexippus (Monarch butterfly) PE=4 SV=1	--	PREDICTED: similar to CG32418 CG32418-PA [Tribolium castaneum] >gi|270012198|gb|EFA08646.1| hypothetical protein TcasGA2_TC006309 [Tribolium castaneum]	TSA: Striacosta albicosta stalb_01_00007829 mRNA sequence
Bollworm_Unigene_BMK.14935	93	19	0	0	2.29123	up	--	--	--	K00799|2e-20|cqu:CpipJ_CPIJ018241|glutathione S-transferase [EC:2.5.1.18]	Microsomal glutathione S-transferase 1 OS=Rattus norvegicus GN=Mgst1 PE=1 SV=3	Microsomal glutathione transferase OS=Heliothis virescens (Tobacco budworm moth) PE=2 SV=1	--	microsomal glutathione transferase [Heliothis virescens]	Heliothis virescens microsomal glutathione transferase mRNA, complete cds
Bollworm_Unigene_BMK.8401	19	54	0	0	-1.50696	down	--	--	2; Process: metabolic process (GO:0008152);; Molecular Function: N-acetyltransferase activity (GO:0008080);	--	Probable N-acetyltransferase san OS=Drosophila melanogaster GN=san PE=1 SV=1	N-acetyltransferase GN=KGM_11748 OS=Danaus plexippus (Monarch butterfly) PE=4 SV=1	2; IPR000182: GCN5-related N-acetyltransferase (GNAT) domain; IPR016181: Acyl-CoA N-acyltransferase	N-acetyltransferase [Bombyx mori] >gi|95102756|gb|ABF51319.1| N-acetyltransferase [Bombyx mori]	TSA: Spodoptera littoralis CL1Contig47.Spli mRNA sequence
Bollworm_Unigene_BMK.10900	694	1724	0	0	-1.31275	down	--	--	--	--	--	--	--	--	41B01_HaBAC_fin, Helicoverpa armigera BAC, pupae DNA
Bollworm_Unigene_BMK.18653	13	30	0.000599	0.00608588	-1.20645	down	--	--	--	--	--	Putative uncharacterized protein GN=KGM_11260 OS=Danaus plexippus (Monarch butterfly) PE=4 SV=1	--	GF21418 [Drosophila ananassae] >gi|190619104|gb|EDV34628.1| GF21418 [Drosophila ananassae]	TSA: Striacosta albicosta stalb_01_00003856 mRNA sequence
Bollworm_Unigene_BMK.1630	44	105	0	0	-1.25481	down	--	--	3; Process: oxidation-reduction process (GO:0055114);; Biological Process: cell redox homeostasis (GO:0045454);; Molecular Function: thiol oxidase activity (GO:0016972);	--	Sulfhydryl oxidase 1 OS=Gallus gallus GN=QSOX1 PE=1 SV=1	Putative uncharacterized protein GN=KGM_18616 OS=Danaus plexippus (Monarch butterfly) PE=4 SV=1	5; IPR006863: Erv1/Alr; IPR012336: Thioredoxin-like fold; IPR013766: Thioredoxin domain; IPR017905: ERV/ALR sulphydryl oxidase; IPR017937: Thioredoxin, conserved site	Sulfhydryl oxidase 1 [Harpegnathos saltator]	TSA: Striacosta albicosta stalb_01_00004351 mRNA sequence
Bollworm_Unigene_BMK.32077	19	1	0.00047	0.004862	4.24793	up	--	--	4; Component: cytoplasm (GO:0005737);; Function: translation initiation factor activity (GO:0003743);; Process: translational initiation (GO:0006413);; Molecular Function: RNA binding (GO:0003723);	K03259|2e-48|dsi:Dsim_GD13118|translation initiation factor eIF-4E	Eukaryotic translation initiation factor 4E OS=Drosophila melanogaster GN=eIF-4E PE=1 SV=1	Eukaryotic initiation factor 4E-1 OS=Bombyx mori (Silk moth) PE=2 SV=1	3; IPR001040: Translation Initiation factor eIF- 4e; IPR019770: Eukaryotic translation initiation factor 4E (eIF-4E), conserved site; IPR023398: Translation Initiation factor eIF- 4e-like domain	eukaryotic initiation factor 4E-1 [Bombyx mori] >gi|119496911|gb|ABL75549.1| eukaryotic initiation factor 4E-1 [Bombyx mori]	TSA: Striacosta albicosta stalb_01_00006423 mRNA sequence
Bollworm_Unigene_BMK.16250	21	54	1e-06	1.67852e-05	-1.36257	down	--	--	--	K11663|1e-78|ame:408269|zinc finger HIT domain-containing protein 1	Zinc finger HIT domain-containing protein 1 OS=Mus musculus GN=Znhit1 PE=2 SV=1	Putative uncharacterized protein GN=KGM_16314 OS=Danaus plexippus (Monarch butterfly) PE=4 SV=1	1; IPR007529: Zinc finger, HIT-type	Zinc finger HIT domain-containing protein 1 [Harpegnathos saltator]	TSA: Striacosta albicosta stalb_01_00016785 mRNA sequence
Bollworm_Unigene_BMK.13376	137	9	0	0	3.92811	up	--	--	--	--	Epidermal growth factor receptor kinase substrate 8-like protein 1 OS=Homo sapiens GN=EPS8L1 PE=1 SV=3	Putative uncharacterized protein GN=KGM_00429 OS=Danaus plexippus (Monarch butterfly) PE=4 SV=1	--	PREDICTED: similar to GA18075-PA [Tribolium castaneum] >gi|270015601|gb|EFA12049.1| hypothetical protein TcasGA2_TC001466 [Tribolium castaneum]	--
Bollworm_Unigene_BMK.29750	17	50	0	0	-1.55639	down	--	--	1; Molecular Function: GTP binding (GO:0005525);	--	Eukaryotic translation initiation factor 5B OS=Rattus norvegicus GN=Eif5b PE=1 SV=1	Putative uncharacterized protein OS=Aedes aegypti (Yellowfever mosquito) PE=4 SV=1	2; IPR004161: Translation elongation factor EFTu/EF1A, domain 2; IPR009000: Translation elongation/initiation factor/Ribosomal, beta-barrel	hypothetical protein AaeL_AAEL009369 [Aedes aegypti] >gi|108874557|gb|EAT38782.1| hypothetical protein AaeL_AAEL009369 [Aedes aegypti]	TSA: Striacosta albicosta stalb_01_00005599 mRNA sequence
Bollworm_Unigene_BMK.42189	5	25	1.3e-05	0.00018531	-2.32193	down	--	--	--	--	--	--	--	--	31C13_HaBAC_fin, Helicoverpa armigera BAC, pupae DNA
Bollworm_Unigene_BMK.33138	17	180	0	0	-3.40439	down	--	--	--	--	--	Putative uncharacterized protein GN=PPL_03679 OS=Polysphondylium pallidum (Cellular slime mold) PE=4 SV=1	--	hypothetical protein PPL_03679 [Polysphondylium pallidum PN500]	TSA: Striacosta albicosta stalb_01_00006939 mRNA sequence
Bollworm_Unigene_BMK.25286	50	0	0	0	15.6096	up	--	--	3; Function: zinc ion binding (GO:0008270);; Process: proteolysis (GO:0006508);; Molecular Function: metallocarboxypeptidase activity (GO:0004181);	--	Carboxypeptidase O OS=Bos taurus GN=CPO PE=2 SV=1	Carboxypeptidase GN=Cpep-2 OS=Helicoverpa armigera (Cotton bollworm) PE=2 SV=1	1; IPR000834: Peptidase M14, carboxypeptidase A	Chain A, Structural Basis Of The Resistance Of An Insect Carboxypeptidase To Plant Protease Inhibitors >gi|82408204|pdb|2C1C|B Chain B, Structural Basis Of The Resistance Of An Insect Carboxypeptidase To Plant Protease Inhibitors	TSA: Striacosta albicosta stalb_01_00014337 mRNA sequence
Bollworm_Unigene_BMK.6102	512	4	0	0	7	up	--	--	3; Process: proteolysis (GO:0006508);; Molecular Function: catalytic activity (GO:0003824);; Molecular Function: serine-type endopeptidase activity (GO:0004252);	--	Chymotrypsin BI OS=Litopenaeus vannamei PE=1 SV=1	Chymotrypsin-like protease (Fragment) OS=Helicoverpa armigera (Cotton bollworm) PE=2 SV=1	4; IPR001254: Peptidase S1/S6, chymotrypsin/Hap; IPR001314: Peptidase S1A, chymotrypsin-type; IPR009003: Peptidase cysteine/serine, trypsin-like; IPR018114: Peptidase S1/S6, chymotrypsin/Hap, active site	chymotrypsin-like protease [Helicoverpa armigera]	Heliothis virescens isolate HvC10 putative chymotrypsin-like proteinase mRNA, partial cds
Bollworm_Unigene_BMK.13609	23	71	0	0	-1.62619	down	--	--	--	K09542|4e-34|aag:AaeL_AAEL013341|crystallin, alpha B	Protein lethal(2)essential for life OS=Drosophila melanogaster GN=l(2)efl PE=1 SV=1	Small heat shock protein GN=Hsp19.7 OS=Spodoptera litura (Asian cotton leafworm) PE=2 SV=1	3; IPR001436: Alpha crystallin/Heat shock protein; IPR002068: Heat shock protein Hsp20; IPR008978: HSP20-like chaperone	small heat shock protein [Spodoptera litura]	Spodoptera litura small heat shock protein (Hsp19.7) mRNA, complete cds
Bollworm_Unigene_BMK.33824	615	300	0	0	1.03562	up	--	--	--	K10355|4e-54|ath:AT5G09810|actin, other eukaryote	Actin-7 OS=Arabidopsis thaliana GN=ACT7 PE=1 SV=1	Actin 2 (Fragment) OS=Ageniaspis citricola PE=3 SV=1	1; IPR004000: Actin-like	actin 4 [Tetranychus urticae]	Andalucia incarcerata isolate MB1 actin gene, partial cds
Bollworm_Unigene_BMK.6642	115	3	0	0	5.26053	up	--	--	--	--	--	Putative uncharacterized protein GN=KGM_14305 OS=Danaus plexippus (Monarch butterfly) PE=4 SV=1	--	hypothetical protein TcasGA2_TC003590 [Tribolium castaneum]	--
Bollworm_Unigene_BMK.41424	10	59	0	0	-2.56071	down	--	--	2; Process: transmembrane transport (GO:0055085);; Cellular Component: integral to membrane (GO:0016021);	--	Solute carrier family 22 member 13 OS=Mus musculus GN=Slc22a13 PE=2 SV=2	Organic cation transporter protein GN=G5I_00552 OS=Acromyrmex echinatior (Panamanian leafcutter ant) PE=4 SV=1	2; IPR011701: Major facilitator superfamily; IPR016196: Major facilitator superfamily domain, general substrate transporter	Organic cation transporter protein [Harpegnathos saltator]	--
Bollworm_Unigene_BMK.22449	63	4	0	0	3.97728	up	--	--	--	--	--	Putative uncharacterized protein GN=KGM_19040 OS=Danaus plexippus (Monarch butterfly) PE=4 SV=1	--	--	--
Bollworm_Unigene_BMK.41222	6	23	0.000116	0.00139504	-1.9386	down	--	--	--	--	--	Putative uncharacterized protein GN=KGM_03736 OS=Danaus plexippus (Monarch butterfly) PE=4 SV=1	--	--	--
Bollworm_Unigene_BMK.3803	144	18	0	0	3	up	--	--	4; Component: cytoplasm (GO:0005737);; Process: carbohydrate metabolic process (GO:0005975);; Molecular Function: beta-fructofuranosidase activity (GO:0004564);; Molecular Function: hydrolase activity, hydrolyzing O-glycosyl compounds (GO:0004553);	K01193|1e-128|bmq:BMQ_1584|beta-fructofuranosidase [EC:3.2.1.26]	Sucrose-6-phosphate hydrolase OS=Zymomonas mobilis GN=sacA PE=1 SV=2	Beta-fructofuranosidase 2 GN=Suc2 OS=Manduca sexta (Tobacco hawkmoth) PE=2 SV=1	6; IPR001362: Glycoside hydrolase, family 32; IPR006232: Sucrose-6-phosphate hydrolase; IPR008985: Concanavalin A-like lectin/glucanase; IPR013148: Glycosyl hydrolases family 32, N-terminal; IPR018053: Glycoside hydrolase, family 32, active site; IPR023296: Glycosyl hydrolase family 43, five-bladed beta-propellor domain	beta-fructofuranosidase 2 [Manduca sexta]	--
Bollworm_Unigene_BMK.13611	387	113	0	0	1.77601	up	--	--	--	--	Cuticle protein 1 OS=Lonomia obliqua PE=1 SV=2	Putative cuticle protein OS=Manduca sexta (Tobacco hawkmoth) PE=2 SV=1	--	putative cuticle protein [Manduca sexta]	TSA: Spodoptera littoralis CL1Contig390.Spli mRNA sequence
Bollworm_Unigene_BMK.312	57	185	0	0	-1.69849	down	--	--	1; Molecular Function: protein binding (GO:0005515);	--	Lachesin OS=Schistocerca americana GN=LAC PE=1 SV=1	Putative uncharacterized protein GN=KGM_22731 OS=Danaus plexippus (Monarch butterfly) PE=4 SV=1	5; IPR003598: Immunoglobulin subtype 2; IPR003599: Immunoglobulin subtype; IPR007110: Immunoglobulin-like; IPR013098: Immunoglobulin I-set; IPR013783: Immunoglobulin-like fold	PREDICTED: similar to GA16498-PA [Tribolium castaneum]	Drosophila erecta GG10188 (Dere\GG10188), mRNA
Bollworm_Unigene_BMK.10536	179	7	0	0	4.67646	up	--	--	--	--	--	HMG176 OS=Helicoverpa armigera (Cotton bollworm) PE=2 SV=1	--	HMG176 [Helicoverpa armigera] >gi|116833119|gb|ABK29472.1| HMG176 [Helicoverpa armigera]	--
Bollworm_Unigene_BMK.13550	3	16	0.000385	0.00408346	-2.41504	down	--	--	--	--	--	Putative cohesin subunit GN=HM00055 OS=Heliconius melpomene PE=4 SV=1	--	putative cohesin subunit [Heliconius melpomene]	--
Bollworm_Unigene_BMK.38855	32	1	2e-06	3.20771e-05	5	up	--	--	1; Molecular Function: protein binding (GO:0005515);	--	Epidermal growth factor receptor kinase substrate 8 OS=Mus musculus GN=Eps8 PE=1 SV=1	Putative EPS GN=KGM_15051 OS=Danaus plexippus (Monarch butterfly) PE=4 SV=1	1; IPR013625: Tensin phosphotyrosine-binding domain	PREDICTED: similar to GA18075-PA [Tribolium castaneum] >gi|270015601|gb|EFA12049.1| hypothetical protein TcasGA2_TC001466 [Tribolium castaneum]	PREDICTED: Tribolium castaneum similar to GA18075-PA (LOC657378), mRNA
Bollworm_Unigene_BMK.3637	724	1776	0	0	-1.29457	down	--	--	--	K02903|4e-62|nvi:100113783|large subunit ribosomal protein L28e	60S ribosomal protein L28 OS=Spodoptera frugiperda GN=RpL28 PE=2 SV=1	Ribosomal protein L28 OS=Plutella xylostella (Diamondback moth) PE=2 SV=1	--	RecName: Full=60S ribosomal protein L28 >gi|15213778|gb|AAK92164.1|AF400192_1 ribosomal protein L28 [Spodoptera frugiperda]	TSA: Striacosta albicosta stalb_01_00004842 mRNA sequence
Bollworm_Unigene_BMK.23177	9	52	0	0	-2.53051	down	--	--	--	K14561|9e-37|nvi:100119069|U3 small nucleolar ribonucleoprotein protein IMP4	U3 small nucleolar ribonucleoprotein protein IMP4 OS=Homo sapiens GN=IMP4 PE=1 SV=1	Putative IMP4, U3 small nucleolar ribonucleoprotein,-like protein GN=KGM_10075 OS=Danaus plexippus (Monarch butterfly) PE=4 SV=1	--	hypothetical protein SINV_01837 [Solenopsis invicta]	TSA: Striacosta albicosta stalb_01_00001296 mRNA sequence
Bollworm_Unigene_BMK.17563	22	50	1.2e-05	0.000171734	-1.18442	down	--	--	2; Molecular Function: catalytic activity (GO:0003824);; Molecular Function: nucleotide binding (GO:0000166);	K10684|4e-54|aga:AgaP_AGAP004459|ubiquitin-like 1-activating enzyme E1 A [EC:6.3.2.19]	SUMO-activating enzyme subunit 1 OS=Xenopus laevis GN=sae1 PE=2 SV=1	SUMO-1 activating enzyme GN=KGM_07553 OS=Danaus plexippus (Monarch butterfly) PE=4 SV=1	3; IPR000594: UBA/THIF-type NAD/FAD binding fold; IPR009036: Molybdenum cofactor biosynthesis, MoeB; IPR016040: NAD(P)-binding domain	SUMO-1 activating enzyme [Bombyx mori] >gi|95103086|gb|ABF51484.1| SUMO-1 activating enzyme [Bombyx mori]	TSA: Striacosta albicosta stalb_01_00000530 mRNA sequence
Bollworm_Unigene_BMK.39415	6803	73	0	0	6.54213	up	--	--	--	--	Larval cuticle protein 16/17 OS=Manduca sexta GN=LCP16/17 PE=2 SV=1	Cuticle protein 4 OS=Helicoverpa armigera (Cotton bollworm) PE=4 SV=1	--	cuticle protein 4 [Helicoverpa armigera]	Helicoverpa armigera cuticle protein 4 mRNA, complete cds
Bollworm_Unigene_BMK.34352	293	4	0	0	6.19476	up	--	--	--	--	Uncharacterized protein DDB_G0271670 OS=Dictyostelium discoideum GN=DDB_G0271670 PE=4 SV=1	Serine protease 24 GN=SP24 OS=Mamestra configurata (bertha armyworm) PE=2 SV=2	--	serine protease 24 [Mamestra configurata]	Mamestra configurata serine protease 24 (SP24) mRNA, complete cds
Bollworm_Unigene_BMK.10476	61	10	0	0	2.60881	up	--	--	6; Function: flavin adenine dinucleotide binding (GO:0050660);; Function: oxidoreductase activity (GO:0016491);; Function: oxidoreductase activity, acting on CH-OH group of donors (GO:0016614);; Process: oxidation-reduction process (GO:0055114);; Molecular Function: UDP-N-acetylmuramate dehydrogenase activity (GO:0008762);; Molecular Function: catalytic activity (GO:0003824);	K09828|1e-137|tca:100142196|delta24-sterol reductase [EC:1.3.1.72]	Delta(24)-sterol reductase OS=Macaca fascicularis GN=DHCR24 PE=2 SV=2	24-dehydrocholesterol reductase GN=KGM_12734 OS=Danaus plexippus (Monarch butterfly) PE=4 SV=1	3; IPR006094: FAD linked oxidase, N-terminal; IPR016166: FAD-binding, type 2; IPR016168: FAD-linked oxidase, FAD-binding, subdomain 2	PREDICTED: similar to 24-dehydrocholesterol reductase [Tribolium castaneum]	PREDICTED: Strongylocentrotus purpuratus similar to 24-dehydrocholesterol reductase (LOC587262), partial mRNA
Bollworm_Unigene_BMK.15913	0	11	0.000172	0.00200304	-13.4252	down	--	--	2; Function: zinc ion binding (GO:0008270);; Molecular Function: nucleic acid binding (GO:0003676);	--	Zinc finger protein GIS2 OS=Saccharomyces cerevisiae GN=GIS2 PE=1 SV=1	Reverse transcriptase-like protein (Fragment) GN=rtp OS=Ectropis obliqua PE=2 SV=1	1; IPR001878: Zinc finger, CCHC-type	reverse transcriptase-like protein [Ectropis obliqua]	--
Bollworm_Unigene_BMK.38264	39	95	0	0	-1.28445	down	--	--	--	--	Pre-mRNA-processing-splicing factor 8 OS=Mus musculus GN=Prpf8 PE=1 SV=2	Putative uncharacterized protein GN=KGM_01542 OS=Danaus plexippus (Monarch butterfly) PE=4 SV=1	--	GD15247 [Drosophila simulans] >gi|194201952|gb|EDX15528.1| GD15247 [Drosophila simulans]	Antheraea paukstadtorum clone Apauk2f7 putative splicing factor mRNA, partial cds
Bollworm_Unigene_BMK.38409	343	967	0	0	-1.49531	down	--	--	3; Component: membrane (GO:0016020);; Function: P-P-bond-hydrolysis-driven protein transmembrane transporter activity (GO:0015450);; Biological Process: protein transport (GO:0015031);	K10956|0.0|api:100144911|protein transport protein SEC61 subunit alpha	Protein transport protein Sec61 subunit alpha isoform 2 OS=Mus musculus GN=Sec61a2 PE=2 SV=3	Transport protein Sec61 alpha subunit GN=KGM_18769 OS=Danaus plexippus (Monarch butterfly) PE=3 SV=1	3; IPR002208: SecY protein; IPR019561: Translocon Sec61/SecY, plug domain; IPR023201: SecY subunit domain	transport protein Sec61 alpha subunit [Bombyx mori] >gi|107953774|gb|ABF85696.1| transport protein Sec61 alpha subunit [Bombyx mori]	Bombyx mori transport protein Sec61 alpha subunit mRNA, complete cds
Bollworm_Unigene_BMK.17177	49	116	0	0	-1.24327	down	--	--	--	K09540|1e-113|aag:AaeL_AAEL007987|translocation protein SEC63	Translocation protein SEC63 homolog OS=Mus musculus GN=Sec63 PE=1 SV=3	DnaJ-19 OS=Bombyx mori (Silk moth) PE=2 SV=1	--	SEC63 protein, putative [Aedes aegypti] >gi|108876038|gb|EAT40263.1| SEC63 protein, putative [Aedes aegypti]	TSA: Striacosta albicosta stalb_01_00002013 mRNA sequence
Bollworm_Unigene_BMK.16184	5	24	2.4e-05	0.000329852	-2.26303	down	--	--	--	--	--	Putative uncharacterized protein GN=KGM_06666 OS=Danaus plexippus (Monarch butterfly) PE=4 SV=1	--	GF22784 [Drosophila ananassae] >gi|190617514|gb|EDV33038.1| GF22784 [Drosophila ananassae]	TSA: Striacosta albicosta stalb_01_00003912 mRNA sequence
Bollworm_Unigene_BMK.30699	707	81	0	0	3.12572	up	--	--	--	--	Mucin-2 OS=Homo sapiens GN=MUC2 PE=1 SV=2	Putative cuticle protein GN=BmorCPH15 OS=Bombyx mori (Silk moth) PE=2 SV=1	--	cuticular protein hypothetical 15 [Bombyx mori] >gi|223671062|tpd|FAA00482.1| TPA: putative cuticle protein [Bombyx mori]	Bombyx mori cuticular protein hypothetical 15 (CPH15), mRNA >gi|223671061|tpd|BR000470.1| TPA_inf: Bombyx mori BmorCPH15 mRNA for putative cuticle protein, complete cds
Bollworm_Unigene_BMK.20362	12	37	8e-06	0.000117697	-1.62449	down	--	--	2; Molecular Function: nucleic acid binding (GO:0003676);; Molecular Function: nucleotide binding (GO:0000166);	K12875|1e-109|aag:AaeL_AAEL012111|apoptotic chromatin condensation inducer in the nucleus	Apoptotic chromatin condensation inducer in the nucleus OS=Homo sapiens GN=ACIN1 PE=1 SV=2	Acinus OS=Bombyx mori (Silk moth) PE=2 SV=1	2; IPR000504: RNA recognition motif domain; IPR012677: Nucleotide-binding, alpha-beta plait	acinus [Bombyx mori]	TSA: Striacosta albicosta stalb_01_00002334 mRNA sequence
Bollworm_Unigene_BMK.42238	40	1	0	0	5.32193	up	--	--	--	--	--	--	--	--	Gryllus bimaculatus mRNA, GBcontig28828
Bollworm_Unigene_BMK.9260	40	86	0	0	-1.10434	down	--	--	--	--	Galectin-4 OS=Bos taurus GN=LGALS4 PE=2 SV=1	Putative uncharacterized protein GN=TcasGA2_TC011871 OS=Tribolium castaneum (Red flour beetle) PE=4 SV=1	--	PREDICTED: similar to galectin 4-like protein transcript [Tribolium castaneum]	--
Bollworm_Unigene_BMK.38388	177	2	0	0	6.46761	up	--	--	3; Process: proteolysis (GO:0006508);; Molecular Function: catalytic activity (GO:0003824);; Molecular Function: serine-type endopeptidase activity (GO:0004252);	--	Trypsin, alkaline A OS=Manduca sexta PE=2 SV=1	Trypsin-like serine protease GN=T1a OS=Ostrinia nubilalis (European corn borer) PE=2 SV=1	4; IPR001254: Peptidase S1/S6, chymotrypsin/Hap; IPR001314: Peptidase S1A, chymotrypsin-type; IPR009003: Peptidase cysteine/serine, trypsin-like; IPR018114: Peptidase S1/S6, chymotrypsin/Hap, active site	trypsin-like serine protease [Ostrinia nubilalis]	--
Bollworm_Unigene_BMK.26623	13	32	0.000222	0.00248679	-1.29956	down	--	--	--	K11306|1e-09|dwi:Dwil_GK11306|GK11306 gene product from transcript GK11306-RA	Probable 39S ribosomal protein L45, mitochondrial OS=Drosophila melanogaster GN=mRpL45 PE=1 SV=1	Putative uncharacterized protein GN=KGM_22398 OS=Danaus plexippus (Monarch butterfly) PE=4 SV=1	--	GK11306 [Drosophila willistoni] >gi|194166010|gb|EDW80911.1| GK11306 [Drosophila willistoni]	--
Bollworm_Unigene_BMK.26595	43	0	0	0	15.392	up	--	--	3; Process: proteolysis (GO:0006508);; Molecular Function: catalytic activity (GO:0003824);; Molecular Function: serine-type endopeptidase activity (GO:0004252);	--	Serine protease 3 OS=Drosophila melanogaster GN=Jon99Ci PE=2 SV=2	Serine protease 3 OS=Lonomia obliqua (Moth) PE=2 SV=1	2; IPR001254: Peptidase S1/S6, chymotrypsin/Hap; IPR009003: Peptidase cysteine/serine, trypsin-like	serine protease 3 [Lonomia obliqua]	--
Bollworm_Unigene_BMK.22466	17	42	2.2e-05	0.000305548	-1.30485	down	--	--	--	K12622|1e-58|phu:Phum_PHUM190100|U6 snRNA-associated Sm-like protein LSm3	U6 snRNA-associated Sm-like protein LSm3 OS=Mus musculus GN=Lsm3 PE=2 SV=2	LSM Sm-like protein family member GN=KGM_04456 OS=Danaus plexippus (Monarch butterfly) PE=4 SV=1	3; IPR001163: Like-Sm ribonucleoprotein (LSM) domain; IPR006649: Like-Sm ribonucleoprotein (LSM) domain, eukaryotic/archaea-type; IPR010920: Like-Sm ribonucleoprotein (LSM)-related domain	LSM Sm-like protein family member [Bombyx mori] >gi|95102812|gb|ABF51347.1| LSM Sm-like protein family member [Bombyx mori]	TSA: Striacosta albicosta stalb_01_00014642 mRNA sequence
Bollworm_Unigene_BMK.33962	1	13	0.000216	0.00243979	-3.70044	down	--	--	--	--	--	Putative uncharacterized protein GN=KGM_01344 OS=Danaus plexippus (Monarch butterfly) PE=4 SV=1	--	--	--
Bollworm_Unigene_BMK.13300	5	19	0.000479	0.00493528	-1.926	down	--	--	2; Molecular Function: nucleic acid binding (GO:0003676);; Molecular Function: nucleotide binding (GO:0000166);	--	Probable RNA-binding protein orb2 OS=Drosophila melanogaster GN=orb2 PE=1 SV=1	Putative uncharacterized protein GN=KGM_13572 OS=Danaus plexippus (Monarch butterfly) PE=4 SV=1	2; IPR000504: RNA recognition motif domain; IPR012677: Nucleotide-binding, alpha-beta plait	orb2 [Tribolium castaneum]	Drosophila mojavensis GI12400 (Dmoj\GI12400), mRNA
Bollworm_Unigene_BMK.14403	1	19	4e-06	6.15442e-05	-4.24793	down	--	--	3; Process: biosynthetic process (GO:0009058);; Process: metabolic process (GO:0008152);; Molecular Function: catalytic activity (GO:0003824);	--	Probable polyketide synthase 24 OS=Dictyostelium discoideum GN=pks24 PE=3 SV=1	P260 OS=Bombyx mori (Silk moth) PE=2 SV=1	4; IPR000794: Beta-ketoacyl synthase; IPR014031: Beta-ketoacyl synthase, C-terminal; IPR016038: Thiolase-like, subgroup; IPR016039: Thiolase-like	p260 [Bombyx mori] >gi|2058458|gb|AAB53257.1| p260 [Bombyx mori]	--
Bollworm_Unigene_BMK.6196	17	45	5e-06	7.60433e-05	-1.40439	down	--	--	1; Cellular Component: nucleus (GO:0005634);	--	Chromobox protein homolog 1 OS=Mus musculus GN=Cbx1 PE=1 SV=1	Heterochromatin protein 1beta-like protein GN=HP1b-L OS=Bombyx mori (Silk moth) PE=2 SV=1	7; IPR000953: Chromo domain/shadow; IPR008251: Chromo shadow; IPR016197: Chromo domain-like; IPR017984: Chromo domain subgroup; IPR018125: Chromo shadow, subgroup; IPR023779: Chromo domain, conserved site; IPR023780: Chromo domain	heterochromatin protein 1beta-like protein [Bombyx mori] >gi|258546544|dbj|BAI39587.1| heterochromatin protein 1beta-like protein [Bombyx mori]	TSA: Striacosta albicosta stalb_01_00004672 mRNA sequence
Bollworm_Unigene_BMK.6207	62	175	0	0	-1.49701	down	--	--	7; Component: cytoplasm (GO:0005737);; Function: ATP binding (GO:0005524);; Function: aminoacyl-tRNA ligase activity (GO:0004812);; Function: asparagine-tRNA ligase activity (GO:0004816);; Process: asparaginyl-tRNA aminoacylation (GO:0006421);; Process: tRNA aminoacylation for protein translation (GO:0006418);; Molecular Function: nucleotide binding (GO:0000166);	K01893|3e-45|aag:AaeL_AAEL006577|asparaginyl-tRNA synthetase [EC:6.1.1.22]	Asparaginyl-tRNA synthetase, cytoplasmic OS=Bos taurus GN=NARS PE=2 SV=3	Asparaginyl-tRNA synthetase OS=Glossina morsitans morsitans (Savannah tsetse fly) PE=2 SV=1	2; IPR004522: Asparaginyl-tRNA synthetase, class IIb; IPR018150: Aminoacyl-tRNA synthetase, class II (D/K/N)-like	asparaginyl-tRNA synthetase [Glossina morsitans morsitans]	Aedes aegypti aspartyl-tRNA synthetase partial mRNA
Bollworm_Unigene_BMK.7095	22	45	0.000116	0.00139504	-1.03242	down	--	--	--	--	--	--	--	--	94B11_HaBAC_fin, Helicoverpa armigera BAC, pupae DNA
Bollworm_Unigene_BMK.8584	106	0	0	0	16.6937	up	--	--	--	--	--	Putative cuticle protein GN=BmorCPG21 OS=Bombyx mori (Silk moth) PE=2 SV=1	--	TPA: putative cuticle protein [Bombyx mori]	Bombyx mori cuticular protein glycine-rich 21 (CPG21), mRNA >gi|224038238|gb|EU980611.2| Bombyx mori epidermal protein mRNA, complete cds
Bollworm_Unigene_BMK.41876	158	10	0	0	3.98185	up	--	--	--	--	--	Putative uncharacterized protein GN=KGM_20122 OS=Danaus plexippus (Monarch butterfly) PE=4 SV=1	1; IPR006643: ZASP	AGAP006260-PA [Anopheles gambiae str. PEST] >gi|157016129|gb|EDO63842.1| AGAP006260-PA [Anopheles gambiae str. PEST]	TSA: Striacosta albicosta stalb_01_00014975 mRNA sequence
Bollworm_Unigene_BMK.14839	100	1	0	0	6.64386	up	--	--	--	--	--	Putative uncharacterized protein GN=KGM_14662 OS=Danaus plexippus (Monarch butterfly) PE=4 SV=1	--	--	--
Bollworm_Unigene_BMK.4991	157	588	0	0	-1.90505	down	--	--	8; Function: NADP binding (GO:0050661);; Function: coenzyme binding (GO:0050662);; Function: oxidoreductase activity, acting on the CH-OH group of donors, NAD or NADP as acceptor (GO:0016616);; Process: oxidation-reduction process (GO:0055114);; Process: pentose-phosphate shunt (GO:0006098);; Molecular Function: nucleotide binding (GO:0000166);; Molecular Function: oxidoreductase activity (GO:001…	K00033|0.0|nvi:100120510|6-phosphogluconate dehydrogenase [EC:1.1.1.44]	6-phosphogluconate dehydrogenase, decarboxylating OS=Homo sapiens GN=PGD PE=1 SV=3	6-phosphogluconate dehydrogenase, decarboxylating OS=Bombyx mori (Silk moth) PE=2 SV=1	8; IPR006113: 6-phosphogluconate dehydrogenase, decarboxylating; IPR006114: 6-phosphogluconate dehydrogenase, C-terminal; IPR006115: 6-phosphogluconate dehydrogenase, NADP-binding; IPR006184: 6-phosphogluconate-binding site; IPR008927: 6-phosphogluconate dehydrogenase, C-terminal-like; IPR012284: Fibritin/6-phosphogluconate dehydrogenase, C-terminal extension; IPR013328: Dehydrogenase, multihelic…	6-phosphogluconate dehydrogenase [Bombyx mori] >gi|95102844|gb|ABF51363.1| 6-phosphogluconate dehydrogenase [Bombyx mori]	Heliothis virescens voucher NCSU:BMW DTOL-811 6-phosphogluconate dehydrogenase (PGD) mRNA, partial cds
Bollworm_Unigene_BMK.38171	191	3	0	0	5.99247	up	--	--	3; Process: proteolysis (GO:0006508);; Molecular Function: catalytic activity (GO:0003824);; Molecular Function: serine-type endopeptidase activity (GO:0004252);	--	Trypsin, alkaline C OS=Manduca sexta PE=2 SV=1	Trypsin-like protease (Precursor) OS=Helicoverpa armigera (Cotton bollworm) PE=2 SV=1	3; IPR001254: Peptidase S1/S6, chymotrypsin/Hap; IPR009003: Peptidase cysteine/serine, trypsin-like; IPR018114: Peptidase S1/S6, chymotrypsin/Hap, active site	trypsin-like protease [Helicoverpa armigera]	--
Bollworm_Unigene_BMK.2951	97	13	0	0	2.89947	up	--	--	--	--	--	--	--	--	TSA: Spodoptera littoralis CL1Contig478.Spli mRNA sequence
Bollworm_Unigene_BMK.19699	16	117	0	0	-2.87036	down	--	--	8; Component: membrane (GO:0016020);; Function: substrate-specific transmembrane transporter activity (GO:0022891);; Function: transmembrane transporter activity (GO:0022857);; Process: transmembrane transport (GO:0055085);; Process: transport (GO:0006810);; Cellular Component: integral to membrane (GO:0016021);; Cellular Component: membrane (GO:0016020);; Molecular Function: transporter activity…	--	Facilitated trehalose transporter Tret1 OS=Anopheles gambiae GN=Tret1 PE=1 SV=3	Sugar transporter 4 GN=KGM_15338 OS=Danaus plexippus (Monarch butterfly) PE=3 SV=1	5; IPR003663: Sugar/inositol transporter; IPR005828: General substrate transporter; IPR005829: Sugar transporter, conserved site; IPR016196: Major facilitator superfamily domain, general substrate transporter; IPR020846: Major facilitator superfamily domain	sugar transporter [Culex quinquefasciatus] >gi|167869023|gb|EDS32406.1| sugar transporter [Culex quinquefasciatus]	TSA: Striacosta albicosta stalb_01_00003398 mRNA sequence
Bollworm_Unigene_BMK.33524	15	47	0	0	-1.6477	down	--	--	1; Molecular Function: protein binding (GO:0005515);	K11789|3e-70|nvi:100123715|HIV-1 Vpr-binding protein	DDB1- and CUL4-associated factor-like 1 OS=Drosophila melanogaster GN=CG10080 PE=1 SV=2	Putative uncharacterized protein GN=KGM_17866 OS=Danaus plexippus (Monarch butterfly) PE=4 SV=1	1; IPR015943: WD40/YVTN repeat-like-containing domain	Protein VPRBP [Harpegnathos saltator]	--
Bollworm_Unigene_BMK.2088	357	3	0	0	6.89482	up	--	--	3; Process: proteolysis (GO:0006508);; Molecular Function: catalytic activity (GO:0003824);; Molecular Function: serine-type endopeptidase activity (GO:0004252);	--	Collagenase OS=Hypoderma lineatum PE=1 SV=3	Chymotrypsin-like protease C3 OS=Heliothis virescens (Tobacco budworm moth) PE=2 SV=1	4; IPR001254: Peptidase S1/S6, chymotrypsin/Hap; IPR001314: Peptidase S1A, chymotrypsin-type; IPR009003: Peptidase cysteine/serine, trypsin-like; IPR018114: Peptidase S1/S6, chymotrypsin/Hap, active site	chymotrypsin-like protease C3 [Heliothis virescens]	Heliothis virescens chymotrypsin-like protease C3 mRNA, complete cds
Bollworm_Unigene_BMK.23462	45	152	0	0	-1.75607	down	--	--	2; Component: integral to membrane (GO:0016021);; Molecular Function: prenyltransferase activity (GO:0004659);	K02257|1e-111|dmo:Dmoj_GI18678|protoheme IX farnesyltransferase [EC:2.5.1.-]	Protoheme IX farnesyltransferase, mitochondrial OS=Mus musculus GN=Cox10 PE=2 SV=1	Putative uncharacterized protein GN=KGM_21775 OS=Danaus plexippus (Monarch butterfly) PE=3 SV=1	1; IPR000537: UbiA prenyltransferase family	GI18678 [Drosophila mojavensis] >gi|193914713|gb|EDW13580.1| GI18678 [Drosophila mojavensis]	TSA: Striacosta albicosta stalb_01_00011358 mRNA sequence
Bollworm_Unigene_BMK.38818	12	33	6.5e-05	0.000819233	-1.45943	down	--	--	2; Function: GTP binding (GO:0005525);; Molecular Function: GTPase activity (GO:0003924);	K14416|1e-153|aag:AaeL_AAEL000825|elongation factor 1 alpha-like protein	HBS1-like protein OS=Mus musculus GN=Hbs1l PE=1 SV=2	Eukaryotic peptide chain release factor GTP-binding subunit GN=KGM_20858 OS=Danaus plexippus (Monarch butterfly) PE=4 SV=1	2; IPR000795: Protein synthesis factor, GTP-binding; IPR015033: Domain of unknown function DUF1916	eukaryotic peptide chain release factor GTP-binding subunit (erf2) (tr [Aedes aegypti] >gi|108883862|gb|EAT48087.1| eukaryotic peptide chain release factor GTP-binding subunit (erf2) (tr [Aedes aegypti]	TSA: Striacosta albicosta stalb_01_00005692 mRNA sequence
Bollworm_Unigene_BMK.40296	5	19	0.000479	0.00493528	-1.926	down	--	--	5; Function: hydrolase activity (GO:0016787);; Function: metallopeptidase activity (GO:0008237);; Biological Process: metabolic process (GO:0008152);; Biological Process: proteolysis (GO:0006508);; Molecular Function: hydrolase activity (GO:0016787);	K14677|3e-79|ame:408969|aminoacylase [EC:3.5.1.14]	Aminoacylase-1 OS=Mus musculus GN=Acy1 PE=1 SV=1	Putative uncharacterized protein GN=KGM_00092 OS=Danaus plexippus (Monarch butterfly) PE=4 SV=1	3; IPR001261: ArgE/DapE/ACY1/CPG2/YscS, conserved site; IPR002933: Peptidase M20; IPR011650: Peptidase M20, dimerisation	hypothetical protein SINV_00964 [Solenopsis invicta]	TSA: Striacosta albicosta stalb_01_00012113 mRNA sequence
Bollworm_Unigene_BMK.17392	59	3	0	0	4.29768	up	--	--	--	--	Actin, muscle-type A2 OS=Bombyx mori PE=3 SV=1	Beta-actin (Fragment) OS=Reticulitermes speratus PE=2 SV=1	1; IPR004000: Actin-like	beta-actin [Salganea esakii] >gi|197691961|dbj|BAG70032.1| beta-actin [Panesthia angustipennis] >gi|283362260|dbj|BAI66019.1| beta-actin [Reticulitermes speratus]	Drosophila sechellia GM24236 (Dsec\GM24236), mRNA
Bollworm_Unigene_BMK.14797	12	44	0	0	-1.87447	down	--	--	--	--	Heat shock protein beta-11 OS=Danio rerio GN=hspb11 PE=2 SV=2	19.5 kDa heat shock protein OS=Bombyx mori (Silk moth) PE=2 SV=1	3; IPR001436: Alpha crystallin/Heat shock protein; IPR002068: Heat shock protein Hsp20; IPR008978: HSP20-like chaperone	19.5 kDa heat shock protein [Bombyx mori] >gi|269854065|gb|ACZ51258.1| 19.5 kDa heat shock protein [Bombyx mori]	TSA: Striacosta albicosta stalb_01_00004372 mRNA sequence
Bollworm_Unigene_BMK.982	280	18	0	0	3.95936	up	--	--	3; Function: nucleobase-containing compound kinase activity (GO:0019205);; Process: nucleobase-containing compound metabolic process (GO:0006139);; Molecular Function: ATP binding (GO:0005524);	K00939|5e-87|tca:662933|adenylate kinase [EC:2.7.4.3]	Adenylate kinase isoenzyme 1 OS=Mus musculus GN=Ak1 PE=1 SV=1	Putative uncharacterized protein GN=TcasGA2_TC014051 OS=Tribolium castaneum (Red flour beetle) PE=3 SV=1	1; IPR000850: Adenylate kinase	PREDICTED: similar to F38B2.4 [Tribolium castaneum]	TSA: Striacosta albicosta stalb_01_00011219 mRNA sequence
Bollworm_Unigene_BMK.40345	210	93	4e-06	6.15442e-05	1.17509	up	--	--	--	--	Anionic antimicrobial peptide 2 OS=Galleria mellonella PE=1 SV=1	Putative uncharacterized protein GN=KGM_06638 OS=Danaus plexippus (Monarch butterfly) PE=4 SV=1	--	RecName: Full=Anionic antimicrobial peptide 2	TSA: Striacosta albicosta stalb_01_00006023 mRNA sequence
Bollworm_Unigene_BMK.5945	75	20	8e-06	0.000117697	1.90689	up	--	--	1; Cellular Component: integral to membrane (GO:0016021);	--	Peroxisomal membrane protein 2 OS=Bos taurus GN=PXMP2 PE=2 SV=3	Peroxisomal membrane protein PMP22 GN=KGM_00400 OS=Danaus plexippus (Monarch butterfly) PE=4 SV=1	1; IPR007248: Mpv17/PMP22	peroxisomal membrane protein PMP22 [Bombyx mori] >gi|95102822|gb|ABF51352.1| peroxisomal membrane protein PMP22 [Bombyx mori]	TSA: Striacosta albicosta stalb_01_00004726 mRNA sequence
[truncated: 1,270 more rows]
